# Supplementary material for: Identification and Characterization of Mediators of Fluconazole Tolerance in Candida albicans
Source: Front Microbiol. 2020 Nov 11;11:591140. doi: 10.3389/fmicb.2020.591140 (PMC7686038; doi:10.3389/fmicb.2020.591140)
Supplement: Supplementary file 2 [file Data_Sheet_2.XLSX]

## Sheet: 1. OE strains collection
	orf19 nomenclature1	Gene name1	Description2	Functional category2	Barcode ID	Barcode sequence
	orf19.2410	SYS3	Protein similar to S. cerevisiae Sys3p; putative role in endosome-Golgi vesicle docking; upregulated in biofilm; induced upon adherence to polystyrene	DNA replication/recombination/repair	NA3	NA
	orf19.2713	NA	Ortholog(s) have role in reciprocal meiotic recombination and nucleus localization	DNA replication/recombination/repair	NA	NA
	orf19.4284	BUR2	Protein with similarity to S. cerevisiae Bur2p, contains a cyclin domain; not required for wild-type hyphal growth, adherence to buccal epithelial cells, or virulence in mouse systemic infection	DNA replication/recombination/repair	NA	NA
	orf19.4473	SPC19	Essential subunit of the Dam1 (DASH) complex, which acts in chromosome segregation by coupling kinetochores to spindle microtubules	DNA replication/recombination/repair	NA	NA
	orf19.6034	TUB2	Beta-tubulin; functional homolog of ScTub2; overproduction makes S. cerevisiae inviable; has two introns; GlcNAc, hypha fluconazole-induced; slow growth, ectopic expression increases white-to opaque switch; rat catheter biofilm repressed	DNA replication/recombination/repair	NA	NA
	orf19.6437	CDC23	Similar to anaphase-promoting complex component; possibly transcriptionally regulated by Tac1p	DNA replication/recombination/repair	NA	NA
	orf19.7035	RFC2	Putative heteropentameric replication factor C subunit; periodic mRNA expression, peak at cell-cycle G1/S phase	DNA replication/recombination/repair	NA	NA
	orf19.5008.1	DAD1	Subunit of the Dam1 (DASH) complex, which acts in chromosome segregation by coupling kinetochores to spindle microtubules	DNA replication/recombination/repair	T1A01	TGAGAGGACTCCACGACATC
	orf19.7617	NA	Ortholog(s) have peptide alpha-N-acetyltransferase activity, role in N-terminal protein amino acid acetylation, histone acetylation and NatA complex, cytosol, cytosolic ribosome, nucleus localization	DNA replication/recombination/repair	T1A02	GCGATGGAGCGACTTTCTCT
	orf19.5698	NA	Putative mitochondrial ribosomal protein of the large subunit; transcript is upregulated in clinical isolates from HIV+ patients with oral candidiasis; Spider biofilm repressed	DNA replication/recombination/repair	T1A03	CTCCCGACTAAAGAGAGGCA
	orf19.4161	NA	Ortholog(s) have role in DNA repair and Smc5-Smc6 complex, nucleus localization	DNA replication/recombination/repair	T1A05	AAGACATGCCTATACAGCCG
	orf19.3613	NA	Ortholog(s) have RNA polymerase II core binding, RNA polymerase II core promoter sequence-specific DNA binding transcription factor activity, TFIIF-class binding transcription factor activity, chromatin binding activity	DNA replication/recombination/repair	T1A06	TCAGGCCAGCTCATTCATGG
	orf19.5954	NA	Ortholog(s) have enzyme activator activity, role in ascospore wall assembly, meiosis I, positive regulation of protein catabolic process and anaphase-promoting complex localization	DNA replication/recombination/repair	T1A07	GACCGTGTCGTCAGGTACTT
	orf19.1542	HEX3	Protein similar to S. cerevisiae Hex3p, which is involved in DNA damage response; transposon mutation affects filamentous growth	DNA replication/recombination/repair	T1A08	CATCGGGATTCACTGCTCGT
	orf19.4549	FGR38	Protein lacking an ortholog in S. cerevisiae; member of a family of related proteins; transposon mutation affects filamentous growth; macrophage-induced gene; Hap43p-repressed gene	DNA replication/recombination/repair	T1A09	TGTGCATCGCCACCGTTTAT
	orf19.3093	MSH2	Putative DNA mismatch repair factor; transcript regulated by Nrg1; flucytosine repressed; transcript regulated by tyrosol and cell density	DNA replication/recombination/repair	T1A11	GAGCTGATCTCATGCTTCCT
	orf19.6568	SMC6	Putative structural maintenance of chromosomes (SMC) protein; Hap43-induced; cell-cycle regulated periodic mRNA expression; S. cerevisiae ortholog not cell-cycle regulated; Spider biofilm induced	DNA replication/recombination/repair	T1A12	AGTGTGCAGCTCCACCTTTG
	orf19.3551	DAD2	Essential subunit of the Dam1 (DASH) complex, which acts in chromosome segregation by coupling kinetochores to spindle microtubules	DNA replication/recombination/repair	T1B01	GATCTAACGACACTCTGAGC
	orf19.5423	EST3	Telomerase subunit; required for telomere maintenance in vivo; separable roles in telomerase activity and processivity; not required for catalytic activity in vitro; related to mammalian Tpp1p	DNA replication/recombination/repair	T1B02	GCGCAGGTAAGAATACTCTA
	orf19.703	NA	Ortholog(s) have 2',3'-cyclic-nucleotide 3'-phosphodiesterase activity, role in cyclic nucleotide metabolic process and clathrin-coated vesicle localization	DNA replication/recombination/repair	T1B03	AGGCGATGATGGCATTTACT
	orf19.4105	NA	Ortholog(s) have role in DNA repair, DNA replication checkpoint, establishment of mitotic sister chromatid cohesion, maintenance of DNA repeat elements, meiotic chromosome segregation, replication fork arrest, replication fork protection	DNA replication/recombination/repair	T1B04	CATAGCTCACGATAGAGTCG
	orf19.5764	SKI8	Ortholog(s) have role in nuclear-transcribed mRNA catabolic process, 3'-5' exonucleolytic nonsense-mediated decay, nuclear-transcribed mRNA catabolic process, non-stop decay and protein complex assembly, more	DNA replication/recombination/repair	T1B05	CGCCGAATTACCAATGATGA
	orf19.1476	NA	Ortholog(s) have mRNA (N6-adenosine)-methyltransferase activity, role in mRNA methylation, meiosis, negative regulation of pseudohyphal growth and MIS complex localization	DNA replication/recombination/repair	T1B07	TCACCGTAACTAGACGTTTC
	orf19.996	NA	Protein with a predicted leucine-rich repeat domain; possibly an essential gene, disruptants not obtained by UAU1 method	DNA replication/recombination/repair	T1B08	CTGGACTGGATACTGTGATT
	orf19.1434	NA	Ortholog(s) have protein kinase activator activity	DNA replication/recombination/repair	T1B09	AAGATGGTGCAAGACTGCCC
	orf19.7310	NA	Protein with a role in directing meiotic recombination events to homologous chromatids; induced by ciclopirox olamine; positively regulated by Sfu1; Hog1, fluconazole-repressed; Hap43-induced; Spider biofilm induced	DNA replication/recombination/repair	T1B10	TTACTCAGCCCAGGATGTCG
	orf19.3231	CDC27	Putative ubiquitin-protein ligase; periodic mRNA expression, peak at cell-cycle S/G2 phase	DNA replication/recombination/repair	T1B11	CGCTTCGAGTATGGGATATT
	orf19.4867	SWE1	Putative protein kinase with a role in control of growth and morphogenesis, required for full virulence; mutant cells are small, rounded, and sometimes binucleate; not required for filamentous growth; mutant is hypersensitive to caspofungin	DNA replication/recombination/repair	T1B12	TATGTCACTGGCCCGAACGT
	orf19.3263	ATO10	Putative fungal-specific transmembrane protein; rat catheter and Spider biofilm induced	DNA replication/recombination/repair	T1C01	TTAGCGACACCATGCTGTGC
	orf19.6163	CSE4	Centromeric histone H3 variant; role in structural changes of centromeric nucleosomes during cell cycle; 4 nucleosomes bind 1 centromere, each has 1 Cse4 molecule during most of cell cycle, 2 molecules in anaphase; Spider biofilm repressed	DNA replication/recombination/repair	T1C02	ACTACAGAGACACTTCTAGC
	orf19.2267	RFA2	Putative DNA replication factor A; RNA abundance regulated by cell cycle, tyrosol and cell density	DNA replication/recombination/repair	T1C03	GGCAGAACCAGCAATTTCCA
	orf19.967	NA	Major mitochondrial nuclease; has RNAse and DNA endo- and exonucleolytic activities; roles in mitochondrial recombination, apoptosis and maintenance of polyploidy; Spider biofilm repressed	DNA replication/recombination/repair	T1C04	CTATGTAGGAGCACGCTTTG
	orf19.3459	NA	Putative serine/threonine/tyrosine (dual-specificity) kinase; disruptants not obtained by UAU1 method	DNA replication/recombination/repair	T1C05	AGTTCGACCCACGCATTAAG
	orf19.513	NA	Protein with a DNA-binding domain, similar to S. cerevisiae meiosis-specific transcription factor Ndt80p	DNA replication/recombination/repair	T1C06	ATTGCTTCCAGCGTGGCACT
	orf19.4002	DUN1	Protein similar to S. cerevisiae Dun1p, which is a serine-threonine protein kinase involved in DNA damage cell-cycle checkpoint; induced under Cdc5p depletion	DNA replication/recombination/repair	T1C07	GATACCGTAGCATTAGGTCG
	orf19.1943	NA	Ortholog of C. parapsilosis CDC317 : CPAR2_302610, C. dubliniensis CD36 : Cd36_51070, Candida orthopsilosis Co 90-125 : CORT_0E04770 and Spathaspora passalidarum NRRL Y-27907 : SPAPADRAFT_50634	DNA replication/recombination/repair	T1C10	TGTACCACGAAATCATGCCA
	orf19.5265	KIP4	S. cerevisiae Smy1 ortholog; Tn mutation affects filamentous growth; filament induced; has Mob2-dependent hyphal regulation; regulated by Nrg1, Tup1; oralpharyngeal candidasis induced; Spider biofilm induced; flow model biofilm repressed	DNA replication/recombination/repair	T1C11	GCCAGCTCCAAAGTATGCAA
	orf19.5335	SGS1	RecQ-related DNA helicase; Bloom's syndrome-related gene; haploinsufficient for wild-type lifespan; upregulated in farnesol treated biofilm	DNA replication/recombination/repair	T1C12	TTGCACGCTACATGACGCAG
	orf19.6472	CYP1	Peptidyl-prolyl cis-trans isomerase; cyclosporin A sensitive activity; soluble in hyphae; biofilm induced, macrophage-induced protein; downregulated upon treatment of biofilm with farnesol; present in exponential and stationary phase cells	DNA replication/recombination/repair	T1D01	AATGCTGTCCAAGCCCTGTA
	orf19.7663	NA	Ortholog(s) have role in homologous chromosome segregation, protein localization to nucleolar rDNA repeats, rDNA condensation and monopolin complex, nuclear envelope, nucleolus localization	DNA replication/recombination/repair	T1D02	TGTTAGACACCCGTGCAAGC
	orf19.6997	ATO5	Putative fungal-specific transmembrane protein	DNA replication/recombination/repair	T1D03	TGGTAGAACCGAACCCAGAC
	orf19.3264	CCE1	Putative Holliday junction resolving enzyme; similar to S. cerevisiae Cce1p	DNA replication/recombination/repair	T1D04	TCAGTGGACACAGCGTTCTC
	orf19.5276	NA	Putative nuclear pore-associated protein; Hap43p-induced gene; induced upon low-level peroxide stress; possibly an essential gene, disruptants not obtained by UAU1 method	DNA replication/recombination/repair	T1D05	TATGGGTCAACACATCCCTA
	orf19.4208	RAD52	Required for homologous DNA recombination, repair of UV- or MMS-damaged DNA, telomere length, UV-induced LOH; constitutive expression, MMS-induced; weakly complements S. cerevisiae rad52 mutant; slow growth, increased white-to-opaque switch	DNA replication/recombination/repair	T1D07	ATTCCTGCCCGGATGGGTTT
	orf19.2093	RFA1	Putative DNA replication factor A; RNA abundance regulated by cell cycle, tyrosol and cell density	DNA replication/recombination/repair	T1D08	TCACCCTGTGCATTAGTGCT
	orf19.4162	MLH1	Putative mismatch repair protein; cell-cycle regulated periodic mRNA expression	DNA replication/recombination/repair	T1D09	ATAGCTGTGAAAGCGGCTCA
	orf19.4251	ZCF22	Predicted Zn(II)2Cys6 transcription factor	DNA replication/recombination/repair	T1D10	TGCAATTATGGGCAAAGGCC
	orf19.6133	PIF1	Putative DNA helicase; decreased transcription is observed upon fluphenazine treatment	DNA replication/recombination/repair	T1D11	GCGCCAAACAGATATGTCTA
	orf19.6763	SLK19	Alkaline-induced protein of plasma membrane; affects cell aggregation, cell wall; similar to S. cerevisiae Slk19p (a kinetochore protein with roles in mitosis, meiosis); required for wild-type virulence in mouse; macrophage-downregulated	DNA replication/recombination/repair	T1D12	CGGATCGTCAAAGCTGATAA
	orf19.2519	NA	Ortholog(s) have role in chromosome segregation and nuclear MIS12/MIND complex localization	DNA replication/recombination/repair	T1E01	GCTCTGAACATAGCATCAAC
	orf19.6537	NA	Ortholog(s) have role in chromosome segregation and nuclear MIS12/MIND complex, spindle pole localization	DNA replication/recombination/repair	T1E02	CCAGCGTGGAAATCATTACA
	orf19.6995	ATO6	Putative fungal-specific transmembrane protein	DNA replication/recombination/repair	T1E03	CATAGCGGCAAAGCGCGTAA
	orf19.71	NA	Ortholog(s) have role in ER to Golgi vesicle-mediated transport, protein secretion and COPII vesicle coat, Golgi membrane, cell division site, cell tip, cis-Golgi network, cytosol, nucleus localization	DNA replication/recombination/repair	T1E04	AAAGCACCTTGAACGGGCTC
	orf19.7355	SSN8	Ortholog of S. cerevisiae Ssn8; a component of RNA polymerase II holoenzyme; mutants are viable and are sensitive to hydrogen peroxide medium	DNA replication/recombination/repair	T1E05	CCCTCCAGGAAAGTTGATAA
	orf19.4438	RME1	Zinc finger protein; controls meiosis in S. cerevisae; white-specific transcript; upregulation correlates with clinical development of fluconazole resistance; Upc2-regulated in hypoxia; flow model biofilm induced; Spider biofilm repressed	DNA replication/recombination/repair	T1E06	GACATAGATCCAATCCGCTA
	orf19.1574	NA	Putative TFIID subunit involved in RNA polymerase II transcription initiation; possibly an essential gene, disruptants not obtained by UAU1 method	DNA replication/recombination/repair	T1E07	TAGACTGTGCTCACGCTGCT
	orf19.1002	NA	Protein of unknown function; Hap43-repressed gene	DNA replication/recombination/repair	T1E08	CCGTCGTATGAATCTACATC
	orf19.1956	NA	Ortholog(s) have role in reciprocal meiotic recombination and mitochondrion localization	DNA replication/recombination/repair	T1E09	GAGGCTTGCACATCCAGTTC
	orf19.6821	NA	Ortholog(s) have ubiquitin-protein ligase activity	DNA replication/recombination/repair	T1E10	ATCACTACTGGAGCATTGGG
	orf19.1605	PMS1	Putative DNA mismatch repair factor; ortholog of S. cerevisiae PMS1 which is an ATP-binding protein involved in DNA mismatch repair	DNA replication/recombination/repair	T1E11	TTAGGCGAGACAGACTGCTC
	orf19.6142	NA	Ortholog(s) have double-stranded DNA binding activity, role in reciprocal meiotic recombination and condensed nuclear chromosome localization	DNA replication/recombination/repair	T1F01	TACCTTACGGAGTAGGAATG
	orf19.3978	NA	Protein required for maturation of 18S rRNA; rat catheter biofilm repressed	DNA replication/recombination/repair	T1F02	CTTCAAGATTGCGGAATGAG
	orf19.1224	FRP3	Putative ammonium transporter; upregulated in the presence of human neutrophils; fluconazole-downregulated; repressed by nitric oxide; Spider biofilm induced; rat catheter biofilm repressed	DNA replication/recombination/repair	T1F03	ATATTGCTGGAACCTGCGGC
	orf19.2429	NA	Protein of unknown function; induced by alpha pheromone in SpiderM medium	DNA replication/recombination/repair	T1F05	TATGGCACTACAGAGCCTGC
	orf19.6885	SPO7	Putative regulatory subunit of Nem1-Spo7 phosphatase holoenzyme that regulates nuclear growth by controling phospholipid biosynthesis; induced by alpha pheromone in SpiderM medium	DNA replication/recombination/repair	T1F06	AATGCGGATTCAGGTTAGCT
	orf19.2728	NA	Ortholog(s) have DNA clamp loader activity, role in DNA damage checkpoint, nucleotide-excision repair, reciprocal meiotic recombination and Rad17 RFC-like complex, nucleus localization	DNA replication/recombination/repair	T1F07	GGGATTCACACATTAACCAC
	orf19.7473	NA	Ortholog(s) have role in endocytosis and actin cortical patch, cellular bud neck, cytoplasm localization	DNA replication/recombination/repair	T1F09	CGAGTAATCTAAGCGATCAG
	orf19.1822	UME6	Zn(II)2Cys6 transcription factor; role in hyphal extension, virulence, adherence to plastic; rat catheter biofilm induced; has a long 5'-UTR that regulates translational efficiency and controls transition to filamentous growth	DNA replication/recombination/repair	T1F10	GGAATACGAGTCAAGTGTAC
	orf19.6610	NA	Ortholog(s) have microtubule plus-end binding, structural constituent of cytoskeleton activity	DNA replication/recombination/repair	T1F11	TCCAGATTAACAGATAGGCC
	orf19.4367	SMC1	Protein similar to chromosomal ATPases; RNA abundance regulated by tyrosol and cell density; cell-cycle regulated periodic mRNA expression	DNA replication/recombination/repair	T1F12	ACCATAGTTGCAGATACCTG
	orf19.4537	NA	Ortholog(s) have RNA polymerase II core binding, RNA polymerase II regulatory region DNA binding, core RNA polymerase II recruiting transcription factor activity	DNA replication/recombination/repair	T1G01	GCGCTAACATTACTCAAGAC
	orf19.3715	ASF1	Protein similar to S. cerevisiae Asf1p, a chromatin assembly complex component; likely to be essential for growth, based on an insertional mutagenesis strategy	DNA replication/recombination/repair	T1G02	CGACTACCCTAATGTGTTTC
	orf19.676	NA	Microtubule-binding protein of the cortical microtubule; delays exit from mitosis when the spindle is abnormally oriented; Spider biofilm repressed	DNA replication/recombination/repair	T1G03	CTAAGGGACTGCAACGGAAC
	orf19.3752	RAD51	Protein involved in homologous recombination and DNA repair; flucytosine induced; slow growth and increased white-to-opaque switching frequency in null mutant	DNA replication/recombination/repair	T1G04	ACGACTTCTTAACTGTCTCG
	orf19.5377	HOS2	Putative histone deacetylase; mutations affect filamentous growth; genetic evidence suggests that Set3p and Hos2p function together as a complex involved in regulation of white-opaque switching, morphogenesis, and virulence	DNA replication/recombination/repair	T1G05	GCGCTAGTAAGCAATGAGTA
	orf19.7308	TUB1	Alpha-tubulin; gene has intron; complements cold-sensitivity of S. cerevisiae tub1 mutant; C. albicans has single alpha-tubulin gene, whereas S. cerevisiae has two (TUB1, TUB3); farnesol-upregulated in biofilm; sumoylation target	DNA replication/recombination/repair	T1G06	CACCAGCCGTGACTGTGTTT
	orf19.2084	CDH1	Protein involved in regulation of mitosis; similar to S. cerevisiae Cdh1, which is an APC/C component; transcriptionally induced by Mnl1 under weak acid stress	DNA replication/recombination/repair	T1G07	TGCCTACGCAAAGCGAGCAA
	orf19.1189	NA	Protein of unknown function; regulated by yeast-hypha switch; induced by Mnl1 in weak acid stress; 5' UTR intron; repressed by chlamydospore formation in C. albicans and C. dubliniensis; rat catheter, Spider and flow model biofilm induced	DNA replication/recombination/repair	T1G08	GGAAGCACAGGTCTCAACAC
	orf19.3764	GSG1	Putative subunit of the TRAPP complex; involved in targeting of ER-to-Golgi transport vesicles; flow model biofilm induced	DNA replication/recombination/repair	T1G09	TTACCGGAGAAAGGAGCCCA
	orf19.3865	RFX1	Transcription factor; involved in DNA damage responses, morphogenesis, and virulence; Spider biofilm induced	DNA replication/recombination/repair	T1G10	CAACTACGTCTATACGGACT
	orf19.6222	SPO22	Ortholog(s) have role in regulation of synaptonemal complex assembly and condensed nuclear chromosome localization	DNA replication/recombination/repair	T1G11	TTTGCCACAACAACTGCGAA
	orf19.1622	YCG1	Putative condensin G	DNA replication/recombination/repair	T1G12	CATATCTTCTAACTTGGCCG
	orf19.5844	NA	Ortholog(s) have role in meiotic DNA recombinase assembly, reciprocal meiotic recombination and condensed nuclear chromosome localization	DNA replication/recombination/repair	T1H01	CGGCGGTAACGATTATTAAG
	orf19.7195	RAD6	Functional ortholog of S. cerevisiae Rad6; negative regulator of hyphal growth; required for wild-type UV resistance; acts in pathway with Efg1; ; transcript is UV-induced, slightly repressed during hyphal growth; gene has two introns	DNA replication/recombination/repair	T1H02	CATACTTACGAAGCTGTACC
	orf19.2983	CDC73	Putative transcription elongation factor; cdc73 kap114 double transposon mutation affects filamentous growth; Spider biofilm repressed	DNA replication/recombination/repair	T1H04	GATCCAAGCGTAGCCAACTA
	orf19.4560	BFR1	Protein involved in the maintenance of normal ploidy; S. cerevisiae ortholog cofers Brefeldin A resistance; stationary phase enriched protein; Spider biofilm repressed	DNA replication/recombination/repair	T1H05	CAACTTCTCGGGAATAGGAG
	orf19.5551	MIF2	Centromere-associated protein; similar to CENP-C proteins; Cse4p and Mif2p colocalize at C. albicans centromeres	DNA replication/recombination/repair	T1H06	GTGGGTCCTCAAACACACAA
	orf19.1596	FGR28	Protein lacking an ortholog in S. cerevisiae; transposon mutation affects filamentous growth; possibly an essential gene, disruptants not obtained by UAU1 method	DNA replication/recombination/repair	T1H07	CCCGTTGCATGAATATGTTC
	orf19.6760	MDS3	TOR signaling pathway component; required for growth and hyphal formation at alkaline pH, for full virulence in a mouse model of systemic infection and for SD and Spider medium biofilm formation; role in chlamydospore formation	DNA replication/recombination/repair	T1H08	ATCAGCGTTCGACATGCAGG
	orf19.4151	SPO1	Protein similar to phospholipase B; fungal-specific (no human or murine homolog)	DNA replication/recombination/repair	T1H09	ACAGCTCCGCAATGTGAGTA
	orf19.2534	PIN4	Protein with similarity to S. cerevisiae Pin4p; transposon mutation affects filamentous growth	DNA replication/recombination/repair	T1H10	GCCCATGATAAATCTCTGCA
	orf19.2417	SMC5	Protein similar to S. cerevisiae Smc5p, which is involved in DNA repair; transposon mutation affects filamentous growth	DNA replication/recombination/repair	T1H11	GAGCGACTCCGATTCGTACT
	orf19.643	NA	Ortholog(s) have role in apoptotic process, mitotic spindle elongation, sister chromatid biorientation, spindle assembly checkpoint	DNA replication/recombination/repair	T1H12	CCGTTATTTCTAAGACCTCG
	orf19.239	NA	Putative ATP-dependent helicase; induced by nitric oxide	DNA replication/recombination/repair	T2A01	TGACGCGCCAAAGGCATCAA
	orf19.1341	PRR2	Putative serine/threonine protein kinase; mutation confers resistance to 5-fluorocytosine (5-FC)	Protein kinase	T2A10	ACATCGGTGGAATCGTGCTC
	orf19.793	CAK1	Monomeric CDK-activating kinase; functional homolog of S. cerevisiae Cak1p; phosphorylates cyclin-free human CDK2; lacks glycine loop motif; conserved lysine (K36) not required for activity; possibly essential gene (by UAU1 method)	Protein kinase	T2A12	GACGGTACTCCATTTGTATG
	orf19.7644	NA	Ortholog(s) have ubiquitin-protein ligase activity, role in anaphase-promoting complex-dependent proteasomal ubiquitin-dependent protein catabolic process, protein ubiquitination and anaphase-promoting complex localization	Transcription factor	T2A2	ATCGCAACTAACGCGCTATA
	orf19.7417	TSA1	TSA/alkyl hydroperoxide peroxidase C (AhPC) family protein; similar to thiol-dependent peroxidases of oxidative stress signaling; antigenic; hyphal surface, nucleus; yeast-form nucleus, cytoplasm; biofilm, phagocytosis, peroxide induced	Yak1 Interactors	T2A4	CAATCACGTCTAATGAGGAG
	orf19.5968	RDI1	Putative rho GDP dissociation inhibitor; transposon mutation affects filamentous growth; farnesol, filament-induced; regulated by Nrg1, Tup1; protein levels low in stationary phase yeast	GO_cerevisiae	T2A5	ACGCAGAGAGCATTCCTCAG
	orf19.2393	NA	Putative transcription factor with zinc finger DNA-binding motif	Transcription factor	T2A6	GTGGTCGCCCAAGCAACAAA
	orf19.5338	GAL4	Zn(II)2Cys6 transcription factor; involved in control of glycolysis; ortholog of S. cerevisiae Gal4, but not involved in regulation of galactose utilization genes; caspofungin repressed; Spider biofilm repressed	Transcription factor	T2A7	CCTCAGTAGAAAGCTGGACA
	orf19.3957	NA	Ortholog(s) have GTP cyclohydrolase I activity, role in folic acid-containing compound biosynthetic process and cytosol, nucleus localization	Yak1 Interactors	T2A8	GAGGCGACTTCATTGATACT
	orf19.4252	NA	Ortholog(s) have protein serine/threonine kinase activity	GO_cerevisiae	T2A9	ACATAGTGAGAACTTGGGAC
	orf19.7402	DOT1	Putative modulator of white-opaque switching	DNA replication/recombination/repair	T2B01	CACTAGCTGCAATGAGGTTA
	orf19.4401	YVH1	Putative dual specificity phosphatase (phosphoserine/threonine and phosphotyrosine phosphatase); required for wild-type growth rate and for wild-type virulence in mouse model of systemic infection; Hap43p-induced gene	Protein phosphatase	T2B10	CCTCGCTGACGATGGGATAT
	orf19.2674	NA	Putative transcription factor with zinc finger DNA-binding motif; Hap43p-repressed gene	Transcription factor	T2B11	ATATCTGCGCCAGTGCGATG
	orf19.7250	NA	Protein of unknown function; rat catheter and Spider biofilm induced	Various	T2B2	CCTCAGGAAGGAGAAGTCAC
	orf19.4796	NA	Putative eIF-4E-binding repressor of CAP-dependent translation; stationary phase enriched protein	Yak1 Interactors	T2B3	CCTGACTGGCAATATCGTTA
	orf19.3201	MTLA1	Homeodomain protein of the MTLa mating type locus; a1 and alpha2 together repress white-opaque switching and mating (an opaque-specific process); a/alpha mating type may increase virulence by competitive advantage; Spider biofilm induced	Transcription factor	T2B4	AAACGTGTACTAAGCGCCAG
	orf19.3534	RHO3	Putative Rho family GTPase; possible substrate of protein farnesyltransferase and geranylgeranyltransferase type I; greater transcription in hyphal form than yeast form; plasma membrane-localized	GO_cerevisiae	T2B5	ATTGTCAAGTGCTGCGAACG
	orf19.1815	NA	Ortholog of S. cerevisae/S. pombe Tif6; constituent of 66S pre-ribosomal particles; Spider biofilm induced	Yak1 Interactors	T2B6	ACAGTCGCGGAAGAGTCATC
	orf19.1850	SIW14	Putative protein phosphatase of the PTP family (tyrosine-specific), similar to S. cerevisiae Siw14p; mutant shows virulence defect; Hap43p-repressed gene	Protein phosphatase	T2B8	AATCGACTGGAAGTGTCTGC
	orf19.878	NBN1	Subunit of the NuA4 histone acetyltransferase complex; Plc1p-regulated	Transcription factor	T2B9	ATAGGCACGGAATCTTGCGC
	orf19.6551.1	STE18	Protein similar to S. cerevisiae Ste18p; expressed in opaque or white MTLa/MTLa or MTLalpha/MTLalpha, but not MTLa/MTLalpha cells; MTLa1p, MTLalpha2p bind promoter region	Other signaling comp	T2C1	ATGGCGCACACCTTAGACAG
	orf19.3530	CKA2	Catalytic alpha-subunit of protein kinase CK2; interaction with calcineurin pathway affects fluconazole sensitivity; synthetically lethal with CKA1; attenuated virulence in a mouse oropharyngeal candidiasis but not in a systemic mouse model	Protein kinase	T2C10	CCCAAATGAAGAGTCGATGC
	orf19.6588	NBP2	Protein containing an SH3 domain; involved in vacuolar fusion in hyphae; mutants form multiple germ tubes; Spider biofilm induced	Protein kinase	T2C11	ATAGCGCCGTAACCGTCTAG
	orf19.6753	NA	Protein with a predicted RING-type zinc finger; possibly an essential gene, disruptants not obtained by UAU1 method	Transcription factor	T2C2	TCTAGCTCCAGAGTATTTGG
	orf19.861	CAP4	Predicted bZip transcription factor; possibly an essential gene, disruptants not obtained by UAU1 method	Transcription factor	T2C3	GATCACTACACAGTATGTCC
	orf19.2843	RHO1	Small GTPase of Rho family; regulates beta-1,3-glucan synthesis activity and binds Gsc1p; essential; expected to be geranylgeranylated by geranylgeranyltransferase type I; plasma membrane-localized	GO_cerevisiae	T2C4	GCCTAATTTACAAGCGCCTA
	orf19.2105	NA	Putative pre-mRNA-splicing factor; possibly an essential gene, disruptants not obtained by UAU1 method	Transcription factor	T2C5	CCATCCATGAGATATGTGAG
	orf19.4767	ZCF28	Zn(II)2Cys6 transcription factor; required for yeast cell adherence to silicone substrate; Spider biofilm induced	Transcription factor	T2C6	AATCACGCTTGGTAAGTTGG
	orf19.1769	NA	Ortholog(s) have G-protein beta/gamma-subunit complex binding, actin binding activity, role in positive regulation of transcription from RNA polymerase II promoter by pheromones, protein folding and cytoplasm localization	Various	T2C7	CGGACGACTATAATAATCGC
	orf19.6102	RCA1	Protein involved in regulation of carbonic anhydrases; controls CO2 sensing; bZIP domain-containing transcription factor of the ATF/CREB family; null mutant displays slow growth, abnormal colony morphology and invasive growth	Transcription factor	T2C8	AAGGTTAGCTCATCGGGACT
	orf19.6901	NA	Ortholog(s) have exoribonuclease activator activity, m7G(5')pppN diphosphatase activity	Yak1 Interactors	T2C9	TGATACAGTCGGATTAACCG
	orf19.4623.3	NHP6A	Putative non-histone chromatin component; RNA abundance regulated by tyrosol,cell density; Hap43-induced; amphotericin B, caspofungin repressed; 5'-UTR intron; rat catheter and Spider biofilm repressed	Transcription factor	T2D1	CTCGCGGGAACAAGATGCAA
	orf19.6227	NA	Ortholog of C. dubliniensis CD36 : Cd36_06390, C. parapsilosis CDC317 : CPAR2_209040, Candida tenuis NRRL Y-1498 : CANTEDRAFT_114052 and Debaryomyces hansenii CBS767 : DEHA2D14300g	Transcription factor	T2D10	GCACATCGTACTAATCATGC
	orf19.6239	NA	Putative serine/threonine protein kinase; possibly an essential gene, disruptants not obtained by UAU1 method	Protein kinase	T2D11	ACTGCCTAGCAAGCATGATA
	orf19.3294	MBF1	Putative transcriptional coactivator; caspofungin repressed	Transcription factor	T2D2	ACCAGATGTATAACCTCGTC
	orf19.3088	NA	bZIP transcription factor; possibly transcriptionally regulated upon hyphal formation; Hap43; F-12/CO2 early biofilm induced; Spider biofilm induced	Transcription factor	T2D3	TCGCAGTACGTTAAGTGTCG
	orf19.5156	NA	Protein similar to S. cerevisiae Phs1p, which is required for growth; has six putative membrane-spanning regions	Protein phosphatase	T2D4	ACGAGAGGCGTATCACGTCT
	orf19.4086	NA	Ortholog(s) have cytoplasm localization	Protein phosphatase	T2D5	CATACGACTATACGCATTCG
	orf19.2614	RSR1	RAS-related protein; GTP/GDP cycling required for wild-type polar bud site selection, hyphal growth guidance; role in systemic virulence in mouse; geranylgeranylation predicted; suppresses S. cerevisiae cdc24-4 mutant heat sensitivity	GO_cerevisiae	T2D6	AGCCGCAATGACAGCTTATA
	orf19.4297	CKB2	Regulatory subunit of protein kinase CK2 (casein kinase II), beta' subunit; null mutants are hypersensitive to caspofungin	Various	T2D7	AACCTCCAGTCGGGTAAGTG
	orf19.5956	PIN3	Putative SH3-domain-containing protein; predicted role in actin cytoskeleton organization; Spider biofilm repressed	Protein kinase	T2D8	CATATCACTAGACACGATGC
	orf19.7504	NA	Ortholog of S. cerevisiae Rts3; a component of the protein phosphatase type 2A complex; Plc1-regulated; induced in core caspofungin response; Spider biofilm induced	GO_cerevisiae	T2D9	TATTTCGCACGGAGCACTCG
	orf19.233.1	HRT1	Ortholog of S. cerevisiae Hrt1; component of a nuclear ubiquitin-protein ligase complex involved in cell cycle control; induced by hydroxyurea; Spider biofilm induced	Yak1 Interactors	T2E1	ATGGACGATCTGGTAACACG
	orf19.6285	GLC7	Putative catalytic subunit of type 1 serine/threonine protein phosphatase; regulated by Shp1; induced in high iron; alternatively spliced intron in 5' UTR	Protein phosphatase	T2E10	CAGTCTCATTCACGGATACT
	orf19.6514	CUP9	Transcription factor; represses SOK1 expression in response to farnesol inhibition; yeast-hypha switch repressed; ketoconazole-induced; Plc1-regulated; colony morphology-related Ssn6 regulation; Spider, flow model biofilm induced	Transcription factor	T2E11	GGCCGAGTCCACAAGATACA
	orf19.4185	NA	Ortholog(s) have phosphoprotein phosphatase activity, thiosulfate sulfurtransferase activity, role in DNA-dependent DNA replication, protein dephosphorylation, regulation of DNA-dependent DNA replication and cytosol, nucleus localization	GO_cerevisiae	T2E2	TACTTAGGCGCATCAGTTGG
	mtlalpha2	MTLALPHA2	Homeodomain protein of MTLalpha (Mating Type Like) locus; alpha2p, together with a1p, repress white-opaque switching and mating (an opaque-specific process); a/alpha mating type may increase virulence, provides competitive advantage	Various	T2E3	TAGACGGTTCGCATTAGCCT
	orf19.1178	NA	Putative transcription factor with bZIP DNA-binding motif; Hap43p-repressed gene	Transcription factor	T2E4	TCCACGCAGAGGAGTTAAAG
	orf19.2876	CBF1	Transcription factor; binds ribosomal protein gene promoters and rDNA locus with Tbf1; regulates sulfur starvation-response, respiratory, glycolytic genes; does not bind to centromeres as does S. cerevisiae Cbf1; Spider biofilm repressed	Transcription factor	T2E5	GGTCTATCATAATCCAGCTC
	orf19.2612	NA	C2H2 zinc finger transcription factor; expression reduced in ssr1 null mutant; flow model biofilm induced	Transcription factor	T2E6	GCGTAATCACCGATAATCTC
	orf19.5326	NA	Putative transcription factor with zinc finger DNA-binding motif; possible ortholog of S. cerevisiae Mig2p	Transcription factor	T2E7	TATCATTCGCCACGATGCGG
	orf19.5975	TRY4	C2H2 transcription factor; fluconazole-repressed; induced in ssr1 mutant; required for yeast cell adherence to silicone substrate; Spider biofilm induced	Transcription factor	T2E8	ATGGCTCCAGTTCCAGCTTG
	orf19.7150	NRG1	Transcription factor/repressor; regulates chlamydospore formation/hyphal gene induction/virulence and rescue/stress response genes; effects both Tup1 dependent and independent regulation; flow model biofilm induced; Spider biofilm repressed	Transcription factor	T2E9	TGCACGATGTTAAGTCCGCG
	orf19.7227	NA	Protein phosphatase inhibitor; Hap43-repressed; homozygous Tn insertion decreases colony wrinkling but does not block hyphal growth in liquid media; mutation confers hypersensitivity to toxic ergosterol analog; Spider biofilm induced	Various	T2F1	CCAGGCATAGAAGGTTATAC
	orf19.1729	NA	Putative transcription factor with zinc finger DNA-binding motif	Transcription factor	T2F10	GTGCAGACTCAACACCATGA
	orf19.6638	PTC4	Type PP2C serine/threonine phosphatase; localized to mitochondria; mutation causes sensitivity to sodium, potassium and azole drugs; decreased expression in hyphae compared to yeast-form cells	Protein phosphatase	T2F11	GTAAGTCTTTGGAATACCGG
	orf19.4427	SKP1	Putative subunit D of kinetochore protein complex CBF3; regulated by Gcn4p; repressed in response to amino acid starvation (3-aminotriazole treatment)	Yak1 Interactors	T2F2	TCATAGGTCGTGACATGGAT
	orf19.2204.2	RHO2	Ortholog(s) have GTPase activity	GO_cerevisiae	T2F3	GTATCATATCCATGTCCACG
	orf19.3200	MTLA2	Master regulator (activator) of a-type mating; has HMG domain, which is predicted to bind DNA; gene has intron; not related to S. cerevisiae MATa2; a/alpha mating type may increase virulence, provides competitive advantage	Various	T2F4	ACCTGTAGAGTAAGTGTCAG
	orf19.6645	HMO1	HMG-box transcription factor; binds upstream of hexose and ergosterol metabolism and cell cycle genes; activates pseudohyphal growth when expressed in S. cerevisiae; repressed in hyphae; Spider biofilm repressed	Transcription factor	T2F5	TACCGTGACACAGGTGATCG
	orf19.259	NA	Protein with a predicted role in 60S ribosomal subunit assembly; flow model biofilm induced	Transcription factor	T2F6	TGAGCCTATCGCACACTTGG
	orf19.4941	TYE7	bHLH transcription factor; control of glycolysis; required for biofilm formation; hyphally regulated by Cph1, Cyr1; flucytosine, Hog1 induced; amphotericin B, caspofungin repressed; induced in flow model biofilm and planktonic cultures	Transcription factor	T2F7	GCGCCCGCACAATTTAGAAA
	orf19.5350	NA	Ortholog(s) have cyclin-dependent protein serine/threonine kinase activity	GO_cerevisiae	T2F8	TGTTAAGAACGACGTGCCAC
	orf19.5200	SIT4	Serine/threonine protein phosphatase catalytic subunit; has a role in cell wall maintenance, hyphal growth, and virulence in a mouse systemic infection model	Protein phosphatase	T2F9	GCACTTACGGCAATACCTTA
	orf19.5660	NA	Ortholog(s) have ubiquitin-protein ligase activity, role in protein import into peroxisome matrix, protein ubiquitination and endoplasmic reticulum, peroxisomal membrane localization	Transcription factor	T2G1	GATAGCATCCGAGACAGCTC
	orf19.7017	YOX1	Putative homeodomain-containing transcription factor; transcriptional repressor; periodic mRNA expression, peak at cell-cycle G1/S phase	Transcription factor	T2G10	TGCTCCATGCAAGCCAAATA
	orf19.3330	CRL1	Predicted GTPase of RHO family; CAAX motif geranylgeranylated; expression in S. cerevisiae causes dominant-negative inhibition of pheromone response	GO_cerevisiae	T2G11	TTGAACCAGCCCGTACTGAG
	orf19.5104	LTP1	Putative protein phosphatase of the PTP family (tyrosine-specific), similar to S. cerevisiae Ltp1p	Protein phosphatase	T2G2	GGATACGATCTACGCACACG
	orf19.390	CDC42	Rho-type GTPase; required for budding and maintenance of hyphal growth; GGTase I geranylgeranylated; misexpression blocks hyphal growth, causes avirulence in mouse IV infection; shows actin-dependent localization to hyphal tip	GO_cerevisiae	T2G3	AACGACGATGAACAGGTGCC
	orf19.5334	NA	Ortholog od S. cerevisiae Tis11, a mRNA-binding protein; transcription regulated by yeast-hyphal switch; flow model biofilm induced; Spider biofilm repressed	Transcription factor	T2G4	CAATGTATGACAACGGCGGA
	orf19.3001	TEM1	Putative GTPase involved in mitotic exit and cytokinesis; induced under Cdc5p depletion	Yak1 Interactors	T2G5	ATATAGACCCGGCCAGTGTG
	orf19.1762	OCA1	Putative protein phosphatase of the PTP family (tyrosine-specific); ortholog of S. cerevisiae Oca1; mutant is viable; mutant shows virulence defect	Protein phosphatase	T2G7	ACCGTAGCCGGACTATGTCT
	orf19.1760	RAS1	RAS signal transduction GTPase; regulates cAMP and MAP kinase pathways; role in hyphal induction, virulence, apoptosis, heat-shock sensitivity; nonessential; plasma membrane-localized; complements viability of S. cerevisiae ras1 ras2 mutant	Yak1 Interactors	T2G8	AGTTCGACTGAATCGCCATC
	orf19.3149	LSP1	Eisosome component with a predicted role in endocytosis; protein present in exponential and stationary growth phase yeast cultures; caspofungin repressed; biofilm induced; fungal-specific (no human/murine homolog); sumoylation target	Yak1 Interactors	T2G9	TGAGGCTCCGCATCTCTGAT
	orf19.5438	NA	Putative ubiquitin-protein ligase; role in protein sumoylation, protein ubiquitination; Spider biofilm induced	Transcription factor	T2H1	AGATTCCTGAAAGCCCTGCA
	orf19.7652	CKA1	Putative alpha subunit (catalytic subunit) of protein kinase CK2; Cka1p and Cka2p have a common target with respect to fluconazole resistance; synthetically lethal with CKA2; flucytosine induced	Protein kinase	T2H10	TAGCACCTGAGACACTTGCG
	orf19.4009	CNB1	Regulatory subunit of calcineurin B (Ca[2+]-calmodulin-regulated S/T protein phosphatase); required for wild-type resistance to fluconazole or to SDS; micafungin is fungicidal to null mutant	GO_cerevisiae	T2H2	ATATCTTGACGAGCTGCCGG
	mtlalpha1	MTLALPHA1	Master regulator (activator) of alpha mating type; gene of the MTLalpha (Mating Type Like) locus; ortholog of S. cerevisiae Alpha1p; a/alpha mating type may increase virulence, offers competitive advantage	Various	T2H3	GCACGCTGCATACATTTGTC
	orf19.5157	NA	Protein with a protein tyrosine phosphatase-like protein domain; putative membrane-spanning regions; rat catheter biofilm induced	Protein phosphatase	T2H4	CAAGGCTTCGCAAGATGCAC
	orf19.410.3	RIB4	Lumazine synthase (6,7-dimethyl-8-ribityllumazine synthase, DMRL synthase); catalyzes the penultimate step in the synthesis of riboflavin; Hap43-induced; rat catheter and Spider biofilm repressed	Yak1 Interactors	T2H5	AAGGCTGATGAATGCTGATC
	orf19.403	PCL2	Cyclin homolog; reduced expression observed upon depletion of Cln3; farnesol regulated; periodic mRNA expression, peak at cell-cycle G1/S phase; Hap43-induced; rat catheter biofilm repressed	Various	T2H6	CGCGGTAATCTGATCTAACG
	orf19.4722	RTG1	Ortholog(s) have sequence-specific DNA binding RNA polymerase II transcription factor activity	Transcription factor	T2H7	GCAGTCACGCTAAGTCTTTC
	orf19.2102	CKB1	Regulatory subunit of protein kinase CK2 (casein kinase II), beta subunit; null mutants are hypersensitive to caspofungin and hydrogen peroxide medium	Various	T2H8	GACAGGAGCTATAATGACTC
	orf19.3856	CDC28	Cyclin-dependent protein kinase; interacts with regulatory subunit Cyb1; determination of cell morphology during the cell cycle; phosphorylated mostly by Swe1 and phosphorylation is regulated by Hsl1; 5'-UTR intron; Spider biofilm repressed	Protein kinase	T2H9	AGGCGACTCATCACTATTGG
	orf19.5867	WSC1	Putative cell wall component; transcript upregulated in cyr1 mutant (yeast or hyphae); Spider and flow model biofilm induced	GO_cerevisiae	T3A02	CACATATCGACAAGGTCCGA
	orf19.4062	TRY2	Transcription factor; regulator of yeast form adherence; required for yeast cell adherence to silicone substrate; Spider biofilm induced	Transcription factor	T3A03	CAGGAGGCATAATACCTATC
	orf19.4785	PTC1	Putative protein phosphatase of the Type 2C-related family (serine/threonine-specific), similar to S. cerevisiae Ptc1p; mutant shows virulence defect	Protein phosphatase	T3A04	ATATAGCGGCCTAAGCTGAG
	orf19.5911	CMK1	Putative calcium/calmodulin-dependent protein kinase II; expression regulated upon white-opaque switching; biochemically purified Ca2+/CaM-dependent kinase is soluble, cytosolic, monomeric, and serine-autophosphorylated; Hap43p-repressed	Protein kinase	T3A07	AGAACAAGACCATCGCTCGG
	orf19.5537	WSC2	Putative cell wall integrity and stress response protein; mRNA binds She3; Spider biofilm induced	GO_cerevisiae	T3A08	ATACCGGACAGCAGCTACAG
	orf19.1577	NA	Has domain(s) with predicted sequence-specific DNA binding, sequence-specific DNA binding transcription factor activity, zinc ion binding activity and role in regulation of transcription, DNA-dependent	Transcription factor	T3A09	ACATCAAGACCACGTTGCTA
	orf19.5995	MCA1	Putative cysteine protease with similarity to S. cerevisiae Mca1p; has a role in apoptotic cell death upon H2O2 treatment; fungal-specific (no human or murine homolog); farnesol-induced	Yak1 Interactors	T3A10	CATATCAGTAAAGTGGGCGA
	orf19.696	STE2	Receptor for alpha factor mating pheromone, MFalpha; required for a-type cells to respond to alpha factor, for opaque a-form mating and white a-form response; possible Kex2p substrate; a-specific, alpha-factor induced, A1p-Alpha2p repressed	Other signaling comp	T3A12	CCGAAGAGGGAATTGCTTTA
	orf19.1683	PPH21	Putative protein phosphatase of the Type 2A-related family (serine/threonine-specific), similar to S. cerevisiae Pph21p; caspofungin repressed; possibly an essential gene, disruptants not obtained by UAU1 method	Protein phosphatase	T3B02	CCTATAAGCGAACTTCTGAC
	orf19.7282	PEX13	Protein required for peroxisomal protein import mediated by PTS1 and PTS2 targeting sequences; transcript induced in an RHE model of oral candidiasis; Hap43-repressed gene	Protein kinase	T3B03	GAACTATTGGCAACATGCAC
	orf19.59	REI1	Putative cytoplasmic pre-60S factor; Hap43-induced; repressed by prostaglandins	Transcription factor	T3B05	AGCGGACATTTACTGAACAG
	orf19.3083	NA	Putative lipid phosphatase of the endoplasmic reticulum; role in DNA repair, actin cytoskeleton organization, cellular manganese ion homeostasis; Spider biofilm repressed	Protein phosphatase	T3B06	AAAGCAGGTGTCAGAACGTC
	orf19.4127	NA	Ortholog(s) have actin filament binding activity, role in actin cortical patch localization, actin filament bundle assembly, endocytosis and actin cortical patch localization	Protein kinase	T3B09	CTATGCTTCATCAGTCGAGT
	orf19.5343	ASH1	GATA-like transcription factor; localizes to daughter cell, hyphal tip cell nuclei; mRNA localization mediated by She3; required for WT virulence and filamentous growth on solid media; Ras1 repressed in yeast, Cyr1 repressed yeast, hyphae	Transcription factor	T3B10	TCACTCGGTGCATGAGGACT
	orf19.1636	STE50	Protein with sterile alpha motif (SAM) and Ras-associated domain (RAD); similar to S. cerevisiae Rad50p, which is involved in signal transduction via interaction with and regulation of MAPKKK	Various	T3B11	AGTCGCGCTGTCCATTTGCT
	orf19.6781	ZFU2	Zn(II)2Cys6 transcription factor; regulator of yeast form adherence; mutants display increased colonization of mouse kidneys; required for yeast cell adherence to silicone substrate; Spider biofilm induced	Transcription factor	T3B12	GTACACTCTACACAGTTTGC
	orf19.53	NA	Ortholog(s) have role in generation of catalytic spliceosome for first transesterification step, mRNA cis splicing, via spliceosome and commitment complex, cytosol localization	Transcription factor	T3C04	TGACGTAGCCGATGTGCTCT
	orf19.1803	CDC43	Beta subunit of heterodimeric protein geranylgeranyltransferase type I; GGTase I enzyme binds zinc, is Mg-dependent; Cdc42p is GGTase I substrate	GO_cerevisiae	T3C05	GCTGCACATCAATCAACGGA
	orf19.1985	NA	Has aminoglycoside phosphotransferase and protein kinase domains; rat catheter and flow model biofilm induced	Protein kinase	T3C06	TCGACCAAAGAACCTGTTGA
	orf19.3642	SUN41	Cell wall glycosidase; role in biofilm formation and cell separation; possibly secreted; hypoxia, hyphal induced; caspofungin repressed; Efg1, Cph1 regulated; O-glycosylated, possible Kex2 substrate; 5'-UTR intron; Spider biofilm induced	Various	T3C07	GATGCAACCGTGCCCAAGTA
	orf19.2277	TPK2	cAMP-dependent protein kinase catalytic subunit; isoform of Tpk1; needed for epithelial cell damage, engulfment and oral (not systemic) virulence in mice; control of morphogenesis and stress response; rat catheter, Spider biofilm repressed	Protein kinase	T3C09	CCTATAATGCCATGTGATGC
	orf19.6589	SSF1	Protein involved in ribosome biogenesis; ortholog of S. cerevisiae Ssf1; Hap43-induced; rat catheter and Spider biofilm induced	Yak1 Interactors	T3C10	TATGAGTCTGCACGACCCTG
	orf19.3506	DBR1	Debranchase; homozygous mutant accumulates lariat intermediates of mRNA splicing; rat catheter biofilm repressed	Protein phosphatase	T3C11	TTCTCCCGCAGATTGTGTGG
	orf19.1150	NA	GATA-like transcription factor; oral infection induced; mutant has reduced capacity to damage oral epithelial cells; regulated by Gcn2 and Gcn4; Spider biofilm induced	Transcription factor	T3C12	GACCTTGTAGTCAGCTATGT
	orf19.7547	NA	Ortholog(s) have phosphatidylinositol-3-phosphate binding, ubiquitin-protein ligase activity, role in protein ubiquitination and cytosol, fungal-type vacuole membrane, late endosome, nucleus localization	Transcription factor	T3D02	ATAGAGCGTCCCATTCGTCG
	orf19.6365	PTP1	Phosphotyrosine-specific protein phosphatase; rat catheter biofilm induced	Protein phosphatase	T3D03	CTATATTATGAAGGGTGCGC
	orf19.895	HOG1	MAP kinase of osmotic-, heavy metal-, and core stress response; role in regulation of glycerol, D-arabitol in response to stress; phosphorylated in response to H2O2 (Ssk1-dependent) or NaCl; mutant induces protective mouse immune response	Protein kinase	T3D04	TTTACCGCGAGACGCTCATG
	orf19.3127	CZF1	Transcription factor; regulates white-opaque switch; hyphal growth regulator; expression in S. cerevisiae causes dominant-negative inhibition of pheromone response; required for yeast cell adherence to silicone; Spider biofilm induced	Transcription factor	T3D05	TTCCGTTGAACAAGGGAGAA
	orf19.3018	SPP1	Putative histone methyltransferase; induced by nitric oxide independent of Yhb1p; cell-cycle regulated periodic mRNA expression	Transcription factor	T3D06	AGCGAGTCCTCACTTTATCT
	orf19.2886	CEK1	ERK-family protein kinase; required for wild-type yeast-hypha switch, mating efficiency, virulence in mice; Cst20-Hst7-Cek1-Cph1 MAPK pathway regulates mating, and invasive hyphal growth under some conditions; Spider biofilm induced	Protein kinase	T3D07	ATAATGCTGGGCAACGTCCC
	orf19.5917	STP1	Transcription factor; regulates SAP2, OPT1 expression and thereby protein catabolism for nitrogen source; activated via amino-acid-induced proteolytic processing; macrophage/pseudohyphal-repressed; Spider biofilm repressed	Transcription factor	T3D08	GCCCAGTGTCAATTTCGTTA
	orf19.2331	ADA2	Zinc finger and homeodomain transcriptional coactivator; role in cell wall integrity and in sensitivity to caspofungin; required for the normal transcriptional response to caspofungin; required for yeast cell adherence to silicone substrate	Transcription factor	T3D09	GCGCACTTCTACTAATATCG
	orf19.6407	NA	Ortholog(s) have role in ribosomal large subunit biogenesis and cytoplasm, cytosolic large ribosomal subunit, preribosome, large subunit precursor localization	Transcription factor	T3D10	GAGTGTGACCCACCATAATC
	orf19.1960	CLN3	G1 cyclin; depletion abolishes budding and causes hyphal growth defects; farnesol regulated, functional in S. cerevisiae; possibly essential (UAU1 method); other biofilm induced; Spider biofilm induced	Various	T3D11	CATTGGATTAGACCGTGTGT
	orf19.384	NA	Ortholog(s) have Golgi apparatus, cytosol, nucleus localization	Yak1 Interactors	T3D12	TAGGATTGGCCCATTCCACG
	orf19.2087	SAS2	Predicted histone acetyltransferase involved in histone H4 acetylation; member of MYST family	Transcription factor	T3E01	AATTCAGCGGCACACAGGTC
	orf19.6792	RRD1	Putative peptidyl-prolyl cis/trans-isomerase; caspofungin induced	Protein phosphatase	T3E07	GTAGCATCTCTGCACATCTG
	orf19.1589	NA	Putative transcription factor component of the core factor (CF) rDNA transcription factor complex; Spider biofilm induced	Transcription factor	T3E08	GGCACCTAAACAGAGTCGCA
	orf19.5953	NA	C2H2 transcription factor; predicted regulator of ribosomal protein and biogenesis genes; possibly essential, disruptants not obtained by UAU1 method; rat catheter biofilm induced	Transcription factor	T3E09	CACGCTTGACCATCTTAGGG
	orf19.1496	NA	Putative transcription factor with zinc finger DNA-binding motif; Hap43p-repressed gene	Transcription factor	T3E10	CATCGAGATTACCGCGTCTG
	orf19.6824	TRY6	Helix-loop-helix transcription factor; regulator of yeast form adherence; required for yeast cell adherence to silicone substrate; Spider and F-12/CO2 biofilm induced; repressed by alpha pheromone in SpiderM medium	Transcription factor	T3E11	CACATAGCATGGGAGGAATC
	orf19.1754	CMK2	Putative calmodulin-dependent protein kinase; involved in cell wall integrity and oxidative stress response	Protein kinase	T3E12	ATACTTCGCCGGAGAGGTCT
	orf19.1697	NA	Ortholog(s) have role in cytoplasmic translation and cytoplasm, polysomal ribosome localization	Transcription factor	T3F01	AGCTACGTCTCACTCTATGT
	orf19.124	CIC1	Putative proteasome-interacting protein; rat catheter biofilm induced	Yak1 Interactors	T3F02	TCAGTCGAGCCGATGGATCT
	orf19.5032	SIM1	Adhesin-like protein; involved in cell wall maintenance, redundant with Sun41; possibly secreted; macrophage-repressed; repressed by Rim101, Cyr1, Ras1; Spider biofilm induced	Various	T3F03	GACTGACGTGCATTCTGTTG
	orf19.2222	NA	Putative casein kinase; plasma membrane-localized	Protein kinase	T3F04	GCAAGAAATACAGCGGGCTC
	orf19.1028	ELA1	Elongin A; F-box protein; ubiquitin-protein ligase; role in protein ubiquitination and ubiquitin-dependent protein catabolism; rat catheter biofilm induced	Yak1 Interactors	T3F05	GGCATCACCCAAGACATGGA
	orf19.791	RIM11	Ortholog of S. cerevisiae Rim11; a protein kinase involved in meiosis and sporulation in S. cerevisiae; mutant is viable	Protein kinase	T3F06	CCTCGACCAGTATCTTAAAG
	orf19.5247	NA	Ortholog(s) have cytoplasm localization	Protein phosphatase	T3F07	CGCAGATTGAGCAACTTCTA
	orf19.2324	UBA4	Putative ubiquitin activating protein; Hap43-repressed; induced by prostaglandins; clade-associated gene expression	Protein phosphatase	T3F08	GCATGATCGTAATGGACTAG
	orf19.1874	NA	Ortholog(s) have protein serine/threonine kinase activity, role in meiosis, meiotic recombination checkpoint, protein phosphorylation, regulation of linear element assembly and cytosol, linear element localization	Protein kinase	T3F09	ACGACGCGGTAATTTGTCTC
	orf19.487	SPT14	Putative DNA-binding transcription factor; predicted role in regulation of biogenesis of the cell wall; upregulated in biofilm; protein newly produced during adaptation to the serum	Transcription factor	T3F10	CCCGAACCAGGATCATTAAG
	orf19.3281	NA	Ortholog(s) have histone demethylase activity (H3-K36 specific), methylated histone residue binding activity and role in histone demethylation	Transcription factor	T3F12	TTACAGAGAGGTTCAGACAG
	orf19.2432	HAC1	bZIP transcription factor; role in unfolded protein response and control of morphology; transcript undergoes atypical splicing at C terminus under ER stress; induced during mating and by caspofungin; mRNA binds She3; Spider biofilm induced	Transcription factor	T3G01	CCCAGGTAATAATTTGCCAC
	orf19.6305	NA	Hydroxytrimethyllysine aldolase, the second enzyme in the carnitine biosynthesis pathway; rat catheter biofilm repressed	Yak1 Interactors	T3G02	CACATGCCGAAATGGGACCA
	orf19.2649	PCL1	Cyclin homolog; transcript induced by filamentous growth; induced by alpha pheromone in SpiderM medium	Various	T3G03	AACTGCTCTTAATGTCACGG
	orf19.3683	AGE3	Putative ADP-ribosylation factor GTPase activating protein, functional ortholog of S. cerevisiae GCS1; mutation affects endocytosis, hyphal growth, chemical and drug resistance, and sensitivity to cell wall inhibitors	Transcription factor	T3G04	CGAGCTAAGGTACTTGAAAG
	orf19.229	NA	Ortholog(s) have ubiquitin-protein ligase activity, role in protein ubiquitination involved in ubiquitin-dependent protein catabolic process and chromosome, centromeric region, mitotic spindle pole body, nucleus localization	Transcription factor	T3G05	ACACGTCTGACAGTTGCATG
	orf19.4125	PZF1	C2H2 transcription factor; Hap43-induced; rat catheter and Spider biofilm induced	Transcription factor	T3G06	GCAGTCAAGCAATCTCCATA
	orf19.5325	KIN3	Protein similar to S. cerevisiae Kin3p; induced under Cdc5p depletion; shows Mob2p-dependent hyphal regulation; mutants are hypersensitive to caspofungin	Protein kinase	T3G07	ACGCGACGATCACGAGATAG
	orf19.1220	RVS167	SH3-domain- and BAR domain-containing protein involved in endocytosis; null mutant exhibits defects in hyphal growth, virulence, cell wall integrity, and actin patch localization; cosediments with phosphorylated Myo5p	Protein kinase	T3G08	AAACCTTTAGGAGAGTCTGG
	orf19.6889	MKK2	Ortholog of S. cerevisiae Mkk2; MAP kinase kinase involved in signal transduction; macrophage-downregulated; mutants are viable and hypersensitive to caspofungin	Protein kinase	T3G09	TAACTGGAACGAGCTGTGCC
	orf19.799	STE4	Beta subunit of heterotrimeric G protein of mating signal transduction pathway; required for mating; transcript is specific to cells homozygous at MTL; induced by alpha pheromone; ortholog of S. cerevisiae Ste4	Other signaling comp	T3G10	GCGGGACACATTGAACACAC
	orf19.1314	NA	Protein of unknown function; planktonic growth-induced gene	Transcription factor	T3G11	CTCACTGATGGGTAAGTATG
	orf19.7317	UGA33	Zinc-finger transcription factor; similar to S. cerevisiae Uga3 which regulates gamma-aminobutyrate metabolism gene expression; required for yeast cell adherence to silicone substrate; rat catheter biofilm induced	Transcription factor	T3G12	AGATGACCGGAACTTCGTCC
	orf19.6933	NA	Ortholog(s) have peptidyl-prolyl cis-trans isomerase activity, protein phosphatase type 2A regulator activity	Protein phosphatase	T3H01	AGCTACGCGCTTTGAACACG
	orf19.7208	CSK1	Putative mitogen-activated protein (MAP) kinase with an unknown role; null mutant produces wrinkled colonies; similar to S. cerevisiae Smk1p, which is a protein kinase required for sporulation	Protein kinase	T3H03	TCAGATGTGACAAGAGTCGA
	orf19.217	NA	Ortholog(s) have sequence-specific DNA binding activity	Transcription factor	T3H04	AATTCGGCTCAACATGGGCC
	orf19.2961	NA	Putative transcription factor with zinc finger DNA-binding motif	Transcription factor	T3H05	GGGATTTAACCTCCACGTTC
	orf19.4084	KIS1	Snf1p complex scaffold protein; similar to S. cerevisiae Gal83p and Sip2p with regions of similarity to Sip1p (ASC and KIS domain); interacts with Snf4p; mutants are hypersensitive to caspofungin and hydrogen peroxide; Hap43p-repressed gene	GO_cerevisiae	T3H06	TACCGCGTTTGAATCGACGG
	orf19.4015	CAG1	heterotrimeric G protein alpha subunit; positive role in mating pheromone response; opaque-enriched transcript; transcript repressed by MTLa1-MTLalpha2; regulated by hemoglobin-responsive Hbr1 via MTL genes; rat catheter biofilm repressed	Other signaling comp	T3H07	ACATGGCCTACATTGCATAG
	orf19.4056	BRG1	Transcription factor; recruits Hda1 to hypha-specific promoters; Tn mutation affects filamentation; Hap43-repressed; Spider and flow model biofilm induced; required for Spider biofilm formation; Bcr1-repressed in RPMI a/a biofilms	Transcription factor	T3H09	GGCCTCATCTTCTGCAATAT
	orf19.2014	BCY1	Protein kinase A regulatory subunit; required for nuclear localization of Tpk1; physically interacts with Tpk1; essential; apoptosis-regulated; bcy1 heterozygous or bcy1 tpk2 mutant has filamentous growth defect	Other signaling comp	T3H10	TCCACGGCGAGCAGTTTATG
	orf19.3049	NA	Ortholog(s) have protein kinase activity, role in activation of bipolar cell growth, ascospore wall assembly, protein phosphorylation and cell division site, cytosol, nucleus, prospore membrane localization	Protein kinase	T3H11	ACTAGGGACTAACTTCGCTC
	orf19.1759	PHO23	Ortholog(s) have methylated histone residue binding activity	Transcription factor	T3H12	CAGTCGTACTCATGCTGATG
	orf19.726	PPZ1	Protein phosphatase Z; type 1 family serine/threonine specific protein phosphatase involved in cation homeostasis and cell wall integrity	Protein phosphatase	T4A01	GGTTGCCGCACAAAGCCAAA
	orf19.1971	TRY3	RING-finger transcription factor; regulator of yeast form adherence; required for yeast cell adherence to silicone substrate; Spider biofilm induced	Transcription factor	T4A02	CCTACCGTCAGGATATTATG
	orf19.4534	NA	Putative UBX-domain (ubiquitin-regulatory domain) protein; macrophage-downregulated gene	Yak1 Interactors	T4A03	CTCATACAGACAGATGGACC
	orf19.2356	CRZ2	C2H2 transcription factor; crz1 not crz2 null mutation suppresses fluconazole resistance of homozygous cka2 null; Rim101-repressed at pH 8; required for yeast cell adherence to silicone substrate; Spider biofilm induced	Transcription factor	T4A04	CAGGTCTGACGATTTAGTGT
	orf19.3474	IPL1	Putative Aurora kinase; Hap43-induced; induced during planktonic growth; possibly an essential gene, disruptants not obtained by UAU1 method	Protein kinase	T4A05	AGCGTAACGTAACTTCACTC
	orf19.2379	NOT4	Putative E3 ubiquitin-protein ligase; required for maintenance, but not induction, of hyphal development; homozygous null mutant is avirulent in mouse systemic infection despite persistence in host; repressed in rat oral candidiasis	Transcription factor	T4A06	CCCGAAGCGAAATCGTTTAA
	orf19.4318	MIG1	C2H2 transcription factor; repressor; regulates genes for carbon source utilization; Tup1-dependent and independent functions; hyphal, Hap43 and caspofungin repressed; Spider and flow model biofilm induced	Transcription factor	T4A07	TGACCATAACGAGTAAGGGC
	orf19.7518	ZCF38	Putative Zn(II)2Cys6 transcription factor	Transcription factor	T4A08	TGGTGTCCTCACTCCTGGAT
	orf19.4866	CPP1	VH1 family MAPK phosphatase; regulates Cst20-Hst7-Cek1-Cph1 filamentation pathway; represses yeast-hyphal switch; required for virulence in mice; yeast-enriched; induced by alpha pheromone in SpiderM medium; Spider biofilm induced	Protein phosphatase	T4A09	AGGATTAGCCCATCTACACG
	orf19.4662	RLM1	Putative transcription factor; required for wild-type resistance to cell wall perturbation, caspofungin treatment; regulates caspofungin induction of PGA13	Transcription factor	T4A10	GATTGAGCCGCATCACTTCG
	orf19.1826	MDM34	Putative zinc finger transcription factor; macrophage-downregulated; flow model biofilm induced; flow model and Spider biofilm induced	Transcription factor	T4A11	TATGTTCTGACAGCCTCCGG
	orf19.3308	STB5	Putative transcription factor with zinc cluster DNA-binding motif; has similarity to S. cerevisiae Stb5p; Hap43p-repressed gene	Transcription factor	T4A12	TATGACGGACGACATGCCTC
	orf19.4014	NA	Planktonic growth-induced gene	Protein phosphatase	T4B01	ATAGGCACTTCACCAGCGTG
	orf19.7001	YCK2	Plasma membrane protein similar to S. cerevisiae casein kinase I, Yck2p; null mutant has defect in damaging oral epithelial cells and in hyphal branching; transcription is activated in weak acid stress or on contact with host cells	Protein kinase	T4B02	GGGTTTCTCACACTTTGCCG
	orf19.7281	PDK2	Putative pyruvate dehydrogenase kinase; mutation confers hypersensitivity to amphotericin B	GO_cerevisiae	T4B03	GTTAGAGCACCGGACACATC
	orf19.6817	FCR1	Transcription factor; repressor of fluconazole/ketoconazole/brefeldin A resistance; Tn mutation enhances filamentation; partially rescues S. cerevisiae pdr1 pdr3 fluconazole sensitivity; rat catheter biofilm induced/Spider biofilm repressed	Transcription factor	T4B04	ACATTTGGCACAAGTGGTCA
	orf19.5257	LCB4	Putative sphingosine kinase; Tac1p-regulated expression; rat catheter biofilm induced	Various	T4B05	AGCAGCATGTGTTACAACCC
	orf19.3456	NA	Protein with a predicted serine/threonine kinase and tyrosine kinase domain; possibly an essential gene, disruptants not obtained by UAU1 method	Protein kinase	T4B06	ATCCTCCAGCGATGATAGGG
	orf19.5758	SAL6	Putative protein phosphatase of the Type 1 family; serine/threonine-specific; similar to S. cerevisiae Ppq1; mutant has virulence defect; Spider biofilm induced	Protein phosphatase	T4B07	GCTAATCGAACACAGCTCTA
	orf19.1757	NA	Putative C2H2 transcription factor; expression upregulated in clinical isolates from HIV+ patients with oral candidiasis; Spider biofilm induced	Transcription factor	T4B08	CACGGTACTTCAGATTTCCT
	orf19.3425	NA	RING/FYVE/PHD zinc finger protein; Spider biofilm induced	Transcription factor	T4B09	GATGCGCCCTCAGTTTGTCT
	orf19.1565	NA	Protein of unknown function	Transcription factor	T4B10	AGAACTAATCTGCCTGAACG
	orf19.1576	NA	Ortholog(s) have nuclear localization sequence binding, ubiquitin binding activity, role in response to ethanol and cytosol localization	Transcription factor	T4B11	CATTACCGAACATGGCGTAC
	orf19.6810	NA	Ortholog(s) have protein serine/threonine phosphatase activity	GO_cerevisiae	T4B12	CGGCGCGTGTTATAGATATT
	orf19.7081	SPL1	Protein similar to S. cerevisiae Spl1p, which is involved in tRNA splicing; member of pyridoxal-phosphate-dependent aminotransferase protein family; predicted to be essential	Yak1 Interactors	T4C01	CCTGGCCTGAAATCAAGTAA
	orf19.3233	HSE1	ESCRT-0 complex subunit; SH3-domain-containing protein	Protein kinase	T4C02	CAGGGATGAACAGTCCTTCC
	orf19.6109	TUP1	Transcriptional corepressor; represses filamentous growth; regulates switching; role in germ tube induction, farnesol response; in repression pathways with Nrg1, Rfg1; farnesol upregulated in biofilm; rat catheter, Spider biofilm repressed	Various	T4C03	GCCATACTACCCAAGAGTGA
	orf19.4869	SFU1	GATA-type transcription factor; regulator of iron-responsive genes; represses iron utilization genes if iron is present; Hap43-repressed; promotes gastrointestinal commensalism in mice; Spider biofilm induced	Transcription factor	T4C04	TAACTCCTGCGACTGAGGGT
	orf19.4192	CDC14	Protein involved in exit from mitosis and morphogenesis; ortholog of S. cerevisiae Cdc14p, which is a dual-specificity phosphatase and cell-cycle regulator; suppresses S. cerevisiae cdc15-lyt1, dbf2-2, and (partially) tem1 mutant phenotypes	Protein phosphatase	T4C05	TTGGGACCCTCCATACTAGG
	orf19.971	SKN7	Putative homolog of S. cerevisiae Skn7p, which is predicted to be a response regulator protein in a phosphorelay signal transduction pathway; required for normal hydrogen peroxide resistance	Transcription factor	T4C06	TGGTCTCCACGATCACTTGG
	orf19.2268	RCK2	Predicted MAP kinase-activated protein kinase, similar to S. cerevisiae serine/threonine protein kinase Rck2p; induced by osmotic stress via Hog1p; macrophage/pseudohyphal-repressed; mutants are sensitive to rapamycin	Protein kinase	T4C07	TAGGCATGTAGCATTACCGG
	orf19.6038	UGA32	Predicted Zn(II)2Cys6 transcription factor; has similarity to S. cerevisiae Uga3, a transcription factor involved in the regulation of gamma-aminobutyrate metabolism genes; rat catheter biofilm induced	Transcription factor	T4C08	GCATTAGCTCAACTTTGCAC
	orf19.2823	RFG1	HMG domain transcriptional repressor of filamentous growth and hyphal genes; in Tup1-dependent and -independent pathways; binds DNA; transcript not regulated by oxygen or serum; not responsible for hypoxic repression; Spider biofilm induced	Transcription factor	T4C09	ATTATTGAGCCCGCGCTGTG
	orf19.7115	SAC7	Putative GTPase activating protein (GAP) for Rho1; repressed upon adherence to polystyrene; macrophage/pseudohyphal-repressed; transcript is upregulated in RHE model of oral candidiasis and in clinical oral candidiasis	GO_cerevisiae	T4C10	CGAACGAGTCTTAATTGCTC
	orf19.4166	ZCF21	Predicted Zn(II)2Cys6 transcription factor; mutants display increased colonization of mouse kidneys; Spider biofilm induced	Transcription factor	T4C11	CCGCTATTATTACAGACTGG
	orf19.4972	NA	Putative transcription factor with zinc finger DNA-binding motif	Transcription factor	T4C12	GCCGAGCAGATTCTATAAAG
	orf19.7251	WSC4	Putative cell wall integrity and stress response subunit 4 precursor; transcription is specific to white cell type	GO_cerevisiae	T4D01	CAGGCTATTCAATCTGATCC
	orf19.1623	CAP1	AP-1 bZIP transcription factor; apoptotic, oxidative stress response/resistance, multidrug resistance; nuclear in oxidative stress; complements S. cerevisiae yap1 mutant; oralpharyngeal candidasis-, human neutrophil, Spider biofilm induced	Transcription factor	T4D02	ACGCCTATGCTACGTGTGTT
	orf19.2458	SIP5	Protein of unknown function; flow model, rat catheter and Spider biofilm induced	Transcription factor	T4D03	ACCGTAGTCGCAGGTTTGAT
	orf19.2054	FGR15	Putative transcription factor with zinc finger DNA-binding motif; lacks an ortholog in S. cerevisiae; transposon mutation affects filamentous growth; caspofungin induced; mutation causes marginal increase in caspofungin sensitivity	Transcription factor	T4D04	AATCTCCAGGCATTGCGAGG
	orf19.1069	RPN4	C2H2 transcription factor; putative regulator of proteasome genes; DNA recognition sequence (GAAGGCAAAA) enriched in regions upstream of proteasome genes; induced in core stress response; Hap43-induced; Spider biofilm induced	Transcription factor	T4D05	CACGCATTCTAATTCATGGC
	orf19.6850	NA	Putative transcription factor with C3HC4 zinc finger DNA-binding motif; mutants are viable	Transcription factor	T4D07	ACCTTTGATGAGAGTCTGTG
	orf19.2538	PTC2	Protein phosphatase of the Type 2C-related family (serine/threonine-specific) with a potential role in DNA damage checkpoint control; localizes to both cytoplasm and mitochondria; mutant shows virulence defect	Protein phosphatase	T4D08	TTCCAACAGCGGGACAAGGA
	orf19.5676	NA	Ortholog(s) have cytosol, nucleus localization	Transcription factor	T4D09	GGGCCGAATACGAACCTAAC
	orf19.3794	CSR1	Transcription factor; role in zinc homeostasis and regulation of Spider biofilm matrix; mutation affects filamentous growth; can suppress S. cerevisiae rok1 mutant inviability; Spider biofilm induced; mutants for abnormal Spider biofilms	Transcription factor	T4D10	CAGATAATCGACCATGTTCC
	orf19.3854	NA	Ortholog of S. cerevisiae Sat4; amphotericin B induced; clade-associated gene expression; Spider biofilm induced	Protein kinase	T4D11	GGATAATACTAACGACCCGC
	orf19.2699	ABP1	Ortholog of S. cerevisiae Abp1; actin-binding protein of the cortical actin cytoskeleton; caspofungin induced; protein only detected in stationary phase yeast-form cultures; Spider biofilm repressed	Protein kinase	T4D12	CCAGCGAATGTCGATCAATC
	orf19.5734	POP2	Component of the Ccr4-Pop2 mRNA deadenylase; heterozygous null mutant exhibits resistance to parnafungin and cordycepin in the C. albicans fitness test	Yak1 Interactors	T4E01	CTCTACTTAGGTGTAATGGG
	orf19.7319	SUC1	Zinc-finger transcription factor; regulates alpha-glucosidase exression; complements S. cerevisiae suc2 for sucrose utilization and mal13 maltase defect; required for yeast cell adherence to silicone substrate; rat catheter biofilm induced	Transcription factor	T4E02	AGCGATCTCCAATACGACTA
	orf19.3178	NA	Ortholog(s) have RNA binding activity, role in mRNA splicing, via spliceosome and U2-type prespliceosome localization	Transcription factor	T4E03	AACGTCTCGTCAGAGGGTCT
	orf19.1468	CDC55	Ortholog(s) have protein phosphatase type 2A regulator activity, protein serine/threonine phosphatase activity	GO_cerevisiae	T4E04	GTAGACTATACCTGCATCCG
	orf19.5722	NA	Ortholog(s) have DNA binding activity	Transcription factor	T4E05	CAGAAGGCTCAATTTCCGTA
	orf19.7234	NA	Putative RSC chromatin remodeling complex component; possibly an essential gene, disruptants not obtained by UAU1 method	Transcription factor	T4E06	TATCAGCGGCCATGTTGCAG
	orf19.5849	CWT1	Zn2Cys6 transcription factor involved in negative regulation of nitrosative stress response; mutant has cell wall defects; transcription increased at stationary phase; has predicted PAS domain; similar to S. cerevisiae Rds2p	Transcription factor	T4E07	TTATCCATGCGGTGCAAGCG
	orf19.6980	NA	Has domain(s) with predicted ATP binding, protein tyrosine kinase activity and role in protein phosphorylation	Protein kinase	T4E08	CAGTTTAACGCATCGGGACG
	orf19.6874	NA	Putative helix-loop-helix (HLH) transcription factor with a role in filamentous growth	Transcription factor	T4E09	CCGTGATCTTAATATAGCCG
	orf19.4645	BEM1	Protein required for wild-type budding, hyphal growth, and virulence in a mouse systemic infection; suppresses pseudohyphal and filamentous growth defects of various S. cerevisiae mutants and heat sensitivity of S. cerevisiae cdc24-4 mutant	Protein kinase	T4E11	GCGAGTCATACATATCTTGC
	orf19.6010	CDC5	Polo-like kinase; member of conserved Mcm1 regulon; depletion causes defects in spindle elongation and Cdc35-dependent filamentation; virulence-group-correlated expression; likely essential (UAU1 method); Spider biofilm repressed	Protein kinase	T4E12	ACCATATCGTTGAAGTGGAG
	orf19.1446	CLB2	B-type mitotic cyclin (cyclin-dependent protein kinase regulatory subunit); essential; required for wild-type mitotic exit; role in cell polarization; interacts with catalytic subunit Cdk1; Spider biofilm repressed	Various	T4F01	TGAGATCCGCTACATGCTCG
	orf19.7385	NA	CCCH zinc finger protein; Spider biofilm induced	Transcription factor	T4F02	GGCCTAGATATAAGCAGAGC
	orf19.684	NA	Putative transcription factor with zinc finger DNA-binding motif; heterozygous null mutant exhibits hypersensitivity to parnafungin and cordycepin in the C. albicans fitness test	Transcription factor	T4F03	GCTTTCCGCCAAGACATAAA
	orf19.2395	IME2	Putative serine/threonine protein kinase; mutation confers hypersensitivity to amphotericin B	Protein kinase	T4F04	ATATCGACCATCCGCGTAAG
	orf19.505	SRV2	Adenylate cyclase-associated protein; regulates adenylate cyclase activity; required for wild-type germ tube formation and for virulence in mice; mutant defects in filamentous growth are rescued by cAMP or dbcAMP; Spider biofilm repressed	Other signaling comp	T4F05	CCCGGCTAGAAATATCTGAA
	orf19.4853	HCM1	Protein with forkhead domain; similar to S. cerevisiae Hcm1p; Hap43p-induced gene	Transcription factor	T4F07	AGTATCGCAGTCTACGAGAT
	orf19.1619	NA	Putative kinase subunit of RNA polymerase II carboxy-terminal domain kinase I; possibly an essential gene, disruptants not obtained by UAU1 method	Protein kinase	T4F08	TCGAGTACCGTAGATTCGCT
	orf19.794	SSN3	Putative cyclin-dependent protein kinase; mutants are sensitive to growth on H2O2 medium	Protein kinase	T4F09	CGCCATTTCTGTAAGACCGG
	orf19.719	NA	Ortholog(s) have ubiquitin-protein ligase activity	Transcription factor	T4F11	GGGAAGAAATTAACCGTCCG
	orf19.5729	FGR17	Putative DNA-binding transcription factor; has zinc cluster DNA-binding motif; lacks an ortholog in S. cerevisiae; transposon mutation affects filamentous growth; Hap43p-repressed gene	Transcription factor	T4F12	TAGGCACATGGCTTACCAGG
	orf19.2320	NA	Putative serine/threonine-protein kinase; possibly an essential gene, disruptants not obtained by UAU1 method	Protein kinase	T4G01	GCACTACTATAATCCGAGTC
	orf19.3405	ZCF18	Putative Zn(II)2Cys6 transcription factor; heterozygous null mutant displays sensitivity to virgineone and decreased colonization of mouse kidneys	Transcription factor	T4G02	ATATTGCACGCGCACGTTGC
	orf19.3300	ZPR1	Protein with putative zinc finger; regulated by Gcn4p; repressed in response to amino acid starvation (3-aminotriazole treatment); upregulation correlates with clinical development of fluconazole resistance	Transcription factor	T4G03	AATTGACCGGCATTCGCTGG
	orf19.5389	FKH2	Forkhead transcription factor; morphogenesis regulator; required for wild-type hyphal transcription, cell separation, and for virulence in cell culture; mutant lacks true hyphae, is constitutively pseudohyphal; upregulated in RHE model	Transcription factor	T4G04	CGCCTAATACGTTGGAAATC
	orf19.7388	PBS2	MAPK kinase (MAPKK); role in osmotic and oxidative stress responses, oxidative stress adaptation; required for stress regulation of Hog1p localization and activity; functional homolog of S. cerevisiae Pbs2p	Protein kinase	T4G05	GATCACCAAAGAAGCGTCGC
	orf19.6376	PTC5	Mitochondrial protein phosphatase of the Type 2C-related family (serine/threonine-specific), involved in drug response and cadmium tolerance	Protein phosphatase	T4G07	AATAGCAGATACGGCCTGAG
	orf19.5548	LYS14	Zn(II)2Cys6 transcription factor; has similarity to S. cerevisiae Lys14, which is a transcription factor involved in the regulation of lysine biosynthesis genes	Transcription factor	T4G08	GACATAGTCACAGAGTCCGC
	orf19.6033	CMP1	Catalytic subunit of calcineurin (Ca[2+]-calmodulin-regulated S/T protein phosphatase); required for wild-type virulence, resistance to high pH, Na(+), Li(+), Mn(2+), and fluconazole tolerance; micafungin is fungicidal to null mutant	Protein phosphatase	T4G09	CCTATCGTCGTAGAGTCCTT
	orf19.1699	BZZ1	Protein similar to S. cerevisiae Bzz1p, which is an SH3 domain protein involved in the regulation of actin polymerization	Protein kinase	T4G10	GTATAGACACTGACGGACAG
	orf19.681	HAP43	CCAAT-binding factor-dependent transcription factor; repressor; also called CAP2; required for low iron response; similar to bZIP transcription factor AP-1; repressed by Sfu1; ciclopirox olamine induced; rat catheter, Spider biofilm induced	Transcription factor	T4G11	GATAGAGACACACTCGTCAC
	orf19.4433	CPH1	Transcription factor; for mating, filamentation on solid media, pheromone-stimulated biofilms; in pathway with Ess1, Czf1; required with Efg1 for host cytokine response; regulates galactose metabolism genes; rat cathether biofilm repressed	Transcription factor	T4G12	AAGACGCCAGTCACTCGATG
	orf19.5184	NA	Putative Ran guanyl-nucleotide exchange factor; probable signal transducer; Spider biofilm repressed	GO_cerevisiae	T4H01	CCAGGATCGCAAGATACTGA
	orf19.5531	CDC37	Chaperone for Crk1p; interacts with Crk1p kinase domain and with Sti1p; putative phosphorylation site at Ser14; functional homolog of S. cerevisiae Cdc37p; likely to be essential for growth; regulated by Gcn2p and Gcn4p	Various	T4H02	CATGGCAACCTGTGTGAACG
	orf19.175	NA	Ortholog of C. dubliniensis CD36 : Cd36_27430, C. parapsilosis CDC317 : CPAR2_802450, Candida tenuis NRRL Y-1498 : CANTEDRAFT_113969 and Debaryomyces hansenii CBS767 : DEHA2A13002g	Transcription factor	T4H03	CTACTGATGAGGAGCTTGAT
	orf19.2647	ZCF14	Putative Zn(II)2Cys6 transcription factor; caspofungin induced	Transcription factor	T4H04	GACGAGTATAGATCATAGCG
	orf19.4450	ZCF23	Predicted Zn(II)2Cys6 transcription factor; ortholog of S. cerevisiae Gsm1; flow model biofilm induced	Transcription factor	T4H06	GAGATGTCCTTAACGCTCCG
	orf19.2399	NA	Putative transcription factor with zinc finger DNA-binding motif; similar to bacterial DnaJ; induced in low iron	Transcription factor	T4H07	AGATACCGTCCCAGTTGCTG
	orf19.3669	SHA3	Putative ser/thr kinase involved in glucose transport; Tn mutation affects filamentous growth; fluconazole-induced; ketoconazole-repressed; induced in by alpha pheromone in SpiderM; possibly essential; flow model biofilm induced	Protein kinase	T4H08	TGAGTACACCTACATCAGTC
	orf19.4799	CEF1	Putative mRNA splicing factor; ortholog is essential in S. cerevisiae; Spider biofilm induced	Transcription factor	T4H09	CCCTACTCAGTGGCATATTG
	orf19.5848	NA	RING-type zinc finger protein; upregulated during oral infection; mutants have reduced ability to damage oral epithelial cells; Spider and flow model biofilm induced	Transcription factor	T4H10	CCCAGGGAGAAATTCGTTAA
	orf19.4347	NA	Putative serine/threonine protein kinase; Hog1p-induced	Protein kinase	T4H11	GTGCCTACAATAAAGCGCCA
	orf19.3561	CDC7	Putative kinase; cell-cycle regulated periodic mRNA expression; S. cerevisiae ortholog is not cell-cycle regulated; possibly an essential gene, disruptants not obtained by UAU1 method	Protein kinase	T4H12	CCGGTAGCTGAACAGATTTA
	orf19.1253	PHO4	bHLH transcription factor of the myc-family; required for growth in medium lacking phosphate and for resistance to copper and Phloxine B; induced by Mnl1 under weak acid stress	Transcription factor	T5A01	TGAGACGTTCTGTAACCCGG
	orf19.7583	ZCF39	Zn(II)2Cys6 transcription factor; mutants are viable; filament induced; required for yeast cell adherence to silicone substrate; Spider biofilm induced	Transcription factor	T5A02	TCACCGTTGTAACTGCTGCG
	orf19.4778	LYS142	Zn(II)2Cys6 transcription factor; has similarity to S. cerevisiae Lys14, involved in the regulation of lysine biosynthesis genes; fungal-specific	Transcription factor	T5A03	TATGATCTCTGCCAACTTGC
	orf19.3449	NA	Ortholog(s) have ubiquitin-protein ligase activity, role in histone catabolic process, histone ubiquitination and cytoplasm, ribosome localization	Transcription factor	T5A04	TCATACTAGGCAGGAGCACG
	orf19.428	NA	Putative serine/threonine kinase; induced during planktonic growth; rat catheter biofilm repressed	Protein kinase	T5A05	TACCTGGACCGGATGACTGT
	orf19.3153	MSS4	Phosphatidylinositol-4-phosphate 5-kinase; activity induced by phosphatidic acid (Pld1 product); macrophage/pseudohyphal-repressed; mRNA binds to She3, localized to yeast cell buds and hyphal tips; Hap43-induced; Spider biofilm induced	Various	T5A06	CTACAGTGCTAGACAGCCAG
	orf19.4752	MSN4	Zinc finger transcription factor; similar to S. cerevisiae Msn4, but not a significant stress response regulator in C. albicans; partly complements STRE-activation defect of S. cerevisiae msn2 msn4 double mutant; flow model biofilm induced	Transcription factor	T5A07	CAATCGCAGGTCAGATGATG
	orf19.536	NA	Ortholog(s) have chromatin binding, protein complex scaffold, ubiquitin binding activity and role in histone acetylation, transcription from RNA polymerase II promoter	Transcription factor	T5A08	CACCTGCGTAGATTCTGGGT
	orf19.223	NA	Putative serine/threonine protein kinase; Hap43-repressed; induced by prostaglandins; possibly an essential gene, disruptants not obtained by UAU1 method; flow model biofilm induced; Spider biofilm induced	Protein kinase	T5A09	AGACACCATGTGCCAATCTA
	orf19.2781	NA	Protein with predicted serine/threonine kinase and tyrosine kinase domains; possibly an essential gene, disruptants not obtained by UAU1 method; Spider biofilm induced	Protein kinase	T5A10	TTAGAGCGACGAGACTCACG
	orf19.1196	PKH3	Ortholog(s) have protein kinase activity and role in MAPK cascade involved in cell wall biogenesis, protein phosphorylation	Protein kinase	T5A11	GAGCACACTCTATGAACTGC
	orf19.191	KIC1	Member of the GCK-III subfamily of eukaryotic Ste20p kinases; in RAM cell wall integrity signaling network; role in cell separation, azole sensitivity; required for hyphal growth; constitutive expression is MTL, white-opaque independent	Protein kinase	T5A12	CCTCTTCGTACAGTTGGGTG
	orf19.2528	NA	Putative RNA polymerase III transcription factor (TFIIIB) subunit; flucytosine repressed	Transcription factor	T5B01	GCCGAGTTAAGAAGCACCAC
	orf19.976	BRE1	Putative transcription factor with C3HC4 zinc finger DNA-binding motif; similar to S. cerevisiae Bre1p; transposon mutation affects filamentous growth	Transcription factor	T5B02	GTGGGCATACAACACCAGCA
	orf19.718	RRN11	Putative RNA polymerase I subunit; rat catheter biofilm induced; Spider biofilm induced	Transcription factor	T5B03	AAAGCCACTGTCCGAAGACG
	orf19.6182	MRR2	Zn(II)2Cys6 transcription factor involved in regulation of multidrug resistance via control of CDR1 expression; mutants display decreased colonization of mouse kidneys; required for yeast cell adherence to silicone substrate	Transcription factor	T5B04	GAACCGACTTGACTACATTG
	orf19.1223	DBF2	Essential serine/threonine protein kinase involved in mitotic spindle formation and cytokinesis; required for septum formation, exit from mitosis, and normal hyphal morphogenesis; virulence-group-correlated expression	Protein kinase	T5B05	ACTTGAGGCGTAGACCTGCT
	orf19.3305	ZCF17	Putative Zn(II)2Cys6 transcription factor	Transcription factor	T5B06	GCACGAGTTGCATATTTGTG
	orf19.5910	NA	Putative histone acetyltransferase complex subunit; induced upon low-level peroxide stress; Spider biofilm induced	Transcription factor	T5B07	TCAGGCGAATAACCGGGAAC
	orf19.5376	NA	Ortholog of S. cerevisiae Elm1; a serine/threonine protein kinase that regulates cellular morphogenesis, septin behavior, and cytokinesis in S. cerevisiae; possibly an essential gene, disruptants not obtained by UAU1 method	Protein kinase	T5B09	AACGAGATAGTGACGTACTG
	orf19.3174	CDC24	GDP-GTP exchange factor for Cdc42p; phosphorylated; required for maintenance of hyphal growth; misexpression blocks hyphal growth and causes avirulence in a mouse model of systemic infection; antigenic during human oral infection	GO_cerevisiae	T5B10	TCAATGGTGAGCAATGCGTA
	orf19.5160	NA	Ortholog(s) have role in G1/S transition of mitotic cell cycle, TOR signaling cascade, dephosphorylation, regulation of mitotic sister chromatid segregation, tRNA wobble uridine modification	Various	T5B11	TCCAGGGCAGTACATGGTTC
	orf19.3071	MIH1	Putative protein phosphatase of the PTP family (tyrosine-specific); ortholog of S. cerevisiae Mih1; mRNA binds She3	Protein phosphatase	T5B12	CAGACACCTGAATTTGTAGC
	orf19.795	VPS36	ESCRT II protein sorting complex subunit; involved in Rim8 processing and proteolytic activation of Rim101, which regulates pH response; role in uptake of Histatin-5 into vacuole	GO_cerevisiae	T5C01	CCCGCCTTTAGAGAAATACA
	orf19.3912	GLN3	GATA transcription factor, involved in regulation of nitrogen starvation-induced filamentous growth; regulates transcription of Mep2 ammonium permease; regulated by Gcn2 and Gcn4; mRNA binds She3; Spider biofilm induced	Transcription factor	T5C02	TTCGACGCCACAGGGATTTC
	orf19.1949	VPS1	Dynamin-family GTPase-related protein; induced upon adherence to polystyrene; regulated by Gcn2p and Gcn4p	Yak1 Interactors	T5C03	CGGATATTCTTCACAGGTGT
	orf19.2842	GZF3	GATA-type transcription factor; oxidative stress-induced via Cap1; mutant has abnormal colony morphology and altered sensitivity to fluconazole, LiCl, and copper; Spider biofilm induced	Transcription factor	T5C04	ATGACGGCTGCACTGTGTCT
	orf19.843	NA	Putative DNA repair exonuclease; fungal-specific (no human or murine homolog)	Protein phosphatase	T5C05	CAGAGCTGCAAATGCTGGAA
	orf19.3809	BAS1	Putative Myb-like transcription factor; ortholog S. cerevisiae Bas1, a regulator of purine biosynthetic genes; mutant exhibits adenine auxotrophy and abnormal colony morphology	Transcription factor	T5C06	TCCAGTGGTATGAAGAGTTC
	orf19.4775	CTA8	Essential transcription factor, mediates heat shock transcriptional induction; in the absence of heat stress, Cta8p levels are modulated by growth temperature to regulate basal expression of genes involved in protein folding	Transcription factor	T5C07	GACTGCTGCTCATATCGAGT
	orf19.3415	PTK2	Putative protein kinase of polyamine import; mutation confers hypersensitivity to high concentrations of tunicamycin; YPD flow model biofilm induced; rat catheter and Spider biofilm induced	Protein kinase	T5C09	GCCGATGAGATAATAGTAGC
	orf19.20	RTS1	Putative serine/threonine-protein phosphatase B-type regulatory subunit; transcription is regulated upon yeast-hyphal switch	Protein phosphatase	T5C10	AGGAACATCTTGGCAATGAC
	orf19.6987	DNM1	Putative dynamin-related GTPase; transcript upregulated inbRHE model of oral candidiasis; transcript regulated by Nrg1, Mig1, and Tup1	Yak1 Interactors	T5C11	GGAATCATGTGTAACAGGTC
	orf19.2678	BUB1	Putative cell cycle checkpoint kinase; mutation confers increased sensitivity to nocodazole	Protein kinase	T5C12	TAGATAGGCGCAGCTTCCTC
	orf19.4979	KNS1	Protein kinase involved in negative regulation of PolIII transcription; effector kinase of the TOR signaling pathway, phosphorylates Rpc53p to regulate ribosome and tRNA biosynthesis; Spider and flow model biofilm induced	Protein kinase	T5D01	CACACGGCATGGGATTAACG
	orf19.6915	MRE11	Putative DNA double-strand break repair factor; involved in response to oxidative stress and drug resistance	Protein phosphatase	T5D02	CAACTCCACGTCATATTGTG
	orf19.3207	CCN1	G1 cyclin; required for hyphal growth maintenance (not initiation); cell-cycle regulated transcription (G1/S); Cdc28p-Ccn1p initiates Cdc11p S394 phosphorylation on hyphal induction; expression in S. cerevisiae inhibits pheromone response	Various	T5D03	CCTGGTGGCAAAGGCAACAA
	orf19.399	NA	Putative serine/threonine protein kinase; possibly an essential gene, disruptants not obtained by UAU1 method	Protein kinase	T5D04	GTGCCCTACGCCAAGAAATA
	orf19.4725	SWI6	Putative component of the MBF and SBF transcription complexes involved in G1/S cell-cycle progression; periodic mRNA expression, peak at cell-cycle G1/S phase	Transcription factor	T5D05	CCTACACGAGTACCATTAAG
	orf19.723	BCR1	Transcription factor; regulates a/alpha biofilm formation, matrix, cell-surface-associated genes; confers adherence, impermeability, impenetrability, fluconazole resistance; Tup1/Tec1/Mnl1-regulated; mRNA binds She3; Spider biofilm induced	Transcription factor	T5D06	ATAGAGACTGAAGCCCACGC
	orf19.7105	FAR1	Protein involved in regulation of pheromone-mediated mating; repressed by A1p and Alpha2p in white-phase cells; null mutant shows no pheromone response in opaque cells; overexpression causes enhanced pheromone response and cell cycle arrest	GO_cerevisiae	T5D07	GCATTAAGTGTAACGCAGAG
	orf19.4568	ZCF25	Putative Zn(II)2Cys6 transcription factor	Transcription factor	T5D08	TGTACCGGCATCACCTTTGG
	orf19.4670	CAS5	Transcription factor; cell wall damage response; required for adherence, response/resistance to caspofungin; repressed in core stress response; mutants have reduced CFU in mice, hyphal defect in C. elegans infection; Spider biofilm induced	Transcription factor	T5D09	TTACGACCAGAACGGGACAC
	orf19.5855	MBP1	Putative component of the MBF transcription complex involved in G1/S cell-cycle progression; non-periodic mRNA expression; predicted, conserved MBF binding sites upstream of G1/S-regulated genes	Transcription factor	T5D10	TTTCACCTGAGCCCGAGAGT
	orf19.4776	LYS143	Zn(II)2Cys6 transcription factor; ortholog of S. cerevisiae Lys14 involved in the regulation of lysine biosynthesis genes	Transcription factor	T5D11	ATCTCTCATGGTGGGTAAGT
	orf19.1718	ZCF8	Predicted Zn(II)2Cys6 transcription factor; repressed by fluphenazine treatment; required for yeast cell adherence to silicone substrate	Transcription factor	T5D12	AATTCGCTCTAAGCTGGGCG
	orf19.1275	GAT1	GATA-type transcription factor; regulator of nitrogen utilization; required for nitrogen catabolite repression and utilization of isoleucine, tyrosine and tryptophan N sources; required for virulence in a mouse systemic infection model	Transcription factor	T5E01	GAGGCACTATAACCATTACC
	orf19.4000	GRF10	Putative homeodomain transcription factor; null mutant is an adenine auxotroph; Spider biofilm induced; promoter bound by Bcr1, Tec1, Efg1, Ndt80 and Brg1	Transcription factor	T5E02	AGAGCATCTGTCCTAACGTG
	orf19.5408	HRK1	Putative serine/threonine kinase; predicted role in cellular ion homeostasis; Spider biofilm repressed	Protein kinase	T5E03	TGTATCAACAGGGTGGAAAC
	orf19.3969	SFL2	Transcription factor involved in regulation of morphogenesis; required for filamentous growth, for virulence in RHE model but not in mice; induced upon RHE infection but C. dubliniensis ortholog is not; Spider biofilm induced	Transcription factor	T5E04	GGCGCTTTATCAATCTAACC
	orf19.7359	CRZ1	Calcineurin-regulated C2H2 transcription factor; role in maintenance of membrane integrity, azole tolerance; not required for mouse virulence; repressed by low iron; regulates Ca++ influx during alkaline pH response; Spider biofilm induced	Transcription factor	T5E05	AAGCATTGCGAATCATAGCC
	orf19.5908	TEC1	TEA/ATTS transcription factor; white cell pheromone response, hyphal gene regulation; required for Spider and RPMI biofilm formation; regulates BCR1; Cph2 regulated transcript; alkaline, rat catheter, Spider, flow model biofilm induced	Transcription factor	T5E06	GCTAGGATCTAAGTACATGC
	orf19.6124	ACE2	Transcription factor; similar to S. cerevisiae Ace2 and Swi5; regulates morphogenesis, cell separation, adherence, virulence in a mice; mutant is hyperfilamentous; rat catheter and Spider biofilm induced	Transcription factor	T5E07	GAGCATGAGGTACTATGACT
	orf19.2540	SAS3	Similar to silencing proteins; increased transcription is observed upon fluphenazine treatment; rat catheter biofilm repressed	Transcription factor	T5E08	GACCAGCATTATCTCCAAAG
	orf19.1944	GPR1	Plasma membrane G-protein-coupled receptor of the cAMP-PKA pathway; required for WT hyphal growth; reports differ on role in cAMP-mediated glucose signaling; Gpr1 C terminus binds Gpa2; regulates HWP1 and ECE1; flow model biofilm induced	Other signaling comp	T5E09	ACCCTTACAGGAGGTGCAAG
	orf19.2969	RAD16	Ortholog of S. cerevisiae Rad16; a protein that recognizes and binds damaged DNA; flucytosine induced; rat catheter and Spider biofilm induced	Transcription factor	T5E10	GGGCTGAAGACACACCACTA
	orf19.1901	MCM3	Putative DNA replication protein; periodic mRNA expression, peak at cell-cycle M/G1 phase; Spider biofilm induced	Yak1 Interactors	T5E11	GCGCGAAGAGCATATTAGAC
	orf19.5031	SSK1	Response regulator of two-component system; role in oxidative stress response, cell wall biosynthesis, virulence, hyphal growth on solid media; expressed in hyphae and yeast; peroxisomal targeting sequence (PTS1); Spider biofilm induced	Other signaling comp	T5F01	ACAGGCATCTTGACTAAGTG
	orf19.921	HMS1	hLh domain Myc-type transcript factor; required for morphogenesis induced by elevated temperature or Hsp90 compromise; acts downstream of Pcl1; Spider biofilm induced	Transcription factor	T5F02	GGACACGAGTGAGATATTCT
	orf19.2447	NA	Putative Type II phosphatidylinositol 4-kinase; Ssr1-repressed; flow model biofilm repressed	Various	T5F03	AGCCTAACGATCCATGTAAG
	orf19.5940	ZCF32	Predicted Zn(II)2Cys6 transcription factor; possibly an essential gene, disruptants not obtained by UAU1 method; Hap43-repressed	Transcription factor	T5F04	ATTAGGTCGCCCAGCTACTG
	orf19.4909	CBK1	Ser/Thr kinase of cell wall integrity pathway; mutants show abnormal morphology and aggregation; Mob2p associated; required for wild-type hyphal growth and transcriptional regulation of cell-wall-associated genes	Protein kinase	T5F05	TATGACTTGACACACGGCGC
	orf19.3523	CRK1	Protein kinase of the Cdc2 subfamily involved in hyphal development, virulence; promotes hyphal development independently of Cph1 and Efg1; functionally complements pheromone hypersensitivity of S. cerevisiae sgv1 mutant; Hap43p-repressed	Protein kinase	T5F06	GACTTGCTAACATGCTTCGC
	orf19.6028	HGC1	Hypha-specific G1 cyclin-related protein involved in regulation of morphogenesis, biofilm formation; Cdc28-Hgc1 maintains Cdc11 S394 phosphorylation during hyphal growth; required for virulence in mice; regulated by Nrg1, Tup1, farnesol	Various	T5F07	CATCACGTTAAAGCACGCGA
	orf19.454	SFL1	Transcription factor involved in negative regulation of morphogenesis, flocculation and virulence; induced in core caspofungin response; Spider biofilm induced	Transcription factor	T5F08	TCCGAAGAAGCATGTGCAAC
	orf19.844	STE11	Protein similar to S. cerevisiae Ste11p; mutants are sensitive to growth on H2O2 medium	Protein kinase	T5F09	CGATGTAGCTCCATTCTATG
	orf19.1187	CPH2	Myc-bHLH transcription factor; promotes hyphal growth; directly regulates Tec1 to induce hypha-specific genes; probably homodimeric, phosphorylated; required for colonization of the mouse GI tract; rat catheter and Spider biofilm induced	Transcription factor	T5F10	AACTATGTTGAACGTGGGTC
	orf19.3252	DAL81	Zn(II)2Cys6 transcription factor; ortholog of S. cerevisiae Dal81, involved in the regulation of nitrogen-degradation genes; required for yeast cell adherence to silicone substrate; Spider biofilm induced	Transcription factor	T5F11	TATGCTCCAGCCACTTTGGG
	orf19.3187	ZNC1	Zn(2)-Cys(6) transcription factor; regulated by Gcn2 and Gcn4; gene located in zinc cluster region of Chromosome 5, near the MTL locus; required for yeast cell adherence to silicone substrate; Spider biofilm induced	Transcription factor	T5F12	AAGCGTTGACAAGCTAGTGA
	orf19.5429	NA	Ortholog(s) have DNA replication origin binding, ubiquitin-protein ligase activity	Yak1 Interactors	T5G01	GGCCTCTACGAATATAATCC
	orf19.3077	VID21	Subunit of the NuA4 histone acetyltransferase complex; soluble protein in hyphae; Spider biofilm repressed	Transcription factor	T5G02	GGCACCATTTAATCCCAAAG
	orf19.6936	RAD53	Protein involved in regulation of DNA-damage-induced filamentous growth; putative component of cell cycle checkpoint; ortholog of S. cerevisiae Rad53p, protein kinase required for cell-cycle arrest in response to DNA damage	Protein kinase	T5G03	GAGATCCAGGTCGCTACATG
	orf19.5498	EFH1	APSES transcription factor; homodimer; minor role in transcriptional regulation vs Efg1; regulates filamentous growth, phenotypic switch; EFG1 and EFH1 genetically interact; expression interferes with mouse intestinal tract colonization	Transcription factor	T5G04	CTAGATAGACGACGCTACAG
	orf19.5253	NA	Has domain(s) with predicted ATP binding, protein tyrosine kinase activity and role in protein phosphorylation	Protein kinase	T5G05	GCGGCCACTTACACAAATTA
	orf19.1674	CDC53	Cullin, a scaffold subunit of the SCF ubiquitin-ligase complexes; depletion leads to increased filamentous growth and premature cell death	Yak1 Interactors	T5G06	TTGACTGCGAGACTTCCGGT
	orf19.6680	FGR27	Zn(II)2Cys6 transcription factor; transposon mutation affects filamentous growth; required for yeast cell adherence to silicone substrate; Spider biofilm induced	Transcription factor	T5G07	GCGCATGAGACATTTACATC
	orf19.147	YAK1	Predicted serine-threonine protein kinase; involved in hyphal growth regulation and biofilm formation; flow model biofilm induced; induced in core caspofungin response	Protein kinase	T5G08	CGTCAGATTTGAGAATGTGC
	orf19.3841	NA	Putative protein serine/threonine kinase; predicted role in vesicle formation in autophagy and the cytoplasm-to-vacuole targeting (Cvt) pathway; Spider biofilm induced	Protein kinase	T5G09	CAGCACAGCGTAATTGATGC
	orf19.3986	PPR1	Putative transcription factor with zinc cluster DNA-binding motif; has similarity to S. cerevisiae Ppr1p, which is a transcription factor involved in the regulation of uracil biosynthesis genes	Transcription factor	T5G10	CTTACAATGGGCTGCAAGGC
	orf19.1217	NA	Ortholog(s) have ribosome binding, ubiquitin-protein ligase activity and role in chromatin modification, chromatin silencing at telomere, protein ubiquitination, ribosome-associated ubiquitin-dependent protein catabolic process	Transcription factor	T5G11	ACTGGCAGACTAGGTCGCAT
	orf19.642	NA	Ortholog of C. dubliniensis CD36 : Cd36_30470, C. parapsilosis CDC317 : CPAR2_203380, Candida tenuis NRRL Y-1498 : CANTEDRAFT_117493 and Debaryomyces hansenii CBS767 : DEHA2G19228g	Yak1 Interactors	T5G12	CCTAGACCCGAATTATGTAC
	orf19.4222	SST2	Predicted regulator of G-protein signaling in mating pathway; null mutation causes alpha-factor hypersensitivity and mating defect (in opaque MTLa/MTLa background); transcript induced by alpha factor	Other signaling comp	T5H01	CTATCGAGGATCACGGACTG
	orf19.6506	NA	Ortholog(s) have role in histone deacetylation, negative regulation of antisense RNA transcription, regulation of DNA-dependent DNA replication initiation, transcription elongation from RNA polymerase II promoter	Transcription factor	T5H02	CGCCCACAACAATAGTTTGA
	orf19.3302	NA	Putative type-1 protein phosphatase targeting subunit; transcript repressed by yeast-hyphal switch; transcript induced by Mnl1p under weak acid stress; flow model biofilm induced	Various	T5H03	GCCTAGAGCAAACTATCTCA
	orf19.5651	NA	Ortholog(s) have histone demethylase activity (H3-dimethyl-K4 specific), histone demethylase activity (H3-trimethyl-K4 specific) activity	Transcription factor	T5H04	TATTGCGTGACACCTGCTCG
	orf19.5357	AKL1	Putative serine/threonine protein kinase; induced during the mating process	Protein kinase	T5H05	ACACAGTTGTACGAATCTCC
	orf19.5045	PTP2	Predicted protein tyrosine phosphatase; involved in regulation of MAP kinase Hog1 activity; induced by Mnl1 under weak acid stress; rat catheter and Spider biofilm induced	Protein phosphatase	T5H06	AAGCAGCTCGAACTGATCGC
	orf19.829	SCH9	Protein kinase; involved in growth control, cell size, resistance to rapamycin, cations, chlamydospore formation, filamentous growth under some conditions, and virulence; prevents hyphal growth in hypoxia at high CO2; Spider biofilm induced	Protein kinase	T5H07	CAAGAGACGCTAATTGCGGC
	orf19.1135	CAS1	Putative transcription factor with Ku70/Ku80 beta-barrel DNA-binding motif; involved in telomerase regulation and telomere protection; mutation causes marginal increase in caspofungin sensitivity	Transcription factor	T5H08	TTAGCACCTGTCACATCGGG
	orf19.255	ZCF1	Zn(II)2Cys6 transcription factor; transcript regulated during hypha formation; 5'-UTR intron; mutants show decreased colonization of mouse kidneys; flow model biofilm induced; Spider biofilm induced	Transcription factor	T5H09	CCTCATATCGCATTAGATCG
	orf19.5380	LYS144	Zn(II)2Cys6 transcription factor; has similarity to S. cerevisiae Lys14, involved in the regulation of lysine biosynthesis genes	Transcription factor	T5H10	GTTTGCCATCAACACCAAGA
	orf19.801	TBF1	Essential transcription factor; induces ribosomal protein genes and the rDNA locus; acts with Cbf1 at subset of promoters; recruits Fhl1 and Ifh1 to promoters; role is analogous to that of S. cerevisiae Rap1; Spider biofilm induced	Transcription factor	T5H11	ATATACGGACCACAGGCTGC
	orf19.3753	SEF1	Zn2-Cys6 transcription factor; regulates iron uptake; negatively regulated by Sfu1p, positively regulated by Tbf1; promotes virulence in mice; mutants display decreased colonization of mouse kidneys; Spider biofilm induced	Transcription factor	T5H12	CAGATAGGCACAGATGATGC
	orf19.2753	ZCF15	Predicted Zn(II)2Cys6 transcription factor of unknown function; rat catheter biofilm induced	Transcription factor	T6A01	TGAGGAACACGGTGCAATAC
	orf19.4890	CLA4	Ste20p family Ser/Thr kinase required for wild-type filamentous growth, organ colonization and virulence in mouse systemic infection; role in chlamydospore formation; functional homolog of S. cerevisiae Cla4p; mutant caspofungin sensitive	Protein kinase	T6A02	CTGCGTGAGATCGGCCTATT
	orf19.4295	NA	Ortholog(s) have DNA binding, nucleosome binding, transcription corepressor activity	Transcription factor	T6A03	CTAGCAAAGACAGGGTTGTA
	orf19.173	NA	C2H2 transcription factor; induced by Mnl1 under weak acid stress	Transcription factor	T6A04	CACAGAGCGGCAAGGACTTA
	orf19.2236	FHL1	Fork-head transcription factor; forms a heterodimer with Ifh1 that is tethered to promoters by Tbf1; positively regulates rRNA and ribosomal protein gene transcription	Transcription factor	T6A05	CCCTCGATGAAATGACTACA
	orf19.940	BUD2	GTPase activating protein (GAP) for Rsr1; negative regulator of filament branching, acts in hyphal growth guidance; required for wild-type budding pattern; induced in low iron; regulated by tyrosol and cell density	GO_cerevisiae	T6A06	GGTCATTTACAATCGTCTCC
	orf19.1842	BUD5	Predicted GTP/GDP exchange factor for Rsr1; rat catheter biofilm induced	GO_cerevisiae	T6A08	GGTACAGACACTGCGACAAC
	orf19.5219	IRA2	GTPase-activating protein; negatively regulates RAS by converting it from the GTP- to the GDP-bound inactive form; Spider biofilm induced; flow model biofilm repressed	Various	T6A09	AGACGTATAACATGCTGCCC
	orf19.5224	PKH2	Putative serine/threonine protein kinase; predicted role in sphingolipid-mediated signaling pathway that controls endocytosis; mRNA binds She3 and is localized to hyphal tips	Protein kinase	T6B01	TGACCACCACTACTTTGAAG
	orf19.3188	TAC1	Zn(2)-Cys(6) transcriptional activator of drug-responsive genes (CDR1 and CDR2); binds DRE element; gene in zinc cluster region near MTL locus; resequencing indicates that TAC1 spans orf19.3188 and orf19.3189; Spider biofilm induced	Transcription factor	T6B02	CCATCCAGCATAGTAATCAG
	orf19.6243	VPS34	Autophosphorylated class III phosphatidylinositol 3-kinase; required for normal vesicle transport, hyphal growth, fibroblast adherence, virulence in mouse systemic infection; growth-regulated; caspofungin and hydrogen peroxide sensitivity	Various	T6B03	AGTGCCATCGTATTCCACGT
	orf19.4766	ARG81	Zn(II)2Cys6 transcription factor; required for utilization of ornithine as a nitrogen source and for wild-type resistance to caffeine; required for yeast cell adherence to silicone substrate	Transcription factor	T6B04	ACCTGAGCAGTATAGACGCG
	orf19.4593	RGA2	Putative GTPase-activating protein (GAP) for Rho-type GTPase Cdc42; involved in cell signaling pathways controlling cell polarity; induced by low-level peroxide stress; flow model biofilm induced	GO_cerevisiae	T6B05	CTAGACCGTTAGATCCGTTT
	orf19.1474	SLA1	Protein required for assembly of the cortical actin cytoskeleton; contains three SH3 domains; transcription is regulated by Nrg1 and Mig1; flow model biofilm repressed	Protein kinase	T6B06	TTCGACGCGAGACTCTAGTG
	orf19.4837	DAM1	Essential subunit of the Dam1 (DASH) complex, which acts in chromosome segregation by coupling kinetochores to spindle microtubules	DNA replication/recombination/repair	T6B12	TGCCGTCAGGAACACGAAAC
	orf19.1035	WAR1	Zn(II)2Cys6 transcription factor; plays a role in resistance to weak organic acids; required for yeast cell adherence to silicone substrate; Spider biofilm induced	Transcription factor	T6C01	GTATTGTCCACATGGCCTTC
	orf19.4225	LEU3	Zn(II)2Cys6 transcription factor; predicted regulator branched-c ofhain amino acid biosynthesis genes; alkaline induced; induced by Mnl1 under weak acid stress; required for yeast cell adherence to silicone substrate; Spider biofilm induced	Transcription factor	T6C02	TATGATCCTCTCGACAGGCG
	orf19.4152	CEF3	Translation elongation factor 3; antigenic in humans; predicted C-term nucleotide-binding active site; protein on surface of yeast, not hyphae; polystyrene adherence induced; higher protein amount in stationary phase; possibly essential	Yak1 Interactors	T6C03	GCAGACCTATACATAAGCGC
	orf19.5026	NA	C2H2 transcription factor; Spider biofilm induced	Transcription factor	T6C05	AAGATGGCCCAATGTGTTGA
	orf19.2695	UBR1	Protein similar to S. cerevisiae Ubr1p ubiquitin-protein ligase; transposon mutation affects filamentous growth; Spider biofilm induced	Transcription factor	T6C08	GGAGTCTAACCAGCTATGCC
	orf19.2922	NA	Ortholog(s) have double-stranded DNA binding activity, role in reciprocal meiotic recombination, synapsis and condensed nuclear chromosome localization	DNA replication/recombination/repair	T6C09	TATTAGCTGCCAGGGCTCTG
	orf19.1571	ATO7	Putative fungal-specific transmembrane protein	DNA replication/recombination/repair	T6C12	GCCCAGGTAGTACAGTTACG
	orf19.4432	KSP1	Putative serine/threonine protein kinase; mRNA binds She3 and is localized to hyphal tips; mutation confers hypersensitivity to amphotericin B	Protein kinase	T6D01	CAGGCGTCAGTAGTATTCAT
	orf19.166	ASG1	Gal4p family zinc-finger transcription factor with similarity to S. cerevisiae Asg1p	Transcription factor	T6D02	GGGTACTTCACCATTCCTAG
	orf19.3012	ARO80	Zn(II)2Cys6 transcription factor; transcriptional activator of aromatic amino acid catabolism; regulator of aromatic alcohol biosynthesis via the Ehrlich pathway; mutant is viable	Transcription factor	T6D03	AGCCGTGACGTTATCGACTT
	orf19.4649	ZCF27	Putative Zn(II)2Cys6 transcription factor	Transcription factor	T6D05	ATGTAGACGCCATCGCATCG
	orf19.7044	RIM15	Ortholog(s) have protein kinase activity and role in age-dependent response to oxidative stress involved in chronological cell aging, conidiophore development, hyphal growth, protein phosphorylation, regulation of meiosis	Protein kinase	T6D08	GACTACACCGAATCTGATAC
	orf19.1792	NA	Ortholog(s) have ubiquitin-protein ligase activity	DNA replication/recombination/repair	T6D10	TACAGCTCAGCACTTGACGG
	orf19.3589	SPO11	DNA endonuclease; required for genetic recombination between homologous chromosomes during the parasexual cycle; produced in mitotically dividing cells; similar to S. cerevisiae Spo11 which functions in recombination during meiosis	DNA replication/recombination/repair	T6D12	TATACGATGACAGAGTGTGC
	orf19.2791	BBC1	Putative SH3-domain-containing protein	Protein kinase	T6E01	CCCAGCGAGCTAAAGATTCA
	orf19.3434	TRY5	Zn(II)2Cys6 transcription factor; regulator of yeast form adherence; required for yeast cell adherence to silicone substrate	Transcription factor	T6E02	CAATACGTGGTAAAGGTCGA
	orf19.7033	NA	Putative dual specificity protein phosphatase, similar to S. cerevisiae Pps1p	Protein phosphatase	T6E03	GAGGTCACGACATCATCTGC
	orf19.7372	MRR1	Putative Zn(II)2Cys6 transcription factor; regulator of MDR1 transcription; gain-of-function mutations cause upregulation of MDR1 (a plasma membrane multidrug efflux pump) and multidrug resistance; Hap43-induced	Transcription factor	T6E04	GCATCACAGCAATGGGCATA
	orf19.2504	BMS1	Putative GTPase; Hap43-induced gene; mutation confers resistance to 5-fluorocytosine (5-FC); flucytosine induced; repressed by prostaglandins; Spider biofilm induced	Yak1 Interactors	T6E05	CCCGTGAATATAAGTGAAGC
	orf19.1259	NA	Ortholog(s) have DNA binding, ubiquitin-protein ligase activity and role in histone catabolic process, histone ubiquitination, regulation of transcription from RNA polymerase II promoter in response to oxidative stress	Transcription factor	T6E07	CCTTACGGTTAATGAGATGG
	orf19.1814	STT4	Putative phosphatidylinositol-4-kinase	Various	T6E08	CCTGGCTCGAAATCACATAA
	orf19.245	DDC1	Putative DNA damage checkpoint protein; transcript induced during filamentous growth; regulated by Nrg1, Tup1	DNA replication/recombination/repair	T6E09	GGGCCTACATCTTTCTCAAG
	orf19.3608	MSH3	Mismatch repair protein; predicted role in repair of insertion or deletion mutations and removal of nonhomologous DNA ends; rat catheter biofilm repressed	DNA replication/recombination/repair	T6E11	GAACCCGTCACAAGGTGTCA
	orf19.3199	PIKA	Putative phosphatidylinositol kinase; non-sex gene located within the MTLa mating-type-like locus	Various	T6F01	ACAGAGCTACAAGGTTTGGA
	orf19.3751	NA	Putative serine/threonine protein kinase; possibly an essential gene, disruptants not obtained by UAU1 method	Protein kinase	T6F02	CAACCGAGTCTAATACATGC
	orf19.2808	ZCF16	Predicted Zn(II)2Cys6 transcription factor; mutants are viable; rat catheter biofilm induced	Transcription factor	T6F03	GACCATACTGCATACTAAGC
	orf19.5175	NA	Ortholog(s) have ubiquitin-protein ligase activity, role in ER-associated ubiquitin-dependent protein catabolic process and Doa10p ubiquitin ligase complex, integral to endoplasmic reticulum membrane, nuclear inner membrane localization	Transcription factor	T6F04	GCTCGCTAGATTGAGAGAAT
	orf19.7510	KIN2	Protein with similarity to S. cerevisiae Kin2p, transcription is positively regulated by Tbf1	Protein kinase	T6F05	TTTGACCCTCGACGTTGGCT
	orf19.1648	RAD50	Putative DNA double-strand break repair factor; involved in response to oxidative stress and drug resistance; flow model biofilm repressed	Yak1 Interactors	T6F06	TATACACGGGAAGCACGAGC
	orf19.4308	HSL1	Probable protein kinase involved in determination of morphology during the cell cycle of both yeast-form and hyphal cells via regulation of Swe1p and Cdc28p; required for full virulence and kidney colonization in mouse systemic infection	Protein kinase	T6F07	TTGAGATTCACCAGACCAGC
	orf19.366	NA	Ortholog(s) have double-stranded DNA binding activity, role in DNA damage checkpoint, double-strand break repair, reciprocal meiotic recombination and checkpoint clamp complex localization	DNA replication/recombination/repair	T6F12	TTAGAAATTCAACGCCAGCC
	orf19.4518	NA	Protein kinase of unknown function; mutants are viable	Protein kinase	T6G01	GGGACATTCCTAATAACGCC
	orf19.5241	SNT1	Ortholog of S. cerevisiae Snt1; an NAD-independent histone deacetylase; heterozygous transposon mutation affects filamentous growth; null mutants are viable	Transcription factor	T6G02	GCTCCCACAGTAAGTTAAAC
	orf19.2097	NA	Predicted DNA-dependent ATPase/helicase; Spider biofilm induced	Transcription factor	T6G03	TCAAGCGAATCCCATGTGAC
	orf19.2771	BEM3	Putative GTPase-activating protein (GAP) for Rho-type GTPase Cdc42p; involved in cell signaling pathways that control cell polarity; similar to S. cerevisiae Bem3p	GO_cerevisiae	T6G04	CCGCCACTAATAGAATTGGA
	orf19.6926	CSC25	Guanyl-nucleotide exchange factor; activator of Ras/adenylyl cyclase pathway; functional homolog of S. cerevisiae Cdc25p; commonly called Cdc25; transposon mutation affects filamentous growth	Protein kinase	T6G06	CCGATATTTCCAAGGCTGTA
	orf19.3947	NA	Ortholog(s) have rDNA binding activity	DNA replication/recombination/repair	T6G11	ACCTTACAGTTTACAGAGGG
	orf19.35	NA	Predicted kinase; rat catheter, flow model, Spider biofilm induced	Protein kinase	T6H01	GGTAACACCCAACTTAGCGA
	orf19.7374	CTA4	Zn(II)2Cys6 transcription factor; induced by nitric oxide; induced by Mnl1 under weak acid stress; repressed upon adherence to polystyrene; Hap43-repressed; Spider biofilm induced	Transcription factor	T6H02	ACAGCGTCTGAACCTATATC
	orf19.4145	ZCF20	Zn(II)2Cys6 transcription factor orthologous to S. cerevisiae Hap1; regulated by Sef1, Sfu1; Hap43-induced; Spider biofilm induced	Transcription factor	T6H03	ACACTAGACTCATTGATCGG
	orf19.1499	CTF1	Putative zinc-finger transcription factor, similar to A. nidulans FarA and FarB; activates genes required for fatty acid degradation; induced by oleate; null mutant displays carbon source utilization defects and slightly reduced virulence	Transcription factor	T6H04	ATAGAAGGGCAACCCGCCTA
	orf19.4242	CST20	Protein kinase of Ste20p/p65PAK family, required for wild-type mating efficiency and virulence in a mouse model; Cst20p-Hst7p-Cek1p-Cph1p MAPK pathway regulates some hyphal growth; involved in Cdc42p growth regulation	Protein kinase	T6H05	AGTAGACCTTACAGCTCCTG
	orf19.130	VPS15	Protein involved in retrograde endosome-to-Golgi protein transport; required for normal virulence	GO_cerevisiae	T6H07	TGTCACGACCACAAAGGAGC
	orf19.576	CTF8	Putative kinetochore protein with a predicted role in sister chromatid cohesion; repressed during the mating process; flow model biofilm induced	DNA replication/recombination/repair	T6H11	CTCATAGTTGGTAATACGGG
	orf19.3760	DLH1	Functional homolog of S. cerevisiae Dmc1; a meiosis-specific protein required for repair of double-strand breaks and pairing between homologous chromosomes	DNA replication/recombination/repair	T6H12	TTACCGCGCTTACAGTCGTG
	orf19.6851	CHL4	Protein described as having role in chromosome segregation; RNA abundance regulated by tyrosol and cell density	DNA replication/recombination/repair	T7A01	TTGTCATACCGACCGAGCTG
	orf19.4728	NA	Ortholog(s) have role in histone deacetylation, negative regulation of meiosis and Set3 complex localization	DNA replication/recombination/repair	T7A03	AAGTCTTTAGCATGGCGCAT
	orf19.4377	KRE1	Cell wall glycoprotein; beta glucan synthesis; increases glucan content in S. cerevisiae kre1, complements killer toxin sensitivity; caspofungin induced; Spider/rat catheter/flow model biofilm induced; Bcr1-repressed in RPMI a/a biofilms	Cell wall genes	T7A04	CCCAGGAGTAAATCGCTAGA
	orf19.2833	PGA34	Putative GPI-anchored protein; transcript repressed by alpha pheromone in SpiderM medium; induced in oralpharyngeal candidasis; flow model biofilm induced; Spider biofilm induced	Cell wall genes	T7A05	GCCCAGGTTTAATAATCCTC
	orf19.4334	PGA58	Putative GPI-anchored protein; transcription is positively regulated by Tbf1p	Cell wall genes	T7A07	CCATCTGTGAAAGTACGTCA
	orf19.2906	PGA41	Putative GPI-anchored protein; adhesin-like protein	Cell wall genes	T7A08	AATATGTAGCACACGCCAGC
	orf19.1911	PGA52	GPI-anchored cell surface protein of unknown function; Hap43p-repressed gene; fluconazole-induced; possibly an essential gene, disruptants not obtained by UAU1 method	Cell wall genes	T7A09	AGGCACTCACTCTAAGGCAG
	orf19.3829	PHR1	Cell surface glycosidase; may act on cell-wall beta-1,3-glucan prior to beta-1,6-glucan linkage; role in systemic, not vaginal virulence (neutral, not low pH); high pH or filamentation induced; Bcr1-repressed in RPMI a/a biofilm	Cell wall genes	T7A11	CCGATAAGGGTAACTAACGC
	orf19.7114	CSA1	Surface antigen on elongating hyphae and buds; strain variation in repeat number; ciclopirox, filament induced, alkaline induced by Rim101; Efg1-, Cph1, Hap43-regulated; required for WT RPMI biofilm formation; Bcr1-induced in a/a biofilms	Cell wall genes	T7A12	TTGTACCCACTAGACGTGCG
	orf19.2119	NDT80	Ortholog of Ndt80; meiosis-specific transcription factor; activator of CDR1 induction by antifungal drugs; required for wild-type drug resistance and for Spider biofilm formation; transcript induced by antifungal drug treatment	DNA replication/recombination/repair	T7B01	GTGCGAACCAACGTACTACA
	orf19.3356	ESP1	Putative caspase-like cysteine protease; mutation confers increased sensitivity to nocodazole; periodic mRNA expression, peak at cell-cycle S/G2 phase; mRNA binds She3	DNA replication/recombination/repair	T7B03	GCACTCGACTCATTTACATG
	orf19.5305	RHD3	GPI-anchored yeast-associated cell wall protein; induced in high iron; clade-associated gene expression; not essential for cell wall integrity; fluconazole-repressed; flow model and Spider biofilm repressed	Cell wall genes	T7B05	GGACACTATACAGCATTCTC
	orf19.5144	PGA28	Protein similar to S. cerevisiae Wsc2p, which has roles in stress- and cell-wall-related processes; predicted Kex2p substrate; putative GPI-anchored adhesin-like protein	Cell wall genes	T7B06	CCAGGACACTAAGGTAATGC
	orf19.5636	RBT5	GPI-linked cell wall protein; hemoglobin utilization; Rfg1, Rim101, Tbf1, Fe regulated; Sfu1, Hog1, Tup1, serum, alkaline pH, antifungal drugs, geldamycin repressed; Hap43 induced; required for RPMI biofilms; Spider biofilm induced	Cell wall genes	T7B07	TCATCGGCTGCATCGCGTAT
	orf19.1714	PGA44	Putative GPI-anchored protein	Cell wall genes	T7B08	ATCAGAGCCACTGCCAGAAG
	orf19.5760	IHD1	GPI-anchored protein; alkaline, hypha-induced; regulated by Nrg1, Rfg1, Tup1 and Tsa1, Tsa1B in minimal media at 37; oralpharyngeal candidasis induced ; Spider biofilm induced; regulated in Spider biofilms by Tec1, Efg1, Ndt80, Rob1, Brg1	Cell wall genes	T7B09	AGATCCTCGCACACTATTTG
	orf19.7517	CHT1	Chitinase; putative N-terminal catalytic domain; has secretory signal sequence; lacks S/T region and N-glycosylation motifs of Chs2p and Chs3p; alkaline downregulated; expression not detected in yeast-form or hyphal cells	Cell wall genes	T7B10	TCATGGCGTTAATGGCTATG
	orf19.5188	CHS1	Chitin synthase; essential; for primary septum synthesis in yeast and hyphae; 1 of several chitin synthases; enzymatically activated by proteolytic processing; complements defects of S. cerevisiae chs1 or chs2; Spider biofilm repressed	Cell wall genes	T7B12	GCCTGTATGAAAGCACACCA
	orf19.2174	RAD57	Putative DNA recombination and repair protein; induced by interaction with macrophage; transcript is regulated by Nrg1, Mig1, and Tup1; essential protein; S. cerevisiae ortholog is essential	DNA replication/recombination/repair	T7C01	CGGCGAAGGAACCATGTATA
	orf19.1105.2	PGA56	Regulator of sorbose utilization; putative GPI-anchor; hypha and cell wall regeneration induced; colony morphology-related gene regulation by Ssn6; induced by Tbf1, Hap43; Spider biofilm induced	Cell wall genes	T7C03	GCGCATAGTATATCAGTCTG
	orf19.2475	PGA26	GPI-anchored adhesin-like protein of the cell wall; role in cell wall integrity; required for normal virulence; induced in high iron and during cell wall regeneration; Hap43-repressed	Cell wall genes	T7C04	AGAGCACTTTAACCACGGGC
	orf19.3923	PGA37	Putative GPI-anchored protein; Hap43-repressed; Spider biofilm induced	Cell wall genes	T7C05	GCCCAAGTACAATTTCGACA
	orf19.2907	PGA42	Putative GPI-anchored adhesin-like protein; decreased transcription is observed in azole-resistant strains that overexpress CDR1 and CDR2 or MDR1	Cell wall genes	T7C06	CGGTAACGTATAATCCTGTC
	orf19.876	PGA33	Putative GPI-anchored protein of unknown function; Spider biofilm repressed	Cell wall genes	T7C07	TAGAGAGTCCGTGCAACCTC
	orf19.1824	PGA50	Putative GPI-anchored protein; adhesin-like protein	Cell wall genes	T7C08	ACGCAGTAGCGACGATTATG
	orf19.4255	ECM331	GPI-anchored protein; mainly at plasma membrane, also at cell wall; Hap43, caspofungin-induced; Plc1-regulated; Hog1, Rim101-repressed; colony morphology-related regulated by Ssn6; induced by ketoconazole and hypoxia	Cell wall genes	T7C09	AGCATGGACTCAGCGTGACT
	orf19.2451	PGA45	Putative GPI-anchored cell wall protein; repressed in core caspofungin response; Hog1-induced; regulated by Ssn6; Mob2-dependent hyphal regulation; flow model biofilm induced	Cell wall genes	T7C10	CCCTGAGTGTAAGGTTATCG
	orf19.3895	CHT2	GPI-linked chitinase; required for normal filamentous growth; repressed in core caspofungin response; fluconazole, Cyr1, Efg1, pH-regulated; mRNA binds She3 and is localized to yeast-form buds and hyphal tips; Spider biofilm repressed	Cell wall genes	T7C11	TATGAGCCGGTACGTGTATT
	orf19.2879	IFF5	Putative GPI-anchored protein; adhesin-like protein; possibly an essential gene, disruptants not obtained by UAU1 method	Cell wall genes	T7C12	CACAGTCACTCATTAGTCGG
	orf19.1646	NA	Ortholog(s) have rRNA primary transcript binding activity	DNA replication/recombination/repair	T7D02	TGCTACGAGCTATACTCACT
	orf19.848	PGA16	Putative GPI-anchored protein	Cell wall genes	T7D03	GCCAGATGTCAACACAGCTA
	orf19.7625	PGA1	Putative GPI-anchored protein; induced during cell wall regeneration; required for normal adhesion to host cells and for adherence during Sabouraud biofilm formation; Spider biofilm induced	Cell wall genes	T7D04	GCTCACACGCAAGAATCGGA
	orf19.3923_2	PGA37	Putative GPI-anchored protein; Hap43-repressed; Spider biofilm induced	Cell wall genes	T7D05	CATCTCAGGCAACGTGATTA
	orf19.2060	SOD5	Cu and Zn-containing superoxide dismutase; protects against oxidative stress; induced by neutrophils, hyphal growth, caspofungin, osmotic/oxidative stress; oralpharyngeal candidiasis induced; rat catheter and Spider biofilm induced	Cell wall genes	T7D06	CTTACTCTGGCGATGAGCGT
	orf19.5674	PGA10	GPI anchored membrane protein; utilization of hemin and hemoglobin for Fe in host; Rim101 at ph8/hypoxia/ketoconazole/ciclopirox/hypha-induced; required for RPMI biofilm formation, Bcr1-induced in a/a biofilm; rat catheter biofilm repressed	Cell wall genes	T7D07	TAGAGCCTCAGCATTCATCG
	orf19.2108	SOD6	Copper- and zinc-containing superoxide dismutase; gene family includes SOD1, SOD4, SOD5, and SOD6; gene may contain an intron; Hap43-repressed; flow model and rat catheter biofilm induced	Cell wall genes	T7D08	GCGCCATGCAAATGAGCCAA
	orf19.6784	PGA32	Putative GPI-anchored adhesin-like protein; induced in high iron; Spider biofilm induced	Cell wall genes	T7D09	ACTACTGTGGTCCATGTGGT
	orf19.1671	UTR2	Putative GPI anchored cell wall glycosidase; role in adhesion, hyphal growth on Spider (not serum) medium; chitin-binding, glycosyl hydrolase domains; induced during cell wall regeneration; mRNA in yeast-form cells; Spider biofilm induced	Cell wall genes	T7D10	GGCACACATTATTCGCAAAC
	orf19.6594	PLB3	GPI-anchored cell surface phospholipase B; possibly secreted; fungal-specific (no mammalian homolog); induced by Tbf1; fluconazole-induced; possible essential gene (UAU1 method); Spider and flow model biofilm induced	Cell wall genes	T7D11	TCACGAGTACGCATTCAGGG
	orf19.7414	ALS6	ALS family protein; expression in S. cerevisiae confers adhesion to gelatin; macrophage-induced gene; N-terminal adhesion domain; ALS family includes cell-surface glycoproteins, some with adhesin function	Cell wall genes	T7D12	AATACTCGGAAACGTCGGCA
	orf19.5004	RAD54	Putative DNA-dependent ATPase involved in DNA repair; induced under hydroxyurea treatment; plays an essential role during mitotic growth; mutants display aberrant cell and nuclear morphology	DNA replication/recombination/repair	T7E02	GCGCTTTAACGATTTGTACG
	orf19.6321	PGA48	Putative GPI-anchored adhesin-like protein; similar to S. cerevisiae Spi1p, which is induced at stationary phase; transcript induced in high iron; flow model biofilm induced; Spider biofilm repressed	Cell wall genes	T7E03	GCAGTACGCATAATGGTATC
	orf19.4651	PGA53	GPI-anchored cell surface protein of unknown function; greater mRNA abundance observed in a cyr1 homozygous null mutant than in wild type	Cell wall genes	T7E04	ATGTACGCCTGCACTTGGCT
	orf19.2765	PGA62	Adhesin-like cell wall protein; putative GPI-anchor; fluconazole-induced; induced in high iron; induced during cell wall regeneration; Cyr1 or Ras1 repressed; Tbf1 induced	Cell wall genes	T7E05	CCTTGAAGCTAAGTGCATTC
	orf19.2033	PGA19	Putative GPI-anchored protein; macrophage-induced gene; mutants are viable	Cell wall genes	T7E06	GTGCATATAAGACACCGTAC
	orf19.4910	FGR41	Putative GPI-anchored adhesin-like protein; transposon mutation affects filamentous growth; Spider biofilm repressed	Cell wall genes	T7E07	TCGGCCCACAGGCATAAAGA
	orf19.3638	PGA46	Putative GPI-anchored protein; secreted; fluconazole-induced	Cell wall genes	T7E08	TCCTAGCGCGTGCGATCTTT
	orf19.2075	DFG5	N-linked mannoprotein of cell wall and membrane; possible signal transducer; role in hyphal growth and HWP1 induction in alkaline pH; GPI modification predicted; dfg5 dcw1 double mutant is inviable; caspofungin-induced, fungal-specific	Cell wall genes	T7E09	CGCGATCTGATAAGTGTTTC
	orf19.2044	PGA27	Putative GPI-anchored protein	Cell wall genes	T7E10	ACTATTATGGCAGATGACGG
	orf19.1401	EAP1	GPI-anchored cell wall adhesin; Efg1-regulated; mutant suppresses cell adhesion, filamentation, invasive growth defects of S. cerevisiae flo8 or flo11 mutant; biofilm induced; required for biofilm formation; Bcr1-repressed in a/a biofilms	Cell wall genes	T7E11	AGTACAAACTAACGGGTTGC
	orf19.207	PGA55	GPI-anchored adhesin-like protein; filament induced; regulated by Nrg1, Tup1; regulated upon hyphal formation; mRNA binds to She3 and is localized to yeast-form buds and hyphal tips; induced during chlamydospore formation	Cell wall genes	T7E12	ACCCAGTAGTGAACAGGAGC
	orf19.4206	NA	Ortholog(s) have crossover junction endodeoxyribonuclease activity	DNA replication/recombination/repair	T7F01	TCGAGCATAGAACGCGAGAC
	orf19.535	RBR1	Glycosylphosphatidylinositol (GPI)-anchored cell wall protein; required for filamentous growth at acidic pH; expression repressed by Rim101 and activated by Nrg1; Hap43-induced	Cell wall genes	T7F03	GCCGCGTATAAATCTTTCCA
	orf19.2878	PGA15	Putative GPI-anchored protein	Cell wall genes	T7F04	CAAGCGGTCACAATGCGTCA
	orf19.4689	PGA57	Putative GPI-anchored protein; Hap43p-induced gene	Cell wall genes	T7F05	CCTGAGGTTGCAGTGTCTCT
	orf19.2062	SOD4	Cu and Zn-containing superoxide dismutase; role in response to host innate immune ROS; regulated on white-opaque switch; ciclopirox olamine induced; caspofungin repressed; SOD1,4,5,6 gene family; yeast-associated; Spider biofilm induced	Cell wall genes	T7F06	CCACTGGATACAGATTCATC
	orf19.5303	PGA30	GPI-anchored protein of cell wall	Cell wall genes	T7F07	GCATTGCAGGTCCTACAGTT
	orf19.2685	PGA54	GPI-anchored protein; Hog1-repressed; induced in cyr1 or efg1 mutant or in hyphae; colony morphology-related gene regulation by Ssn6; induced in RHE model; mRNA binds She3; regulated in Spider biofilms by Tec1, Egf1, Ntd80, Rob1, Brg1	Cell wall genes	T7F08	GGAGGCAGTACACTACCTTC
	orf19.4035	PGA4	GPI-anchored cell surface protein; beta-1,3-glucanosyltransferase with similarity to the A. fumigatus GEL family; transcript induced in RHE model of oral candidiasis; fluconazol-induced	Cell wall genes	T7F09	TGACGCACCCAACGGAATGA
	orf19.2237	SPR1	Putative GPI-anchored protein; similar but not orthologous to S. cerevisiae Spr1, a sporulation-specific exo-1,3-beta-glucanase; mutant is viable	Cell wall genes	T7F10	AGATTGCATGAACCGCCAGC
	orf19.3010.1	ECM33	GPI-anchored cell wall protein; mutants show cell-wall defects and reduced adhesion, host cell damage, and endocytosis; mutant infection is immunoprotective in murine model; fluconazole-induced; caspofungin repressed	Cell wall genes	T7F11	AGATGGCACTCACGTCACTG
	orf19.7472	IFF4	Adhesin-like cell surface protein; putative GPI-anchor; null mutant germ tubes show decreased adhesion to plastic substrate; mutants are viable; Hap43-repressed gene	Cell wall genes	T7F12	TGCTAGTCGATGCCACCGAT
	orf19.7221	SET3	NAD-dependent histone deacetylase; mutations affect filamentous growth; genetic evidence suggests Set3/Hos2 function as a complex to regulate white-opaque switching, morphogenesis, and virulence; flow model biofilm induced	DNA replication/recombination/repair	T7G02	CCAGCTACTAAAGGATGTCA
	orf19.2767	PGA59	Adhesin-like cell wall protein; putative GPI-anchor; colony morphology-related gene regulation by Ssn6; Hap43-induced; Spider biofilm repressed	Cell wall genes	T7G03	CATCTATGCGAACTTATGCC
	orf19.532	RBR2	Cell wall protein; expression repressed by Rim101; transcript regulated upon white-opaque switching; repressed by alpha pheromone in SpiderM medium; macrophage-induced gene	Cell wall genes	T7G04	ATCGCATGTGCAGCATCTCG
	orf19.4765	PGA6	GPI-anchored cell wall adhesin-like protein; induced by high iron; upregulated upon Als2 depletion; mRNA binds She3 and is localized to hyphal tips; Spider biofilm repressed	Cell wall genes	T7G05	ACACGGATCACATCGTAGTC
	orf19.6302	PGA39	Putative GPI-anchored protein	Cell wall genes	T7G07	CAACATAGATGCCGGAAGTG
	orf19.220	PIR1	1,3-beta-glucan-linked cell wall protein; N-mannosylated, O-glycosylated by Pmt1; cell wall defect in het mutant; Hog1/fluconazole/hypoxia induced; iron/Efg1/Plc1/temp regulated; flow model biofilm induced; hyphal, Spider biofilm repressed	Cell wall genes	T7G08	GCGCGATACATATACATCTC
	orf19.1989	DCW1	Protein with predicted GPI modification; dfg5 dcw1 double mutant is inviable; not required for wild-type hyphal growth; upregulated in cyr1 mutant (yeast or hyphal form); Hap43-induced	Cell wall genes	T7G09	TCAGGAGTGGAATGCACCTC
	orf19.6081	PHR2	Glycosidase; role in vaginal not systemic infection (low pH not neutral); low pH, high iron, fluconazole, Hap43-induced; Rim101-repressed at pH8; rat catheter biofilm induced; Bcr1-repressed in RPMI a/a biofilms	Cell wall genes	T7G10	AGCTACAGGTTCGCTAACAT
	orf19.5102	PLB5	Putative GPI-linked phospholipase B, fungal-specific (no mammalian homolog); null mutation eliminates cell-associated phospholipase A2 activity and attenuates virulence; fluconazole-repressed; flow model biofilm repressed	Cell wall genes	T7G11	CGCCTAGTGAAATATGTCCA
	orf19.1690	TOS1	Protein similar to alpha agglutinin anchor subunit; secreted; exogenously expressed protein is a substrate for Kex2 processing in vitro; fluconazole-induced; induced by alpha pheromone in SpiderM medium; Hap43-induced	Cell wall genes	T7G12	AGTCTACCCACATGCTTTAG
	orf19.810	NA	Ortholog(s) have DNA helicase activity, role in DNA unwinding involved in DNA replication, reciprocal meiotic recombination, synapsis and nucleus localization	DNA replication/recombination/repair	T7H02	GACTATGGCGTGTCACCGTT
	orf19.7609	PGA11	Putative GPI-anchored protein	Cell wall genes	T7H03	CCACATTGTTCAAGGACGGC
	orf19.3738	PGA22	Putative GPI-anchored protein; adhesin-like protein	Cell wall genes	T7H04	TAGTATATGACACCACAGCC
	orf19.5635	PGA7	GPI-linked hyphal surface antigen; induced by ciclopirox olamine, ketoconazole, Rim101 at pH 8; Hap43, fluconazole; flow model biofilm induced; Spider biofilm induced; required for RPMI biofilm; Bcr1-induced in a/a biofilm	Cell wall genes	T7H05	CACAGTCATTAAGAGGCTAG
	orf19.3740	PGA23	Putative GPI-anchored protein of unknown function; Rim101-repressed; Cyr1-regulated; colony morphology-related gene regulation by Ssn6	Cell wall genes	T7H07	AAGGCAGACTACTCGATCCG
	orf19.5302	PGA31	Cell wall protein; putative GPI anchor; expression regulated upon white-opaque switch; induced by Congo Red and cell wall regeneration; Bcr1-repressed in RPMI a/a biofilms	Cell wall genes	T7H08	ATCGACCCAGGCATGATTAG
	orf19.2706	CRH11	GPI-anchored cell wall transglycosylase, putative ortholog of S. cerevisiae Crh1p; predicted glycosyl hydrolase domain; similar to Csf4p and to antigenic A. fumigatus Aspf9; predicted Kex2p substrate; caspofungin-induced	Cell wall genes	T7H09	ATATTCAGACCAGCGCAGGC
	orf19.6928	SAP9	Secreted aspartyl protease; roles in adhesion, cell surface integrity; induced by antifungal drugs, stationary phase, or in white-phase cells; farnesol-downregulated in biofilm; autocatalytic processing; GPI-anchor; Spider biofilm induced	Cell wall genes	T7H10	CATAGCGGAACATAGCCTTA
	orf19.4361	IFF3	Putative GPI-anchored protein	Cell wall genes	T7H11	CCATTGGACTAATACGTCAG
	orf19.570	IFF8	Putative GPI-anchored adhesin-like protein; decreased transcription is observed in an azole-resistant strain that overexpresses MDR1	Cell wall genes	T7H12	GCCGCGAATACAAGATGTCA
	orf19.5736	ALS5	ALS family adhesin; highly variable; expression in S. cerevisiae causes adhesion to human epithelium, endothelium or ECM, endothelial invasiveness by endocytosis and, at high abundance, ECM-induced aggregation; can form amyloid fibrils	Cell wall genes	T8A01	AGCGCGACGTTGATCCAGAT
	orf19.5742	ALS9	ALS family cell-surface glycoprotein; expressed during infection of human epithelial cells; confers laminin adhesion to S. cerevisiae; highly variable; putative GPI-anchor; Hap43-repressed	Cell wall genes	T8B01	TGAGTTCGTACACCTCGTCG
	1Strain in boldfaced red characters do not have a barcode sequence and were thus not detectable in pool. They were however tested in single strain fluconazole tolerance assay
	2Informations from http://www.candidagenome.org/
	3NA = Not applicable/Not available

## Sheet: 2. Enrichment results
					Population Day 0 (D0)				Populations Day 5 (D5)													Population comparisons4
					Initial pool population				(D+F+)1			(D+F-)			(D-F+)			(D-F-)				D5 vs D0	D5 vs D5
	orf19 nomenclature	Gene name	Barcode ID		Replicate A2 (= FM13)	Replicate B2 (= FM10)	Mean		Replicate A (= FM6)	Replicate B (= FM15)	Mean	Replicate A (= FM7)	Replicate B (= FM16)	Mean	Replicate A (= FM8)	Replicate B (= FM17)	Mean	Replicate A (= FM9)	Replicate B (= FM18)	Mean		D5 (D-F-)/D0	(D+F+)/(D-F-)	(D-F+)/(D-F-)	(D+F-)/(D-F-)	(D+F+)/(D-F+)
	orf19.5008.1	DAD1	T1A01		NA	0.000110888	0.000110888		NA	NA	NA	NA	NA	NA	NA	NA	NA	NA	NA	NA		NA	NA	NA	NA	NA		Fold change (-)
	orf19.1002	NA	T1E08		NA	NA	NA		NA	NA	NA	0.000120844	NA	0.000120844	NA	NA	NA	NA	NA	NA		NA	NA	NA	NA	NA		0	0.5	1	2	3	4	5	6	7	8	9	10
	orf19.6753	NA	T2C2		NA	NA	NA		NA	NA	NA	0.000120844	NA	0.000120844	NA	NA	NA	0.000148873	NA	0.000148873		NA	NA	NA	0.811727	NA
	orf19.6227	NA	T2D10		NA	NA	NA		NA	NA	NA	0.000120844	NA	0.000120844	NA	NA	NA	NA	NA	NA		NA	NA	NA	NA	NA
	orf19.1178	NA	T2E4		NA	NA	NA		NA	NA	NA	NA	NA	NA	NA	NA	NA	NA	NA	NA		NA	NA	NA	NA	NA
	orf19.7227	NA	T2F1		NA	NA	NA		NA	NA	NA	NA	NA	NA	NA	0.000203395	0.000203395	NA	NA	NA		NA	NA	NA	NA	NA
	orf19.2842	GZF3	T5C04		0.108446	0.102239	0.105342		8.09356	0.0500267	4.0718	0.0757695	0.0403129	0.0580412	0.0284034	0.105969	0.0671861	0.119396	0.105547	0.112472		1.06768	36.2028	0.597359	0.51605	60.6047
	orf19.399	NA	T5D04		0.147296	0.120314	0.133805		3.49513	0.167232	1.83118	0.170995	0.17216	0.171577	0.0398831	0.0549167	0.0473999	0.160932	0.128093	0.144512		1.08003	12.6714	0.327999	1.18728	38.6326
	orf19.7359	CRZ1	T5E05		0.357971	0.337876	0.347924		14.4997	0.988146	7.74393	1.25509	0.995017	1.12505	0.158349	0.44035	0.29935	0.40568	0.341203	0.373441		1.07334	20.7367	0.801597	3.01267	25.8692
	orf19.5157	NA	T2H4		0.350534	0.363048	0.356791		2.12472	0.412363	1.26854	0.366038	0.41878	0.392409	0.112312	0.156614	0.134463	0.496195	0.343092	0.419643		1.17616	3.0229	0.320422	0.9351	9.43413
	orf19.5335	SGS1	T1C12		0.0839152	0.0793959	0.0816555		0.0217565	0.120779	0.0712676	0.0895457	0.109319	0.0994324	0.0150301	0.000203395	0.00761676	0.115823	0.105673	0.110748		1.35629	0.643509	0.0687753	0.897822	9.35669
	orf19.3715	ASF1	T1G02		0.0753682	0.095142	0.0852551		0.018685	0.112917	0.0658012	0.116736	0.110979	0.113857	0.0160952	0.000203395	0.00814932	0.0771164	0.0869066	0.0820115		0.961954	0.802341	0.099368	1.38831	8.07444
	orf19.2324	UBA4	T3F08		0.0764782	0.0785088	0.0774935		0.0230363	0.0971947	0.0601155	0.0894249	0.100189	0.0948071	0.0151485	0.00040679	0.00777763	0.113739	0.080609	0.0971741		1.25396	0.618637	0.0800381	0.975642	7.72929
	orf19.4166	ZCF21	T4C11		0.0493945	0.0473492	0.0483719		0.173796	0.0705138	0.122155	0.0630808	0.0684133	0.0657471	0.0344391	0.00081358	0.0176263	0.051659	0.0586934	0.0551762		1.14067	2.21391	0.319455	1.19158	6.93026
	orf19.2320	NA	T4G01		0.0935721	0.0668655	0.0802188		0.0221405	0.116729	0.0694347	0.245677	0.126274	0.185975	0.0196457	0.000610185	0.0101279	0.118801	0.107185	0.112993		1.40856	0.614505	0.0896333	1.6459	6.85577
	orf19.2907	PGA42	T7C06		0.0699293	0.074295	0.0721122		0.0319949	0.081472	0.0567335	0.0661019	0.0813372	0.0737195	0.0178705	0.00040679	0.00913862	0.0800938	0.0846395	0.0823667		1.1422	0.688792	0.110951	0.895017	6.2081
	orf19.3127	CZF1	T3D05		0.0940161	0.103126	0.098571		0.0236762	0.6513	0.337488	0.597576	0.700258	0.648917	0.0305336	0.0801377	0.0553356	0.0835179	0.0906851	0.0871015		0.883643	3.87465	0.6353	7.45012	6.09893
	orf19.3642	SUN41	T3C07		0.101009	0.0897085	0.0953587		0.0232923	0.0981476	0.0607199	0.104772	0.105288	0.10503	0.0203558	0.00040679	0.0103813	0.0821781	0.0855211	0.0838496		0.879307	0.724153	0.123808	1.2526	5.84899
	orf19.4941	TYE7	T2F7		0.0858021	0.0807265	0.0832643		0.019197	0.144601	0.0818989	0.155043	0.146312	0.150678	0.028285	0.000610185	0.0144476	0.0838157	0.0930782	0.0884469		1.06224	0.925967	0.163348	1.70359	5.66869
	orf19.2277	TPK2	T3C09		0.0780322	0.0764019	0.0772171		0.0142057	0.15818	0.0861927	0.167128	0.148565	0.157846	0.0312437	0.000610185	0.0159269	0.0631223	0.0612125	0.0621674		0.805099	1.38646	0.256195	2.53905	5.41175
	orf19.2451	PGA45	T7C10		0.0576084	0.0643151	0.0609618		0.0199648	0.0717049	0.0458349	0.0465251	0.068769	0.0576471	0.0179888	0.000610185	0.00929949	0.0318589	0.0525218	0.0421903		0.692079	1.08638	0.220418	1.36636	4.92875
	orf19.4869	SFU1	T4C04		0.0834712	0.107007	0.0952391		0.0368581	0.0952889	0.0660735	0.0712982	0.103746	0.0875223	0.0186989	0.00854259	0.0136207	0.0891751	0.104792	0.0969834		1.01832	0.681287	0.140444	0.902446	4.85095
	orf19.166	ASG1	T6D02		0.0567204	0.0704139	0.0635672		0.024956	0.077184	0.05107	0.0859204	0.0738674	0.0798939	0.0204741	0.000610185	0.0105421	0.0936413	0.0578118	0.0757265		1.19128	0.674401	0.139213	1.05503	4.84437
	orf19.4518	NA	T6G01		0.0882441	0.11111	0.099677		0.0367302	0.0981476	0.0674389	0.0896666	0.100901	0.0952837	0.0299419	0.00040679	0.0151743	0.0797961	0.116001	0.0978987		0.98216	0.688864	0.155	0.973288	4.44427
	orf19.976	BRE1	T5B02		0.0612714	0.0657566	0.063514		0.0286674	0.0640818	0.0463746	0.0644101	0.0658048	0.0651075	0.0213025	0.000203395	0.010753	0.0745855	0.0801052	0.0773454		1.21777	0.599579	0.139025	0.841776	4.31273
	orf19.1699	BZZ1	T4G10		0.123431	0.132733	0.128082		0.0634779	0.125067	0.0942723	0.123382	0.115603	0.119493	0.0427234	0.00122037	0.0219719	0.102425	0.104918	0.103671		0.809414	0.909339	0.211938	1.15261	4.29059
	orf19.2429	NA	T1F05		0.0784762	0.0799503	0.0792133		0.0266198	0.0819485	0.0542841	0.0925669	0.0808629	0.0867149	0.025208	0.00101698	0.0131125	0.0756276	0.080735	0.0781813		0.986972	0.694336	0.167719	1.10915	4.13988
	orf19.4086	NA	T2D5		0.238093	0.219448	0.22877		0.732556	0.227979	0.480267	0.235888	0.215437	0.225663	0.0601205	0.173293	0.116707	0.199937	0.192706	0.196321		0.85816	2.44633	0.594467	1.14945	4.11517
	orf19.5758	SAL6	T4B07		0.149737	0.154245	0.151991		0.05068	0.222738	0.136709	0.183321	0.228953	0.206137	0.0487591	0.0183056	0.0335323	0.198597	0.163989	0.181293		1.19278	0.754077	0.184962	1.13704	4.07693
	orf19.3865	RFX1	T1G10		0.101231	0.108227	0.104729		0.0243161	0.120302	0.0723092	0.11166	0.118093	0.114877	0.0152668	0.0207463	0.0180066	0.100192	0.116505	0.108348		1.03456	0.667376	0.166191	1.06025	4.01572
	orf19.71	NA	T1E04		0.0798082	0.0869363	0.0833722		0.0217565	0.0826631	0.0522098	0.0977632	0.0928382	0.0953007	0.0261548	0.00081358	0.0134842	0.0733946	0.0830021	0.0781983		0.937942	0.667659	0.172436	1.2187	3.87193
	orf19.3638	PGA46	T7E08		0.0577194	0.0721882	0.0649538		0.018941	0.0762311	0.0475861	0.069123	0.0866727	0.0778979	0.0244979	0.00040679	0.0124524	0.0553809	0.0840097	0.0696953		1.073	0.682773	0.178668	1.11769	3.82145
	orf19.7150	NRG1	T2E9		0.354419	0.339761	0.34709		0.145129	2.7579	1.45151	5.42205	2.71199	4.06702	0.12249	0.641915	0.382202	0.317993	0.341581	0.329787		0.950148	4.40137	1.15894	12.3323	3.79777
	orf19.2983	CDC73	T1H04		0.0883551	0.0854947	0.0869249		0.0225244	0.0724196	0.047472	0.072265	0.0735117	0.0728884	0.0247346	0.00040679	0.0125707	0.110762	0.096101	0.103431		1.18989	0.458971	0.121537	0.704702	3.7764
	orf19.3740	PGA23	T7H07		0.0802522	0.088156	0.0842041		0.0302032	0.0988623	0.0645327	0.0783072	0.0937867	0.086047	0.0336107	0.000610185	0.0171104	0.0864954	0.0801052	0.0833003		0.989266	0.7747	0.205407	1.03297	3.77154
	orf19.4377	KRE1	T7A04		0.099455	0.102793	0.101124		0.0305871	0.0991005	0.0648438	0.102476	0.0960395	0.0992578	0.0336107	0.00081358	0.0172121	0.0888774	0.116883	0.10288		1.01737	0.630285	0.167303	0.96479	3.76733
	orf19.2108	SOD6	T7D08		0.0598284	0.080283	0.0700557		0.0213726	0.108629	0.065001	0.0628391	0.100308	0.0815735	0.031007	0.00467809	0.0178426	0.0674396	0.0720443	0.069742		0.995522	0.932021	0.255837	1.16965	3.64303
	orf19.4222	SST2	T5H01		0.0503935	0.0497888	0.0500911		0.0170213	0.0597938	0.0384075	0.0561927	0.0618921	0.0590424	0.0207108	0.00040679	0.0105588	0.0534455	0.0425716	0.0480086		0.958425	0.800014	0.219936	1.22983	3.63749
	orf19.3794	CSR1	T4D10		0.0879111	0.102571	0.0952413		0.239578	0.0619378	0.150758	0.0368576	0.062485	0.0496713	0.05586	0.0288821	0.042371	0.115228	0.104792	0.11001		1.15506	1.3704	0.385157	0.451517	3.55804
	orf19.3683	AGE3	T3G04		0.0923511	0.0915936	0.0919723		0.0238042	0.0952889	0.0595466	0.0743193	0.101849	0.0880843	0.0331373	0.00081358	0.0169754	0.0969165	0.100635	0.0987759		1.07397	0.602845	0.171858	0.891759	3.50781
	orf19.5338	GAL4	T2A7		0.0648233	0.0241736	0.0444985		0.006271	0.0147698	0.0105204	0.0206644	0.0135167	0.0170905	0.00579902	0.000203395	0.00300121	0.0404935	0.0112097	0.0258516		0.580955	0.406953	0.116094	0.661101	3.50539
	orf19.4427	SKP1	T2F2		0.100232	0.101684	0.100958		0.0285395	0.106962	0.0677506	0.0995758	0.103154	0.101365	0.0389363	0.000610185	0.0197732	0.103616	0.0895516	0.0965837		0.95667	0.701471	0.204726	1.0495	3.42638
	orf19.5855	MBP1	T5D10		0.0611604	0.0705248	0.0658426		0.0145897	0.0717049	0.0431473	0.0704523	0.0788472	0.0746498	0.0246163	0.00081358	0.0127149	0.0678862	0.0585675	0.0632269		0.960273	0.68242	0.2011	1.18067	3.39344
	orf19.2174	RAD57	T7C01		0.0895761	0.089154	0.0893651		0.108399	0.107438	0.107919	0.0888207	0.107422	0.0981213	0.039528	0.0244074	0.0319677	0.0915571	0.0739336	0.0827453		0.925925	1.30422	0.386339	1.18582	3.37586
	orf19.810	NA	T7H02		0.0793642	0.0892649	0.0843146		0.0243161	0.0464533	0.0353847	0.066827	0.048494	0.0576605	0.0205924	0.000610185	0.0106013	0.100043	0.0850173	0.0925301		1.09744	0.382413	0.114572	0.623154	3.33777
	orf19.4785	PTC1	T3A04		0.094127	0.0937004	0.0939137		0.0257239	0.0995769	0.0626504	0.0764945	0.0953281	0.0859113	0.0384629	0.00040679	0.0194348	0.0891751	0.0901813	0.0896782		0.9549	0.698614	0.216718	0.957995	3.22361
	orf19.5144	PGA28	T7B06		0.0808072	0.0980251	0.0894161		0.0583587	0.101244	0.0798016	0.099455	0.108015	0.103735	0.0424867	0.00711883	0.0248028	0.0927481	0.093708	0.093228		1.04263	0.855983	0.266044	1.1127	3.21745
	orf19.1275	GAT1	T5E01		0.0684863	0.0332664	0.0508764		0.0171493	0.350187	0.183668	1.04651	0.348944	0.697728	0.0381079	0.0760698	0.0570888	0.0607403	0.0277093	0.0442248		0.869261	4.15305	1.29088	15.7768	3.21723
	orf19.6810	NA	T4B12		0.096458	0.0846076	0.0905328		0.0159975	0.119588	0.0677925	0.118186	0.119872	0.119029	0.031007	0.0117969	0.021402	0.103169	0.0908111	0.0969901		1.07133	0.698963	0.220661	1.22722	3.16758
	orf19.2331	ADA2	T3D09		0.102896	0.0918153	0.0973557		0.30152	0.104103	0.202812	0.0868872	0.105881	0.0963839	0.0171604	0.11146	0.0643104	0.0969165	0.0885439	0.0927302		0.95249	2.18711	0.693522	1.0394	3.15364
	orf19.6850	NA	T4D07		0.0901311	0.0979142	0.0940226		0.0166374	0.101959	0.0592982	0.102234	0.101731	0.101983	0.0372794	0.000610185	0.0189448	0.0841134	0.105673	0.0948934		1.00926	0.624893	0.199643	1.07471	3.13005
	orf19.6915	MRE11	T5D02		0.0699293	0.0607667	0.065348		0.0208607	0.066464	0.0436624	0.0702106	0.0700733	0.0701419	0.0189356	0.00996636	0.014451	0.0714592	0.0686436	0.0700514		1.07197	0.62329	0.206291	1.00129	3.02141
	orf19.35	NA	T6H01		0.185368	0.19228	0.188824		0.10072	0.214877	0.157798	0.176795	0.209746	0.19327	0.0571618	0.0532895	0.0552257	0.190111	0.186408	0.18826		0.997012	0.838194	0.293348	1.02662	2.85734
	orf19.1196	PKH3	T5A11		0.0741473	0.0731861	0.0736667		0.0198369	0.0697991	0.044818	0.0564344	0.0789658	0.0677001	0.0314804	0.000610185	0.0160453	0.0824758	0.0602048	0.0713403		0.96842	0.628228	0.224912	0.948973	2.79322
	orf19.7517	CHT1	T7B10		0.0927951	0.10113	0.0969625		0.0336587	0.121017	0.0773378	0.113231	0.118567	0.115899	0.0330189	0.024204	0.0286115	0.0925992	0.108444	0.100522		1.03671	0.769364	0.28463	1.15298	2.70303
	orf19.6980	NA	T4E08		0.0803632	0.078287	0.0793251		0.02534	0.10458	0.0649598	0.0787906	0.111098	0.0949441	0.025563	0.0233904	0.0244767	0.0820292	0.0900554	0.0860423		1.08468	0.754975	0.284473	1.10346	2.65394
	orf19.2771	BEM3	T6G04		0.096902	0.0892649	0.0930835		0.0142057	0.0593174	0.0367615	0.0648935	0.0565566	0.060725	0.02793	0.000610185	0.0142701	0.0690772	0.0717924	0.0704348		0.756684	0.521923	0.2026	0.862145	2.57613
	orf19.1542	HEX3	T1A08		0.117326	0.101574	0.10945		0.0307151	0.219879	0.125297	0.285797	0.198837	0.242317	0.0462738	0.0534929	0.0498834	0.176862	0.177718	0.17729		1.61983	0.706737	0.281367	1.36679	2.5118
	orf19.454	SFL1	T5F08		0.0648233	0.075293	0.0700582		0.0154855	0.0983858	0.0569357	0.307791	0.0995965	0.203694	0.0192906	0.026238	0.0227643	0.0626757	0.0788457	0.0707607		1.01003	0.804623	0.321708	2.87863	2.5011
	orf19.366	NA	T6F12		0.0854691	0.0867145	0.0860918		0.0286674	0.0862365	0.057452	0.0848328	0.0869098	0.0858713	0.0275749	0.0187123	0.0231436	0.0757765	0.0835059	0.0796412		0.925073	0.721385	0.290599	1.07823	2.48241
	orf19.6824	TRY6	T3E11		0.545781	0.568523	0.557152		1.04495	0.613661	0.829307	0.526157	0.603982	0.565069	0.193616	0.479606	0.336611	0.676332	0.611999	0.644165		1.15617	1.28741	0.522554	0.877212	2.4637
	orf19.3895	CHT2	T7C11		0.0573864	0.0813919	0.0693891		0.0206047	0.0626525	0.0416286	0.0733526	0.0630778	0.0682152	0.0229594	0.0111867	0.0170731	0.0607403	0.0607087	0.0607245		0.875129	0.685532	0.281156	1.12336	2.43826
	orf19.4910	FGR41	T7E07		0.421241	0.472827	0.447034		0.184675	0.513131	0.348903	0.515281	0.524897	0.520089	0.163911	0.127122	0.145517	0.449597	0.434281	0.441939		0.988604	0.789481	0.329268	1.17683	2.39768
	orf19.4909	CBK1	T5F05		0.508819	0.46828	0.48855		0.134251	0.435709	0.28498	0.388032	0.440596	0.414314	0.131247	0.106986	0.119117	0.349108	0.485921	0.417515		0.8546	0.682562	0.285299	0.992334	2.39244
	orf19.3281	NA	T3F12		0.104339	0.090152	0.0972455		0.0211166	0.127687	0.0744019	0.103564	0.119397	0.11148	0.0286401	0.0341704	0.0314052	0.092897	0.0816166	0.0872568		0.897284	0.852678	0.359917	1.27761	2.36909
	orf19.1596	FGR28	T1H07		0.124652	0.12364	0.124146		0.0345545	0.131975	0.0832648	0.157702	0.13244	0.145071	0.0482857	0.0221701	0.0352279	0.125798	0.100383	0.113091		0.910949	0.736266	0.311501	1.28278	2.3636
	orf19.7644	NA	T2A2		0.113219	0.118318	0.115768		0.0240602	0.138407	0.0812337	0.115165	0.131135	0.12315	0.04225	0.0282719	0.035261	0.110464	0.100383	0.105424		0.910644	0.770545	0.334469	1.16814	2.30378
	orf19.921	HMS1	T5F02		0.0772552	0.0648695	0.0710624		0.0184291	0.0833778	0.0509034	0.0839869	0.0832342	0.0836106	0.0196457	0.0250176	0.0223316	0.0778607	0.0505066	0.0641837		0.903202	0.79309	0.347933	1.30268	2.27943
	orf19.799	STE4	T3G10		0.123542	0.130183	0.126862		0.037882	0.164612	0.101247	0.150572	0.164097	0.157335	0.0666296	0.0227802	0.0447049	0.123267	0.13099	0.127128		1.0021	0.796414	0.351652	1.2376	2.26478
	orf19.5954	NA	T1A07		0.200575	0.177754	0.189164		0.0519598	0.235364	0.143662	0.195285	0.238202	0.216743	0.0718369	0.056137	0.063987	0.1916	0.193084	0.192342		1.0168	0.746908	0.332673	1.12686	2.24517
	orf19.5253	NA	T5G05		0.0869121	0.0846076	0.0857599		0.044025	0.0821867	0.0631059	0.102718	0.0754088	0.0890633	0.0557416	0.000610185	0.0281759	0.0660998	0.0722962	0.069198		0.806881	0.911961	0.407178	1.28708	2.23971
	orf19.5722	NA	T4E05		0.0819172	0.0813919	0.0816545		0.019197	0.0983858	0.0587914	0.0957088	0.102561	0.0991348	0.0198824	0.0331534	0.0265179	0.0838157	0.0861509	0.0849833		1.04077	0.691799	0.312036	1.16652	2.21705
	orf19.3093	MSH2	T1A11		0.128759	0.130072	0.129415		0.0325068	0.14746	0.0899832	0.0835035	0.155679	0.119591	0.0390546	0.0429164	0.0409855	0.111506	0.125952	0.118729		0.917426	0.757888	0.345203	1.00726	2.19549
	orf19.513	NA	T1C06		0.139304	0.152804	0.146054		0.0528556	0.147936	0.100396	0.155648	0.153663	0.154655	0.0443803	0.0475944	0.0459874	0.155126	0.143837	0.149481		1.02347	0.671628	0.307646	1.03461	2.18312
	orf19.4728	NA	T7A03		0.0682643	0.0695268	0.0688956		0.0236762	0.0731342	0.0484052	0.0653769	0.0700733	0.0677251	0.01432	0.0305093	0.0224146	0.0754788	0.0605827	0.0680307		0.987447	0.71152	0.329478	0.995507	2.15954
	orf19.1314	NA	T3G11		0.101675	0.109003	0.105339		0.0319949	0.125067	0.0785308	0.079274	0.11418	0.0967271	0.0401198	0.0335602	0.03684	0.113144	0.10328	0.108212		1.02727	0.725713	0.340443	0.893867	2.13167
	orf19.173	NA	T6A04		0.0865791	0.0884887	0.0875339		0.031227	0.101721	0.066474	0.0819325	0.109793	0.0958629	0.0274566	0.0357975	0.0316271	0.108082	0.0736817	0.0908819		1.03825	0.731433	0.348002	1.05481	2.10181
	orf19.6407	NA	T3D10		0.0852471	0.0687506	0.0769989		0.0223964	0.0874276	0.054912	0.0610265	0.0872655	0.074146	0.0281667	0.0248142	0.0264904	0.068184	0.0743114	0.0712477		0.925308	0.77072	0.371808	1.04068	2.0729
	orf19.3829	PHR1	T7A11		0.210232	0.231867	0.221049		0.0523437	0.231314	0.141829	0.173895	0.221958	0.197927	0.0888789	0.0488148	0.0688469	0.282562	0.238552	0.260557		1.17873	0.544329	0.26423	0.759629	2.06006
	orf19.4252	NA	T2A9		0.212452	0.118207	0.165329		0.0430012	0.131737	0.0873691	0.134137	0.127223	0.13068	0.0383446	0.0475944	0.0429695	0.136815	0.107437	0.122126		0.738681	0.715403	0.351847	1.07005	2.03328
	orf19.3071	MIH1	T5B12		0.0658223	0.0844967	0.0751595		0.0259799	0.12602	0.0759997	0.0942587	0.115366	0.104812	0.0300602	0.0447469	0.0374036	0.0649088	0.0818685	0.0733886		0.976438	1.03558	0.509664	1.42818	2.03188
	orf19.7583	ZCF39	T5A02		0.0719273	0.0678635	0.0698954		0.0248281	0.0893334	0.0570807	0.0564344	0.0921268	0.0742806	0.0260364	0.0303059	0.0281711	0.0647599	0.0580637	0.0614118		0.878624	0.929475	0.458725	1.20955	2.02621
	orf19.7414	ALS6	T7D12		0.207235	0.192391	0.199813		0.0662935	0.239413	0.152853	0.18598	0.214133	0.200056	0.0801212	0.0715951	0.0758581	0.186538	0.191824	0.189181		0.946792	0.807973	0.400981	1.05748	2.01499
	orf19.1401	EAP1	T7E11		0.0267507	0.014859	0.0208049		0.0115182	0.017152	0.0143351	0.0188517	0.0198007	0.0193262	0.0118347	0.00244074	0.00713774	0.00848578	0.00793495	0.00821036		0.394637	1.74597	0.869357	2.35388	2.00835
	orf19.1674	CDC53	T5G06		0.279051	0.280769	0.27991		0.0970086	0.336132	0.21657	0.277338	0.348588	0.312963	0.0792928	0.136478	0.107885	0.246088	0.278731	0.262409		0.937477	0.825315	0.411134	1.19265	2.00741
	orf19.4765	PGA6	T7G05		0.149515	0.186514	0.168015		0.0813951	0.159371	0.120383	0.132929	0.147379	0.140154	0.0640259	0.057154	0.06059	0.129371	0.20316	0.166265		0.989589	0.724041	0.364417	0.842954	1.98685
	orf19.1589	NA	T3E08		0.0915741	0.0910391	0.0913066		0.0303312	0.0983858	0.0643585	0.0880956	0.100071	0.0940832	0.0301786	0.0353907	0.0327847	0.0930458	0.0876623	0.0903541		0.989568	0.712292	0.362847	1.04127	1.96307
	orf19.1803	CDC43	T3C05		0.0758122	0.0676417	0.071727		0.0262358	0.0688462	0.047541	0.0670687	0.0681762	0.0676224	0.0190539	0.0294923	0.0242731	0.0762231	0.0816166	0.0789199		1.10028	0.602396	0.307566	0.856849	1.95859
	orf19.6995	ATO6	T1E03		0.283158	0.316253	0.299706		0.0712847	0.374485	0.222885	0.265374	0.370167	0.317771	0.12675	0.107189	0.11697	0.261273	0.282887	0.27208		0.907824	0.81919	0.429909	1.16793	1.9055
	orf19.1253	PHO4	T5A01		0.0808072	0.074295	0.0775511		0.0273877	0.0824249	0.0549063	0.0656185	0.0822857	0.0739521	0.033729	0.024204	0.0289665	0.0610381	0.0782159	0.069627		0.897821	0.788578	0.416024	1.06212	1.89551
	orf19.410.3	RIB4	T2H5		0.109223	0.110555	0.109889		0.031355	0.123399	0.0773771	0.106585	0.122243	0.114414	0.0465105	0.0357975	0.041154	0.145151	0.100761	0.122956		1.11891	0.629305	0.334704	0.930524	1.88018
	orf19.1571	ATO7	T6C12		0.0915741	0.0917045	0.0916393		0.0282835	0.0938596	0.0610715	0.101872	0.095091	0.0984814	0.0409482	0.0244074	0.0326778	0.0924503	0.107815	0.100132		1.09268	0.609908	0.326346	0.983512	1.8689
	orf19.6926	CSC25	T6G06		0.15451	0.16101	0.15776		0.150888	0.161515	0.156201	0.12302	0.1341	0.12856	0.0820147	0.0880701	0.0850424	0.129818	0.142955	0.136386		0.864518	1.14529	0.623541	0.942614	1.83675
	orf19.3233	HSE1	T4C02		0.0668213	0.0759584	0.0713898		0.0208607	0.0805191	0.0506899	0.0964339	0.0869098	0.0916718	0.0218943	0.0335602	0.0277272	0.0635689	0.0610865	0.0623277		0.873061	0.813281	0.444862	1.4708	1.82816
	orf19.3923	PGA37	T7C05		0.322341	0.355396	0.338869		0.116078	0.359954	0.238016	0.267308	0.361749	0.314528	0.136691	0.124071	0.130381	0.290303	0.304803	0.297553		0.878078	0.799911	0.438178	1.05705	1.82554
	orf19.4015	CAG1	T3H07		0.170827	0.158792	0.16481		0.0510639	0.193913	0.122488	0.177158	0.191486	0.184322	0.0539664	0.0805444	0.0672554	0.162272	0.17142	0.166846		1.01236	0.734141	0.403099	1.10474	1.82124
	orf19.5408	HRK1	T5E03		0.267951	0.271232	0.269592		0.173796	0.247989	0.210893	0.226704	0.246264	0.236484	0.075624	0.160479	0.118051	0.259784	0.196358	0.228071		0.845987	0.92468	0.517607	1.03689	1.78645
	orf19.239	NA	T2A01		0.138527	0.142048	0.140287		0.0355784	0.165803	0.100691	0.146222	0.168721	0.157472	0.0370427	0.0758664	0.0564545	0.141579	0.149127	0.145353		1.03611	0.692733	0.388397	1.08338	1.78357
	orf19.4401	YVH1	T2B10		0.0891321	0.0895976	0.0893648		0.0271317	0.152224	0.0896779	0.0702106	0.103272	0.0867414	0.0327822	0.067934	0.0503581	0.108975	0.0997536	0.104364		1.16785	0.859276	0.482521	0.831139	1.7808
	orf19.2528	NA	T5B01		0.0649343	0.075293	0.0701137		0.0168933	0.0500267	0.03346	0.0763737	0.0508654	0.0636195	0.0329006	0.00467809	0.0187893	0.0784562	0.0695253	0.0739908		1.0553	0.452219	0.253942	0.859831	1.7808
	orf19.6028	HGC1	T5F07		0.125318	0.137169	0.131243		0.0391618	0.169376	0.104269	0.134742	0.171804	0.153273	0.0469839	0.0703747	0.0586793	0.140536	0.134516	0.137526		1.04787	0.758174	0.426677	1.1145	1.77693
	orf19.2685	PGA54	T7F08		0.199132	0.19727	0.198201		0.102512	0.21178	0.157146	0.21329	0.21271	0.213	0.064736	0.118173	0.0914543	0.180286	0.235403	0.207845		1.04866	0.756073	0.440013	1.0248	1.7183
	orf19.5423	EST3	T1B02		0.21889	0.200929	0.20991		0.0702608	0.198439	0.13435	0.209303	0.212473	0.210888	0.087222	0.0697645	0.0784933	0.172544	0.233262	0.202903		0.966622	0.662138	0.386851	1.03935	1.71161
	orf19.4251	ZCF22	T1D10		0.225883	0.215234	0.220558		0.0557991	0.24251	0.149155	0.199273	0.243419	0.221346	0.062014	0.112681	0.0873475	0.227925	0.218904	0.223414		1.01295	0.667614	0.390966	0.99074	1.7076
	orf19.6763	SLK19	T1D12		0.128093	0.128298	0.128195		0.031739	0.171996	0.101868	0.120482	0.156627	0.138555	0.0583453	0.0616287	0.059987	0.11359	0.132501	0.123046		0.959831	0.827885	0.487518	1.12604	1.69816
	orf19.4776	LYS143	T5D11		0.144965	0.141715	0.14334		0.0394177	0.151986	0.0957018	0.130391	0.156153	0.143272	0.0488775	0.0642728	0.0565752	0.13086	0.152905	0.141882		0.989833	0.674515	0.398747	1.00979	1.69159
	orf19.3986	PPR1	T5G10		0.096236	0.101241	0.0987384		0.0318669	0.0917156	0.0617913	0.084712	0.090704	0.087708	0.0543215	0.0191191	0.0367203	0.0809871	0.107059	0.094023		0.952243	0.657193	0.390546	0.932836	1.68276
	orf19.7609	PGA11	T7H03		0.0873561	0.0925916	0.0899738		0.0405696	0.0919538	0.0662617	0.0731109	0.0949724	0.0840416	0.0287584	0.0500352	0.0393968	0.0936413	0.080735	0.0871881		0.969039	0.759985	0.45186	0.963911	1.68191
	orf19.4035	PGA4	T7F09		0.12554	0.134951	0.130245		0.0455608	0.1527	0.0991306	0.123261	0.15473	0.138996	0.0468656	0.0722053	0.0595354	0.138601	0.134264	0.136433		1.04751	0.72659	0.436372	1.01879	1.66507
	orf19.7319	SUC1	T4E02		0.0895761	0.0727426	0.0811593		0.0149736	0.0662258	0.0405997	0.0720233	0.0698361	0.0709297	0.0240245	0.0248142	0.0244194	0.0738412	0.0585675	0.0662043		0.815733	0.613249	0.368848	1.07138	1.6626
	orf19.2878	PGA15	T7F04		0.273279	0.308047	0.290663		0.0728204	0.316836	0.194828	0.2261	0.319776	0.272938	0.102962	0.132003	0.117483	0.274671	0.349767	0.312219		1.07416	0.62401	0.376283	0.874186	1.65835
	mtlalpha1	MTLALPHA1	T2H3		0.098012	0.0874907	0.0927514		0.0229084	0.110773	0.0668409	0.0822951	0.112876	0.0975856	0.0307703	0.050442	0.0406062	0.10436	0.0871585	0.0957593		1.03243	0.698009	0.424044	1.01907	1.64608
	orf19.5184	NA	T4H01		0.0760342	0.0696377	0.072836		0.0171493	0.0638436	0.0404964	0.0708149	0.070429	0.0706219	0.0239062	0.0254244	0.0246653	0.0649088	0.0777121	0.0713104		0.979055	0.567889	0.345886	0.990345	1.64184
	orf19.233.1	HRT1	T2E1		0.208567	0.171211	0.189889		0.0536235	0.183669	0.118646	0.192868	0.172634	0.182751	0.0533747	0.0915278	0.0724512	0.207976	0.148371	0.178173		0.938303	0.665904	0.406633	1.02569	1.6376
	orf19.4145	ZCF20	T6H03		0.0869121	0.0950311	0.0909716		0.0431292	0.102912	0.0730206	0.0843494	0.100308	0.0923287	0.0462738	0.0443401	0.045307	0.0978098	0.0876623	0.092736		1.0194	0.787403	0.488559	0.995607	1.61169
	orf19.7355	SSN8	T1E05		0.479848	0.456194	0.468021		0.224476	0.489785	0.357131	0.390811	0.49656	0.443685	0.106631	0.337229	0.22193	0.465825	0.399392	0.432609		0.924336	0.825529	0.513004	1.0256	1.6092
	orf19.4000	GRF10	T5E02		0.0571644	0.0314922	0.0443283		0.0129259	0.0169138	0.0149199	0.0276734	0.0181408	0.0229071	0.0183438	0.000203395	0.00927362	0.0604426	0.046728	0.0535853		1.20883	0.278432	0.173063	0.427488	1.60885
	orf19.6551.1	STE18	T2C1		0.102452	0.097138	0.099795		0.0305871	0.11125	0.0709185	0.0785489	0.117382	0.0979653	0.0413032	0.0473911	0.0443471	0.117312	0.127589	0.122451		1.22702	0.57916	0.362164	0.800039	1.59917
	orf19.2614	RSR1	T2D6		0.158284	0.161453	0.159869		0.0433851	0.165803	0.104594	0.159998	0.178444	0.169221	0.0635526	0.0687475	0.06615	0.154531	0.148875	0.151703		0.94892	0.689467	0.436051	1.11548	1.58116
	orf19.1341	PRR2	T2A10		0.199021	0.198822	0.198922		0.0613023	0.233696	0.147499	0.200602	0.212828	0.206715	0.0590554	0.128546	0.0938005	0.187134	0.233262	0.210198		1.05669	0.701715	0.446248	0.98343	1.57248
	orf19.1577	NA	T3A09		0.0848031	0.0876016	0.0862024		0.018941	0.090048	0.0544945	0.0937753	0.0958024	0.0947888	0.0240245	0.0457639	0.0348942	0.0863465	0.096227	0.0912868		1.05898	0.59696	0.382248	1.03836	1.56171
	orf19.5102	PLB5	T7G11		0.237538	0.249055	0.243296		0.0831868	0.227502	0.155345	0.233109	0.235356	0.234233	0.0768075	0.122444	0.0996256	0.22331	0.243338	0.233324		0.959013	0.665788	0.426984	1.00389	1.55928
	orf19.4972	NA	T4C12		0.0407366	0.0156352	0.0281859		0.00460727	0.00929067	0.00694897	0.00531716	0.00936682	0.00734199	0.00875771	0.000203395	0.00448055	0.0166738	0.0180111	0.0173424		0.615288	0.400691	0.258358	0.423354	1.55092
	orf19.3760	DLH1	T6H12		0.0897981	0.089154	0.0894761		0.0229084	0.0993387	0.0611235	0.0816909	0.102086	0.0918886	0.0261548	0.0526793	0.039417	0.101234	0.0769564	0.0890951		0.995743	0.686048	0.442415	1.03135	1.55069
	orf19.6010	CDC5	T4E12		0.322563	0.356727	0.339645		0.109679	0.380679	0.245179	0.324347	0.385936	0.355142	0.105921	0.210311	0.158116	0.344195	0.351531	0.347863		1.0242	0.704815	0.454534	1.02092	1.55063
	orf19.570	IFF8	T7H12		0.108113	0.125969	0.117041		0.037754	0.1527	0.0952272	0.136313	0.154137	0.145225	0.0266282	0.0962059	0.061417	0.100638	0.151898	0.126268		1.07884	0.754168	0.486402	1.15013	1.5505
	orf19.5734	POP2	T4E01		0.310686	0.317694	0.31419		0.247897	0.381394	0.314645	0.360842	0.381194	0.371018	0.084145	0.323805	0.203975	0.298193	0.345989	0.322091		1.02515	0.976883	0.633283	1.1519	1.54257
	orf19.7033	NA	T6E03		0.0880221	0.0827225	0.0853723		0.0359623	0.0957654	0.0658638	0.0737151	0.0965138	0.0851144	0.0359776	0.0496284	0.042803	0.0921526	0.0921965	0.0921746		1.07968	0.714555	0.464369	0.923405	1.53877
	orf19.2054	FGR15	T4D04		0.168163	0.176756	0.172459		0.0534955	0.176284	0.11489	0.149847	0.170737	0.160292	0.039173	0.112071	0.0756218	0.182668	0.184267	0.183467		1.06383	0.626215	0.412181	0.873681	1.51927
	orf19.5940	ZCF32	T5F04		0.0649343	0.051563	0.0582487		0.0239322	0.0776605	0.0507963	0.0553468	0.0805072	0.067927	0.0177521	0.049425	0.0335886	0.0462996	0.072926	0.0596128		1.02342	0.852105	0.563446	1.13947	1.51231
	orf19.4890	CLA4	T6A02		0.107225	0.119759	0.113492		0.0394177	0.129355	0.0843862	0.100905	0.121887	0.111396	0.0450904	0.0667136	0.055902	0.116419	0.115372	0.115895		1.02118	0.728125	0.482349	0.961179	1.50954
	orf19.5357	AKL1	T5H05		0.146075	0.133509	0.139792		0.0556712	0.158656	0.107164	0.145497	0.154493	0.149995	0.0313621	0.111054	0.0712079	0.122225	0.164493	0.143359		1.02552	0.74752	0.496711	1.04629	1.50494
	orf19.5188	CHS1	T7B12		0.197467	0.245063	0.221265		0.0670614	0.228693	0.147877	0.215103	0.221602	0.218353	0.0596471	0.136885	0.098266	0.213484	0.20719	0.210337		0.950613	0.703049	0.467183	1.03811	1.50487
	orf19.1901	MCM3	T5E11		0.129425	0.119981	0.124703		0.0208607	0.0404978	0.0306792	0.0286401	0.0289304	0.0287853	0.0402381	0.00081358	0.0205258	0.0992985	0.126078	0.112688		0.903653	0.272249	0.182148	0.255442	1.49466
	orf19.2222	NA	T3F04		0.362633	0.333773	0.348203		0.31291	0.424036	0.368473	0.351778	0.431111	0.391444	0.120478	0.373637	0.247057	0.322013	0.294349	0.308181		0.88506	1.19564	0.801663	1.27018	1.49145
	orf19.2649	PCL1	T3G03		0.0796972	0.083277	0.0814871		0.0332747	0.0893334	0.061304	0.0930502	0.101256	0.0971533	0.024853	0.0579676	0.0414103	0.0914082	0.0677619	0.0795851		0.976659	0.770296	0.520327	1.22075	1.48041
	orf19.7221	SET3	T7G02		0.0828052	0.0925916	0.0876984		0.0193249	0.0840925	0.0517087	0.0804824	0.0809815	0.0807319	0.0191723	0.0510522	0.0351122	0.0946834	0.110082	0.102383		1.16744	0.505054	0.342951	0.788532	1.47267
	orf19.5257	LCB4	T4B05		0.0775882	0.0731861	0.0753872		0.0267478	0.0867129	0.0567303	0.0960713	0.0896369	0.0928541	0.0345574	0.0429164	0.0387369	0.104509	0.062346	0.0834275		1.10665	0.679995	0.464318	1.11299	1.4645
	orf19.642	NA	T5G12		0.167719	0.164669	0.166194		0.0577188	0.165088	0.111403	0.196372	0.156272	0.176322	0.103791	0.048408	0.0760993	0.213484	0.23364	0.223562		1.34519	0.498311	0.340394	0.788693	1.46392
	orf19.3434	TRY5	T6E02		0.0719273	0.0697486	0.0708379		0.0216286	0.0619378	0.0417832	0.0824159	0.0669905	0.0747032	0.0321905	0.0254244	0.0288074	0.0632712	0.0843875	0.0738294		1.04223	0.565943	0.390189	1.01184	1.45043
	orf19.6506	NA	T5H02		0.148073	0.141271	0.144672		0.0348105	0.173664	0.104237	0.183079	0.172634	0.177857	0.0444986	0.0992568	0.0718777	0.147087	0.141947	0.144517		0.99893	0.72128	0.497365	1.2307	1.4502
	orf19.3854	NA	T4D11		0.878889	0.793515	0.836202		0.16599	0.678695	0.422342	0.759024	0.691129	0.725076	0.201191	0.381976	0.291583	0.877013	0.727874	0.802443		0.959628	0.526321	0.363369	0.903586	1.44845
	orf19.3751	NA	T6F02		0.108446	0.102571	0.105509		0.0257239	0.0981476	0.0619358	0.0767362	0.0912968	0.0840165	0.0231961	0.0626457	0.0429209	0.116866	0.121921	0.119393		1.1316	0.518754	0.359491	0.703695	1.44302
	orf19.1960	CLN3	T3D11		0.0903531	0.108449	0.0994008		0.0264918	0.138645	0.0825686	0.0880956	0.12829	0.108193	0.0201191	0.0949855	0.0575523	0.110911	0.106555	0.108733		1.09388	0.759371	0.5293	0.995033	1.43467
	orf19.6594	PLB3	T7D11		0.912633	0.868254	0.890443		0.331467	0.861888	0.596678	0.932798	0.874434	0.903616	0.334331	0.497504	0.415918	0.883265	0.907985	0.895625		1.00582	0.666214	0.464388	1.00892	1.4346
	orf19.6851	CHL4	T7A01		0.0277497	0.00243954	0.0150946		0.00511919	0.00190578	0.00351248	0.0043504	0.00225278	0.00330159	0.0044972	0.00040679	0.002452	0.00729479	0.00264498	0.00496989		0.329249	0.706753	0.49337	0.664319	1.4325
	orf19.3201	MTLA1	T2B4		0.228103	0.242623	0.235363		0.0570789	0.376391	0.216735	0.212807	0.309816	0.261312	0.0846184	0.218243	0.151431	0.233136	0.19321	0.213173		0.905719	1.01671	0.710366	1.22582	1.43125
	orf19.1956	NA	T1E09		0.826054	0.817911	0.821982		0.258263	0.86832	0.563292	0.768571	0.883208	0.825889	0.249358	0.53859	0.393974	0.831755	0.847528	0.839642		1.02148	0.670871	0.469217	0.983621	1.42977
	orf19.4645	BEM1	T4E11		0.0750352	0.0639824	0.0695088		0.0198369	0.0740871	0.046962	0.0600597	0.0743417	0.0672007	0.0155035	0.0502386	0.032871	0.0727991	0.065117	0.068958		0.992075	0.681023	0.476682	0.974516	1.42867
	orf19.1985	NA	T3C06		0.099011	0.0995775	0.0992943		0.0223964	0.108629	0.0655129	0.105618	0.10837	0.106994	0.0350308	0.0577642	0.0463975	0.0844112	0.0848914	0.0846513		0.852529	0.773915	0.548102	1.26394	1.41199
	orf19.2105	NA	T2C5		0.409697	0.395981	0.402839		0.116462	0.393067	0.254764	0.3577	0.40716	0.38243	0.132431	0.229633	0.181032	0.362953	0.364756	0.363854		0.903225	0.700181	0.497539	1.05105	1.40729
	orf19.3753	SEF1	T5H12		0.176155	0.211242	0.193699		0.0732044	0.220356	0.14678	0.193351	0.222432	0.207892	0.0924293	0.117562	0.104996	0.191004	0.221549	0.206277		1.06494	0.711569	0.509005	1.00783	1.39796
	orf19.6109	TUP1	T4C03		0.0806962	0.0688615	0.0747788		0.012798	0.0931449	0.0529714	0.0574011	0.0860798	0.0717405	0.025563	0.0506454	0.0381042	0.0821781	0.111593	0.0968856		1.29563	0.546742	0.393291	0.740466	1.39017
	orf19.4056	BRG1	T3H09		0.0916851	0.0949202	0.0933026		0.0143337	0.0960036	0.0551687	0.0483378	0.0618921	0.055115	0.0271016	0.0524759	0.0397887	0.110613	0.0872844	0.0989487		1.06051	0.557548	0.402115	0.557006	1.38654
	orf19.696	STE2	T3A12		0.0714833	0.0789523	0.0752178		0.0162534	0.0783751	0.0473143	0.0717816	0.0825228	0.0771522	0.0181072	0.0502386	0.0341729	0.0964699	0.0881661	0.092318		1.22734	0.512514	0.370165	0.835722	1.38456
	orf19.5975	TRY4	T2E8		0.098234	0.0965835	0.0974088		0.0290514	0.108868	0.0689595	0.100543	0.114417	0.10748	0.0435518	0.056137	0.0498444	0.109422	0.0861509	0.0977864		1.00388	0.705205	0.509728	1.09913	1.38349
	orf19.4361	IFF3	T7H11		0.0678203	0.0738515	0.0708359		0.018813	0.0757547	0.0472839	0.0593346	0.0816929	0.0705137	0.0191723	0.0492216	0.0341969	0.0595493	0.0731779	0.0663636		0.936864	0.712497	0.515297	1.06254	1.38269
	orf19.5551	MIF2	T1H06		0.352532	0.121201	0.236867		0.527404	0.126734	0.327069	0.313591	0.133862	0.223727	0.0997669	0.377094	0.238431	0.359082	0.0977384	0.22841		0.9643	1.43194	1.04387	0.979495	1.37176
	orf19.1605	PMS1	T1E11		0.109556	0.0889323	0.0992441		0.0309711	0.0938596	0.0624153	0.100784	0.0962766	0.0985305	0.0441436	0.0471877	0.0456656	0.0833691	0.0955972	0.0894832		0.901647	0.697509	0.510326	1.10111	1.36679
	orf19.5160	NA	T5B11		0.0873561	0.0731861	0.0802711		0.0220125	0.0933831	0.0576978	0.0778238	0.0918896	0.0848567	0.0403565	0.0441367	0.0422466	0.0861977	0.0705329	0.0783653		0.976257	0.736268	0.539098	1.08284	1.36574
	orf19.4062	TRY2	T3A03		0.205792	0.180637	0.193214		0.0528556	0.18224	0.117548	0.180421	0.185913	0.183167	0.0644993	0.108613	0.0865561	0.196959	0.177466	0.187213		0.968937	0.627884	0.462342	0.978391	1.35805
	orf19.6376	PTC5	T4G07		0.140192	0.150142	0.145167		0.050168	0.17152	0.110844	0.148397	0.17382	0.161108	0.0571618	0.106376	0.0817687	0.180881	0.188549	0.184715		1.27243	0.60008	0.442674	0.872198	1.35558
	orf19.6781	ZFU2	T3B12		0.0786982	0.0766237	0.0776609		0.0240602	0.0833778	0.053719	0.0803616	0.0875027	0.0839321	0.0336107	0.0459673	0.039789	0.0571674	0.0685177	0.0628425		0.809191	0.854819	0.633154	1.33559	1.3501
	orf19.681	HAP43	T4G11		0.121877	0.13739	0.129634		0.0358343	0.128164	0.081999	0.140059	0.127697	0.133878	0.0764524	0.0451537	0.0608031	0.1057	0.151394	0.128547		0.991618	0.637891	0.473003	1.04147	1.3486
	orf19.5377	HOS2	T1G05		0.0887991	0.0878234	0.0883112		0.0272597	0.0671787	0.0472192	0.0719025	0.0688876	0.070395	0.0229594	0.0473911	0.0351752	0.0772653	0.06751	0.0723876		0.819688	0.65231	0.485929	0.972473	1.3424
	orf19.4225	LEU3	T6C02		0.143189	0.130737	0.136963		0.0424893	0.122684	0.0825869	0.11166	0.129357	0.120509	0.0594104	0.0636627	0.0615365	0.18103	0.137161	0.159096		1.1616	0.519102	0.38679	0.75746	1.34208
	orf19.4537	NA	T1G01		0.173269	0.179195	0.176232		0.0479924	0.178905	0.113449	0.181629	0.180815	0.181222	0.0600021	0.10963	0.084816	0.147831	0.159203	0.153517		0.871106	0.738997	0.552486	1.18047	1.33759
	orf19.3923_2	PGA37	T7D05		0.339435	0.380568	0.360001		0.125036	0.349949	0.237492	0.348395	0.344675	0.346535	0.115507	0.239599	0.177553	0.335709	0.35997	0.347839		0.966217	0.682764	0.510446	0.996249	1.33758
	orf19.2447	NA	T5F03		0.456982	0.409732	0.433357		0.120685	0.45691	0.288798	0.465372	0.464309	0.464841	0.144384	0.290041	0.217213	0.47699	0.378358	0.427674		0.986887	0.675275	0.507893	1.0869	1.32956
	orf19.3957	NA	T2A8		0.852138	0.789412	0.820775		0.24956	0.897145	0.573353	0.847482	0.94178	0.894631	0.23563	0.629101	0.432365	0.593111	0.966048	0.77958		0.949809	0.735464	0.554613	1.14758	1.32608
	orf19.2879	IFF5	T7C12		0.110111	0.108338	0.109224		0.0874101	0.106724	0.0970669	0.0824159	0.0956838	0.0890499	0.0642626	0.083392	0.0738273	0.0942368	0.0869066	0.0905717		0.829227	1.07171	0.815126	0.983197	1.31478
	orf19.3738	PGA22	T7H04		0.0739253	0.0796177	0.0767715		0.0268757	0.0840925	0.0554841	0.0651352	0.0867912	0.0759632	0.0155035	0.0689509	0.0422272	0.0719058	0.0891737	0.0805398		1.04908	0.688903	0.524303	0.943176	1.31394
	orf19.5200	SIT4	T2F9		0.220888	0.21357	0.217229		0.0550313	0.237984	0.146508	0.225254	0.236186	0.23072	0.0687598	0.155394	0.112077	0.181477	0.237167	0.209322		0.963599	0.699916	0.535429	1.10223	1.30721
	orf19.4334	PGA58	T7A07		0.937497	0.893425	0.915461		0.265686	1.04556	0.655622	0.940412	1.04375	0.99208	0.668308	0.344144	0.506226	1.01695	0.942496	0.979725		1.0702	0.66919	0.516702	1.01261	1.29512
	orf19.4347	NA	T4H11		0.136529	0.126523	0.131526		0.0424893	0.167947	0.105218	0.127853	0.173108	0.150481	0.0426051	0.120613	0.0816092	0.12163	0.142577	0.132103		1.00439	0.796482	0.617768	1.13911	1.28929
	orf19.5031	SSK1	T5F01		0.128537	0.240738	0.184637		0.0296913	0.22917	0.129431	0.139455	0.235356	0.187405	0.0556233	0.146241	0.100932	0.128627	0.246991	0.187809		1.01718	0.689161	0.53742	0.997852	1.28235
	orf19.2647	ZCF14	T4H04		0.0729263	0.0697486	0.0713374		0.0227804	0.0774222	0.0501013	0.0856787	0.0765945	0.0811366	0.0295868	0.0486114	0.0390991	0.0684817	0.0667543	0.067618		0.947862	0.740946	0.578235	1.19993	1.28139
	orf19.1105.2	PGA56	T7C03		0.175489	0.175869	0.175679		0.062838	0.183908	0.123373	0.147914	0.165757	0.156835	0.0493509	0.143394	0.0963722	0.137559	0.184141	0.16085		0.915591	0.767005	0.599143	0.975041	1.28017
	orf19.6081	PHR2	T7G10		0.243976	0.271232	0.257604		0.0623261	0.268	0.165163	0.212686	0.255631	0.234159	0.0858019	0.172276	0.129039	0.241473	0.237671	0.239572		0.93	0.68941	0.538623	0.977406	1.27995
	orf19.3669	SHA3	T4H08		0.0826942	0.0943658	0.08853		0.0271317	0.060032	0.0435819	0.0864038	0.062485	0.0744444	0.039528	0.0286787	0.0341034	0.0824758	0.0830021	0.082739		0.934587	0.526739	0.41218	0.89975	1.27793
	orf19.7281	PDK2	T4B03		0.337992	0.341092	0.339542		0.0815231	0.369483	0.225503	0.34489	0.388901	0.366895	0.0972816	0.256481	0.176881	0.34226	0.283013	0.312636		0.92076	0.721294	0.565773	1.17355	1.27488
	orf19.5764	SKI8	T1B05		0.175156	0.176201	0.175679		0.0574629	0.169376	0.113419	0.164711	0.186388	0.175549	0.0584636	0.1198	0.0891317	0.176117	0.187794	0.181955		1.03573	0.623336	0.489854	0.964793	1.27249
	orf19.4014	NA	T4B01		0.291483	0.276888	0.284185		0.0712847	0.334464	0.202874	0.259936	0.335901	0.297919	0.0874587	0.232277	0.159868	0.268419	0.24548	0.256949		0.90416	0.789551	0.622177	1.15945	1.26901
	orf19.2267	RFA2	T1C03		0.0805852	0.0882669	0.0844261		0.0179172	0.0812338	0.0495755	0.090875	0.0857241	0.0882996	0.0235511	0.0549167	0.0392339	0.107784	0.0862768	0.0970306		1.1493	0.510926	0.404346	0.910018	1.26359
	orf19.7081	SPL1	T4C01		0.460645	0.478815	0.46973		0.135786	0.541479	0.338633	0.517456	0.543038	0.530247	0.144029	0.39418	0.269104	0.506616	0.513505	0.51006		1.08586	0.663908	0.527593	1.03958	1.25837
	orf19.4799	CEF1	T4H09		0.321342	0.313481	0.317411		0.0784515	0.29349	0.185971	0.290631	0.298197	0.294414	0.120951	0.177767	0.149359	0.276458	0.334149	0.305304		0.961855	0.609134	0.489215	0.964331	1.24512
	orf19.59	REI1	T3B05		0.0917961	0.0854947	0.0886454		0.0247001	0.0876658	0.0561829	0.0787906	0.100545	0.0896678	0.0388179	0.051459	0.0451384	0.059996	0.0812388	0.0706174		0.796627	0.795597	0.639198	1.26977	1.24468
	orf19.5537	WSC2	T3A08		0.115994	0.116876	0.116435		0.0310991	0.153892	0.0924953	0.126041	0.158406	0.142223	0.0421317	0.10841	0.0752706	0.131902	0.11449	0.123196		1.05807	0.750799	0.610983	1.15445	1.22884
	orf19.1636	STE50	T3B11		0.202684	0.205032	0.203858		0.056951	0.232029	0.14449	0.184529	0.230139	0.207334	0.0808313	0.15458	0.117706	0.219886	0.226965	0.223425		1.09598	0.646703	0.526824	0.92798	1.22755
	orf19.5276	NA	T1D05		0.102785	0.116765	0.109775		0.031227	0.105294	0.0682606	0.110573	0.107185	0.108879	0.0323088	0.0789173	0.0556131	0.112548	0.114742	0.113645		1.03525	0.600648	0.489358	0.95806	1.22742
	orf19.6933	NA	T3H01		0.135863	0.146816	0.141339		0.0453048	0.123876	0.0845902	0.203744	0.116433	0.160088	0.0314804	0.106376	0.068928	0.144109	0.128848	0.136479		0.965612	0.619804	0.505045	1.17299	1.22723
	orf19.255	ZCF1	T5H09		0.279717	0.269015	0.274366		0.0839547	0.329938	0.206946	0.292444	0.32108	0.306762	0.108998	0.229023	0.16901	0.292536	0.266891	0.279714		1.01949	0.73985	0.604226	1.0967	1.22446
	orf19.2087	SAS2	T3E01		0.104339	0.110999	0.107669		0.037754	0.0883805	0.0630672	0.0897874	0.0990037	0.0943956	0.0280483	0.0750528	0.0515506	0.107933	0.101391	0.104662		0.972073	0.60258	0.492543	0.901908	1.22341
	orf19.6645	HMO1	T2F5		0.123875	0.0960291	0.109952		0.0349385	0.0805191	0.0577288	0.0861621	0.0787287	0.0824454	0.0430785	0.0526793	0.0478789	0.129818	0.080735	0.105276		0.957475	0.548355	0.454793	0.783134	1.20573
	orf19.2093	RFA1	T1D08		0.102563	0.110666	0.106615		0.0545193	0.118396	0.0864579	0.107431	0.120701	0.114066	0.0370427	0.106986	0.0720143	0.0957255	0.141696	0.118711		1.11345	0.728309	0.606638	0.960876	1.20057
	orf19.3561	CDC7	T4H12		0.630696	0.614209	0.622452		0.154599	0.639865	0.397232	0.541262	0.634216	0.587739	0.173497	0.489572	0.331535	0.727395	0.494234	0.610815		0.981303	0.650332	0.542775	0.962222	1.19816
	orf19.2674	NA	T2B11		0.125984	0.117874	0.121929		0.0295633	0.139122	0.0843426	0.112265	0.13244	0.122352	0.0396464	0.101291	0.0704686	0.0949812	0.129352	0.112167		0.919936	0.751939	0.628248	1.09081	1.19688
	orf19.535	RBR1	T7F03		0.0851361	0.0874907	0.0863134		0.031355	0.0824249	0.05689	0.106585	0.0780173	0.092301	0.0319538	0.0634593	0.0477065	0.103467	0.0986201	0.101044		1.17066	0.563024	0.472138	0.913478	1.1925
	orf19.3425	NA	T4B09		0.307134	0.306495	0.306814		0.0802433	0.31898	0.199611	0.274075	0.340051	0.307063	0.101897	0.233701	0.167799	0.314123	0.305558	0.309841		1.00986	0.644239	0.541566	0.991036	1.18959
	orf19.5429	NA	T5G01		0.0570534	0.0527827	0.0549181		0.0142057	0.0697991	0.0420024	0.0877331	0.0761202	0.0819266	0.0092311	0.0620355	0.0356333	0.0534455	0.0575599	0.0555027		1.01065	0.756764	0.64201	1.47608	1.17874
	orf19.7663	NA	T1D02		0.0633804	0.0642042	0.0637923		0.025212	0.0736107	0.0494113	0.0647726	0.0718518	0.0683122	0.0208291	0.0630525	0.0419408	0.0668441	0.0656208	0.0662324		1.03825	0.746029	0.633237	1.0314	1.17812
	orf19.5953	NA	T3E09		0.308577	0.305829	0.307203		0.082035	0.312309	0.197172	0.318546	0.325704	0.322125	0.0971632	0.237769	0.167466	0.292089	0.314879	0.303484		0.987894	0.649695	0.551811	1.06142	1.17739
	orf19.1468	CDC55	T4E04		0.186034	0.179639	0.182836		0.0383939	0.166756	0.102575	0.129545	0.167773	0.148659	0.0543215	0.120003	0.0871623	0.16912	0.181622	0.175371		0.95917	0.584901	0.497016	0.847682	1.17683
	orf19.1822	UME6	T1F10		0.101009	0.101795	0.101402		0.00729484	0.077184	0.0422394	0.0348032	0.0756459	0.0552246	0.0259181	0.0463741	0.0361461	0.104211	0.0916927	0.097952		0.965976	0.431226	0.369018	0.563792	1.16858
	orf19.1259	NA	T6E07		0.384389	0.381122	0.382756		0.123756	0.377582	0.250669	0.420418	0.377163	0.39879	0.127815	0.301635	0.214725	0.348512	0.332386	0.340449		0.889469	0.73629	0.630711	1.17136	1.1674
	orf19.2678	BUB1	T5C12		0.162613	0.168772	0.165693		0.0495281	0.142695	0.0961116	0.134017	0.159592	0.146804	0.0724286	0.0925448	0.0824867	0.164207	0.121291	0.142749		0.861531	0.67329	0.577843	1.0284	1.16518
	orf19.245	DDC1	T6E09		1.62003	1.72353	1.67178		0.46623	1.58775	1.02699	1.81279	1.63066	1.72172	0.684166	1.08023	0.882199	1.78946	1.95779	1.87362		1.12074	0.548131	0.470851	0.918926	1.16413
	orf19.6588	NBP2	T2C11		0.099455	0.0969162	0.0981856		0.0326348	0.105771	0.0692028	0.134862	0.0991222	0.116992	0.0487591	0.0701713	0.0594652	0.0882819	0.0964789	0.0923804		0.940875	0.749107	0.6437	1.26642	1.16375
	orf19.1069	RPN4	T4D05		0.143744	0.0963618	0.120053		0.037754	0.0862365	0.0619952	0.125678	0.089874	0.107776	0.0417766	0.064883	0.0533298	0.0920037	0.0986201	0.0953119		0.793917	0.650446	0.55953	1.13077	1.16249
	orf19.1690	TOS1	T7G12		0.102563	0.117874	0.110219		0.0363462	0.0993387	0.0678425	0.101872	0.0993594	0.100616	0.0365693	0.0807478	0.0586586	0.0978098	0.0954713	0.0966405		0.876809	0.702008	0.606977	1.04113	1.15656
	orf19.6568	SMC6	T1A12		0.0894651	0.0920371	0.0907511		0.0286674	0.0790898	0.0538786	0.076132	0.0936682	0.0849001	0.0369244	0.0563404	0.0466324	0.0873886	0.0943377	0.0908632		1.00123	0.592964	0.513216	0.934373	1.15539
	orf19.6821	NA	T1E10		0.104006	0.0969162	0.100461		0.0264918	0.0952889	0.0608904	0.074561	0.101019	0.0877902	0.0369244	0.0687475	0.052836	0.0902172	0.0993758	0.0947965		0.943614	0.642327	0.557362	0.926091	1.15244
	orf19.5376	NA	T5B09		0.0722603	0.0808374	0.0765488		0.0140778	0.0709902	0.042534	0.0775821	0.0765945	0.0770883	0.0353859	0.0384417	0.0369138	0.0789029	0.0811128	0.0800078		1.04519	0.531623	0.461377	0.963509	1.15225
	orf19.5265	KIP4	T1C11		0.101675	0.102904	0.10229		0.024956	0.11387	0.0694131	0.103564	0.117382	0.110473	0.0468656	0.0742392	0.0605524	0.115526	0.107815	0.11167		1.09171	0.621591	0.542243	0.989277	1.14633
	orf19.2014	BCY1	T3H10		0.322896	0.340094	0.331495		0.0948329	0.387111	0.240972	0.336552	0.400639	0.368595	0.120004	0.301025	0.210514	0.297151	0.373824	0.335488		1.01205	0.718274	0.627488	1.09869	1.14468
	orf19.5736	ALS5	T8A01		0.323229	0.322352	0.32279		0.118893	0.316359	0.217626	0.269241	0.305311	0.287276	0.134443	0.248752	0.191597	0.303404	0.296364	0.299884		0.929037	0.725701	0.638905	0.957958	1.13585
	orf19.6365	PTP1	T3D03		0.20335	0.203701	0.203526		0.056823	0.147221	0.102022	0.213532	0.153663	0.183598	0.0659195	0.113901	0.0899104	0.173437	0.227217	0.200327		0.984284	0.509278	0.448818	0.91649	1.13471
	orf19.1476	NA	T1B07		0.160504	0.174427	0.167466		0.050296	0.196295	0.123296	0.166645	0.19694	0.181792	0.134798	0.0827818	0.10879	0.122225	0.117387	0.119806		0.715406	1.02913	0.90805	1.51739	1.13334
	orf19.4185	NA	T2E2		0.119657	0.119205	0.119431		0.0354504	0.127211	0.0813305	0.135708	0.12663	0.131169	0.0320721	0.112884	0.0724782	0.101829	0.106807	0.104318		0.873461	0.779639	0.69478	1.25739	1.12214
	orf19.6792	RRD1	T3E07		0.293037	0.281988	0.287513		0.0838267	0.266333	0.17508	0.300178	0.255512	0.277845	0.0834349	0.229023	0.156229	0.261422	0.325963	0.293692		1.02149	0.596133	0.531948	0.946042	1.12066
	orf19.7385	NA	T4F02		0.0910191	0.0942549	0.092637		0.0218845	0.0993387	0.0606116	0.095588	0.102561	0.0990743	0.0285217	0.0799343	0.054228	0.0867931	0.0913149	0.089054		0.961322	0.680616	0.608934	1.11252	1.11772
	orf19.3405	ZCF18	T4G02		0.15784	0.145485	0.151663		0.043897	0.187957	0.115927	0.161086	0.177614	0.16935	0.0584636	0.149292	0.103878	0.153191	0.163737	0.158464		1.04484	0.731569	0.65553	1.0687	1.116
	orf19.4568	ZCF25	T5D08		0.426902	0.379348	0.403125		0.151912	0.25323	0.202571	0.241568	0.265709	0.253639	0.209357	0.154173	0.181765	0.409551	0.363874	0.386712		0.959286	0.523829	0.470026	0.655885	1.11447
	orf19.7518	ZCF38	T4A08		0.571533	0.537031	0.554282		0.197729	0.463104	0.330416	0.586821	0.471424	0.529122	0.154443	0.445232	0.299838	0.546961	0.519676	0.533318		0.962179	0.619548	0.562211	0.992132	1.10198
	orf19.6874	NA	T4E09		0.107003	0.0904847	0.0987438		0.0211166	0.197248	0.109182	0.265616	0.187336	0.226476	0.0381079	0.161089	0.0995984	0.115228	0.0812388	0.0982334		0.994831	1.11146	1.0139	2.30549	1.09623
	orf19.971	SKN7	T4C06		0.0791422	0.0708575	0.0749998		0.0319949	0.0531236	0.0425592	0.0587304	0.0569123	0.0578214	0.0227227	0.0551201	0.0389214	0.0742878	0.0603308	0.0673093		0.897459	0.632294	0.578247	0.85904	1.09347
	orf19.2612	NA	T2E6		0.176599	0.195385	0.185992		0.0639898	0.203918	0.133954	0.235647	0.195399	0.215523	0.0610673	0.184073	0.12257	0.175671	0.214873	0.195272		1.04989	0.685987	0.627688	1.10371	1.09288
	orf19.7114	CSA1	T7A12		0.0850251	0.0902629	0.087644		0.0345545	0.0719431	0.0532488	0.0542592	0.0764759	0.0653675	0.0223677	0.0752562	0.0488119	0.0690772	0.0876623	0.0783698		0.894182	0.679456	0.622841	0.834091	1.0909
	orf19.643	NA	T1H12		0.0781432	0.0771781	0.0776607		0.0235483	0.0991005	0.0613244	0.059818	0.0987665	0.0792923	0.0196457	0.0931549	0.0564003	0.0847089	0.0954713	0.0900901		1.16005	0.6807	0.626043	0.880144	1.08731
	orf19.5636	RBT5	T7B07		0.0809182	0.0955855	0.0882519		0.0330188	0.111012	0.0720152	0.095588	0.107303	0.101446	0.0839083	0.0486114	0.0662599	0.0817315	0.098746	0.0902387		1.02251	0.798052	0.734273	1.12419	1.08686
	orf19.1944	GPR1	T5E09		0.229324	0.213349	0.221336		0.069365	0.308021	0.188693	0.26042	0.319302	0.289861	0.0667479	0.281906	0.174327	0.259635	0.21714	0.238388		1.07704	0.791539	0.731274	1.21592	1.08241
	orf19.2504	BMS1	T6E05		2.10909	2.25225	2.18067		0.54481	1.99154	1.26817	2.19997	1.96039	2.08018	0.589725	1.75469	1.17221	1.98582	2.17909	2.08245		0.954961	0.60898	0.562897	0.998909	1.08187
	orf19.2886	CEK1	T3D07		0.0815842	0.0872689	0.0844266		0.0322509	0.0752782	0.0537646	0.0841077	0.0797958	0.0819518	0.0436702	0.0559336	0.0498019	0.0955767	0.107815	0.101696		1.20455	0.528681	0.489716	0.805854	1.07957
	orf19.207	PGA55	T7E12		0.243421	0.301172	0.272296		0.117997	0.281341	0.199669	0.281326	0.27638	0.278853	0.118347	0.253023	0.185685	0.316654	0.290066	0.30336		1.11408	0.658191	0.612096	0.919215	1.07531
	orf19.2922	NA	T6C09		0.0535015	0.0105344	0.0320179		0.00806272	0.00142933	0.00474603	0.0236855	0.00213421	0.0129099	0.00875771	0.000203395	0.00448055	0.0267972	0.00856471	0.017681		0.552221	0.268426	0.253411	0.730157	1.05925
	orf19.6885	SPO7	T1F06		0.0806962	0.0747386	0.0777174		0.0145897	0.0960036	0.0552966	0.0795157	0.0843013	0.0819085	0.0276933	0.0768833	0.0522883	0.105105	0.0840097	0.0945571		1.21668	0.584796	0.552981	0.866233	1.05753
	orf19.3010.1	ECM33	T7F11		1.68308	1.68029	1.68168		0.204256	1.47436	0.839307	1.86245	1.39779	1.63012	0.639786	0.947618	0.793702	1.57389	1.61571	1.5948		0.948335	0.526278	0.497682	1.02215	1.05746
	orf19.2102	CKB1	T2H8		0.410141	0.392433	0.401287		0.137322	0.417842	0.277582	0.383439	0.46099	0.422215	0.230422	0.295126	0.262774	0.448704	0.383271	0.415987		1.03663	0.667285	0.631688	1.01497	1.05635
	orf19.3415	PTK2	T5C09		0.0780322	0.0630953	0.0705638		0.0387778	0.0867129	0.0627454	0.0621141	0.087147	0.0746305	0.0286401	0.0909176	0.0597788	0.0635689	0.0842616	0.0739153		1.0475	0.848883	0.808748	1.00968	1.04963
	orf19.4308	HSL1	T6F07		0.175822	0.194498	0.18516		0.031739	0.0829014	0.0573202	0.0922043	0.0831157	0.08766	0.087222	0.0225769	0.0548994	0.165398	0.200137	0.182768		0.98708	0.313623	0.300378	0.479625	1.04409
	orf19.2540	SAS3	T5E08		0.0610494	0.0618756	0.0614625		0.0227804	0.0712285	0.0470044	0.0793948	0.0789658	0.0791803	0.0209475	0.0693577	0.0451526	0.0680351	0.0777121	0.0728736		1.18566	0.645013	0.619602	1.08654	1.04101
	orf19.3523	CRK1	T5F06		0.874782	0.88655	0.880666		0.204384	0.795424	0.499904	0.883977	0.840761	0.862369	0.361196	0.601032	0.481114	0.818952	0.892871	0.855911		0.971891	0.58406	0.562108	1.00754	1.03905
	orf19.3252	DAL81	T5F11		0.657002	0.695158	0.67608		0.171877	0.699897	0.435887	0.672499	0.710574	0.691537	0.181072	0.657983	0.419527	0.693601	0.750545	0.722073		1.06803	0.60366	0.581004	0.95771	1.039
	orf19.1759	PHO23	T3H12		0.0680423	0.0650913	0.0665668		0.0121581	0.0819485	0.0470533	0.0594555	0.0818114	0.0706334	0.0196457	0.0711883	0.045417	0.0848578	0.0667543	0.0758061		1.1388	0.620706	0.599121	0.931765	1.03603
	orf19.4009	CNB1	T2H2		0.0843591	0.0904847	0.0874219		0.0220125	0.0957654	0.0588889	0.0879748	0.089044	0.0885094	0.0512444	0.0624423	0.0568434	0.0713103	0.0774602	0.0743853		0.850877	0.791675	0.764175	1.18988	1.03599
	orf19.4295	NA	T6A03		0.0808072	0.103348	0.0920774		0.0336587	0.103627	0.0686427	0.112869	0.101375	0.107122	0.0246163	0.108003	0.0663095	0.101532	0.113482	0.107507		1.16757	0.638495	0.616793	0.996418	1.03519
	orf19.2395	IME2	T4F04		0.0771442	0.0861601	0.0816521		0.0273877	0.0788516	0.0531196	0.088579	0.0848942	0.0867366	0.0300602	0.0728154	0.0514378	0.111655	0.0992498	0.105452		1.29148	0.503731	0.487782	0.822519	1.0327
	orf19.2808	ZCF16	T6F03		0.099788	0.118096	0.108942		0.0398017	0.14198	0.0908911	0.0932919	0.129001	0.111147	0.0352675	0.141156	0.0882119	0.0966188	0.1092	0.102909		0.944626	0.883215	0.85718	1.08004	1.03037
	orf19.1035	WAR1	T6C01		0.0672653	0.0805048	0.073885		0.0354504	0.117205	0.0763279	0.137279	0.117737	0.127508	0.0262731	0.123257	0.0747653	0.0805405	0.070281	0.0754107		1.02065	1.01216	0.991441	1.69085	1.0209
	orf19.5917	STP1	T3D08		0.116549	0.0955855	0.106067		0.0258519	0.104341	0.0650966	0.107552	0.107778	0.107665	0.0467472	0.0809512	0.0638492	0.110166	0.127715	0.118941		1.12137	0.547304	0.536816	0.905197	1.01954
	orf19.5910	NA	T5B07		0.285933	0.265023	0.275478		0.0815231	0.282055	0.181789	0.305374	0.286459	0.295916	0.0714818	0.28577	0.178626	0.290154	0.24019	0.265172		0.962589	0.685552	0.673623	1.11594	1.01771
	orf19.6537	NA	T1E02		0.0849141	0.0932569	0.0890855		0.0284115	0.0960036	0.0622075	0.0919626	0.0985294	0.095246	0.0511261	0.0724086	0.0617674	0.0885796	0.10391	0.0962448		1.08036	0.646347	0.641773	0.989622	1.00713
	orf19.1446	CLB2	T4F01		0.0723713	0.0683071	0.0703392		0.0221405	0.0781369	0.0501387	0.0547425	0.0820486	0.0683955	0.0126632	0.0870531	0.0498581	0.0567207	0.0585675	0.0576441		0.819516	0.869797	0.86493	1.18651	1.00563
	orf19.1792	NA	T6D10		0.139415	0.159679	0.149547		0.0509359	0.146507	0.0987213	0.161811	0.142518	0.152164	0.0815414	0.115122	0.0983315	0.150213	0.161974	0.156093		1.04378	0.63245	0.629953	0.974828	1.00396
	orf19.5438	NA	T2H1		0.0506155	0.0161897	0.0334026		0.00319949	0.0185813	0.0108904	0.0378243	0.0205121	0.0291682	0.010888	NA	0.010888	0.0267972	0.00957232	0.0181848		0.544412	0.598876	0.598741	1.60399	1.00023
	orf19.3077	VID21	T5G02		0.0583854	0.0490125	0.053699		0.00921454	0.0590791	0.0341468	0.0624766	0.0602322	0.0613544	0.0111247	0.057154	0.0341393	0.0583583	0.0528997	0.055629		1.03594	0.613831	0.613697	1.10292	1.00022
	orf19.1576	NA	T4B11		0.125873	0.125082	0.125477		0.0513199	0.139122	0.0952208	0.107914	0.143229	0.125572	0.0734937	0.118173	0.0958331	0.118503	0.141947	0.130225		1.03784	0.731201	0.735903	0.964265	0.993611
	orf19.3012	ARO80	T6D03		0.0881331	0.101574	0.0948533		0.0247001	0.123399	0.0740496	0.0755278	0.12497	0.100249	0.028285	0.120817	0.0745508	0.0806893	0.0866547	0.083672		0.88212	0.884999	0.890989	1.19812	0.993277
	orf19.3330	CRL1	T2G11		0.576639	0.552777	0.564708		0.174052	0.525757	0.349904	0.584525	0.52964	0.557082	0.183675	0.521098	0.352387	0.52716	0.500909	0.514035		0.910266	0.680702	0.685531	1.08374	0.992956
	orf19.7115	SAC7	T4C10		0.0887991	0.0800612	0.0844302		0.0270037	0.0748018	0.0509028	0.0931711	0.0832342	0.0882027	0.0285217	0.0744426	0.0514822	0.126989	0.0860249	0.106507		1.26148	0.477929	0.483369	0.82814	0.988746
	orf19.719	NA	T4F11		0.0732593	0.0627627	0.068011		0.0184291	0.0683698	0.0433994	0.066827	0.0730374	0.0699322	0.0214209	0.0665102	0.0439655	0.0713103	0.0644872	0.0678988		0.99835	0.639179	0.647516	1.02995	0.987124
	orf19.2843	RHO1	T2C4		0.000443996	0.000221776	0.000332886		0.000511919	0.000238222	0.000375071	0.000483378	0.000474269	0.000478823	0.000355042	0.00040679	0.000380916	0.000297747	0.000251903	0.000274825		0.825583	1.36476	1.38603	1.74229	0.984654
	orf19.403	PCL2	T2H6		0.160504	0.142824	0.151664		0.0414654	0.119349	0.0804074	0.13027	0.109556	0.119913	0.0545581	0.109427	0.0819923	0.149915	0.184015	0.166965		1.10089	0.481581	0.491074	0.718192	0.980669
	orf19.6928	SAP9	T7H10		0.0703733	0.0740733	0.0722233		0.0587427	0.0769458	0.0678442	0.0830201	0.0844199	0.08372	0.0370427	0.102104	0.0695735	0.0817315	0.0709107	0.0763211		1.05674	0.888932	0.91159	1.09694	0.975144
	orf19.7250	NA	T2B2		0.324561	0.323017	0.323789		0.0742282	0.389493	0.231861	0.323501	0.356058	0.339779	0.131602	0.345975	0.238789	0.361018	0.359844	0.360431		1.11317	0.643288	0.662509	0.942703	0.970988
	orf19.5660	NA	T2G1		0.179707	0.186292	0.183		0.0665494	0.195581	0.131065	0.191901	0.209983	0.200942	0.0598838	0.210107	0.134995	0.185794	0.189179	0.187487		1.02452	0.699063	0.720027	1.07177	0.970884
	orf19.1824	PGA50	T7C08		0.0721493	0.059436	0.0657926		0.0179172	0.0569351	0.0374261	0.0548634	0.0505097	0.0526865	0.0169237	0.0604083	0.038666	0.0582095	0.0380374	0.0481234		0.731441	0.777712	0.803476	1.09482	0.967934
	orf19.2075	DFG5	T7E09		0.0715943	0.0806157	0.076105		0.0220125	0.0676551	0.0448338	0.0807241	0.068769	0.0747466	0.0332556	0.0595948	0.0464252	0.0562741	0.0735557	0.0649149		0.852966	0.690655	0.71517	1.15145	0.965722
	orf19.2833	PGA34	T7A05		0.214006	0.210798	0.212402		0.0621981	0.230599	0.146399	0.155043	0.227175	0.191109	0.0860386	0.217429	0.151734	0.208125	0.18666	0.197393		0.929335	0.741662	0.768691	0.968168	0.964838
	orf19.2356	CRZ2	T4A04		0.0939051	0.0997993	0.0968522		0.0108783	0.121732	0.0663049	0.135104	0.11916	0.127132	0.0158586	0.121834	0.0688461	0.0772653	0.0944637	0.0858645		0.886552	0.772205	0.8018	1.48061	0.963089
	orf19.4767	ZCF28	T2C6		0.225772	0.201262	0.213517		0.0611743	0.217021	0.139097	0.230692	0.220298	0.225495	0.0687598	0.220277	0.144518	0.205147	0.222556	0.213852		1.00157	0.650438	0.675787	1.05444	0.96249
	orf19.3856	CDC28	T2H9		0.279939	0.302392	0.291166		0.0899697	0.282532	0.186251	0.256553	0.295944	0.276248	0.119768	0.267668	0.193718	0.312783	0.306818	0.3098		1.064	0.601196	0.625298	0.891698	0.961454
	orf19.3018	SPP1	T3D06		0.0803632	0.0776217	0.0789924		0.0835707	0.103388	0.0934796	0.0914793	0.115603	0.103541	0.151011	0.0451537	0.0980825	0.0792006	0.0716664	0.0754335		0.954946	1.23923	1.30025	1.37261	0.953071
	orf19.2119	NDT80	T7B01		0.0789202	0.0795068	0.0792135		0.0282835	0.0671787	0.0477311	0.0899083	0.068769	0.0793387	0.0384629	0.0618321	0.0501475	0.0827736	0.0659986	0.0743861		0.939058	0.641667	0.674152	1.06658	0.951814
	orf19.895	HOG1	T3D04		0.45565	0.448653	0.452152		0.127852	0.468107	0.297979	0.428514	0.44771	0.438112	0.132431	0.49425	0.31334	0.493962	0.388309	0.441135		0.975635	0.675483	0.710305	0.993147	0.950976
	orf19.1815	NA	T2B6		0.27339	0.261252	0.267321		0.0872821	0.309689	0.198486	0.375101	0.309698	0.342399	0.160597	0.258108	0.209353	0.312783	0.271803	0.292293		1.09342	0.679063	0.716243	1.17142	0.948091
	orf19.6760	MDS3	T1H08		0.107558	0.0900411	0.0987995		0.0305871	0.121732	0.0761594	0.16737	0.1092	0.138285	0.0244979	0.136275	0.0803863	0.120885	0.0687696	0.0948273		0.959796	0.803137	0.847712	1.45828	0.947417
	orf19.1911	PGA52	T7A09		0.0889101	0.0851621	0.0870361		0.0282835	0.0721814	0.0502324	0.0650143	0.0719703	0.0684923	0.0355042	0.0705781	0.0530412	0.0784562	0.0673841	0.0729202		0.837815	0.688869	0.727387	0.939278	0.947046
	orf19.1496	NA	T3E10		0.262179	0.287422	0.274801		0.0872821	0.306116	0.196699	0.286281	0.288	0.28714	0.0913642	0.326042	0.208703	0.35283	0.318154	0.335492		1.22085	0.5863	0.622082	0.855879	0.942481
	orf19.5548	LYS14	T4G08		0.0811402	0.0764019	0.078771		0.0238042	0.0759929	0.0498986	0.0654977	0.0858427	0.0756702	0.0274566	0.0785105	0.0529835	0.0848578	0.0963529	0.0906054		1.15024	0.550724	0.584773	0.835162	0.941775
	orf19.1187	CPH2	T5F10		0.103895	0.114769	0.109332		0.0303312	0.155321	0.0928261	0.0883373	0.151648	0.119992	0.0312437	0.166377	0.0988104	0.120439	0.0881661	0.104302		0.953996	0.889971	0.947347	1.15043	0.939436
	orf19.1223	DBF2	T5B05		0.0650453	0.0666437	0.0658445		0.0221405	0.0645582	0.0433494	0.0865246	0.0647377	0.0756312	0.0371611	0.0553235	0.0462423	0.0500214	0.0648651	0.0574432		0.872407	0.754647	0.805008	1.31662	0.93744
	orf19.1814	STT4	T6E08		0.353087	0.408955	0.381021		0.12862	0.417127	0.272873	0.421626	0.386648	0.404137	0.182728	0.401298	0.292013	0.384093	0.329237	0.356665		0.936077	0.765069	0.818732	1.1331	0.934455
	orf19.220	PIR1	T7G08		0.144965	0.156352	0.150658		0.0588707	0.165088	0.111979	0.146222	0.131847	0.139034	0.044617	0.196276	0.120447	0.212591	0.139554	0.176073		1.16869	0.635984	0.684073	0.789641	0.929701
	orf19.2791	BBC1	T6E01		0.14896	0.140384	0.144672		0.0500401	0.16342	0.10673	0.105376	0.16801	0.136693	0.118229	0.111664	0.114946	0.0991496	0.122803	0.110976		0.767086	0.96174	1.03578	1.23173	0.928522
	orf19.3263	ATO10	T1C01		0.352088	0.401304	0.376696		0.114542	0.530759	0.322651	0.441082	0.530826	0.485954	0.151603	0.544489	0.348046	0.389453	0.400148	0.3948		1.04806	0.81725	0.881574	1.23089	0.927035
	orf19.3001	TEM1	T2G5		0.414581	0.392211	0.403396		0.140906	0.378535	0.25972	0.386098	0.383565	0.384832	0.161189	0.400892	0.28104	0.41089	0.476349	0.44362		1.09971	0.585458	0.633517	0.867481	0.924139
	orf19.53	NA	T3C04		0.10667	0.0948093	0.10074		0.0346825	0.0960036	0.065343	0.119878	0.0920082	0.105943	0.0379895	0.103528	0.0707588	0.0847089	0.107311	0.0960098		0.953049	0.680587	0.736995	1.10346	0.923462
	orf19.191	KIC1	T5A12		0.0734813	0.0764019	0.0749416		0.0273877	0.0626525	0.0450201	0.0795157	0.0642635	0.0718896	0.0186989	0.0789173	0.0488081	0.0945346	0.0812388	0.0878867		1.17274	0.512251	0.555353	0.81798	0.922389
	orf19.5760	IHD1	T7B09		0.0731483	0.0841641	0.0786562		0.0281555	0.0924302	0.0602929	0.0675521	0.0963952	0.0819736	0.0714818	0.0593914	0.0654366	0.0937902	0.0968568	0.0953235		1.2119	0.632508	0.686469	0.859952	0.921394
	orf19.4853	HCM1	T4F07		0.132866	0.158126	0.145496		0.0546473	0.195104	0.124876	0.14876	0.209034	0.178897	0.058582	0.212751	0.135667	0.156168	0.202278	0.179223		1.23181	0.696761	0.75697	0.998179	0.92046
	orf19.4002	DUN1	T1C07		0.0897981	0.089154	0.0894761		0.0364742	0.0864747	0.0614745	0.0995758	0.0886883	0.0941321	0.0242612	0.10963	0.0669456	0.0931947	0.0887959	0.0909953		1.01698	0.675578	0.735704	1.03447	0.918275
	orf19.3947	NA	T6G11		1.05349	1.09291	1.0732		0.323917	1.03817	0.681045	0.999867	1.06035	1.03011	0.43753	1.04667	0.742101	1.06653	1.06001	1.06327		0.990744	0.64052	0.697943	0.968812	0.917725
	orf19.5968	RDI1	T2A5		0.349535	0.375578	0.362557		0.0785795	0.30421	0.191395	0.272746	0.294403	0.283574	0.113258	0.304686	0.208972	0.387815	0.318909	0.353362		0.97464	0.541639	0.591382	0.802503	0.915886
	orf19.3188	TAC1	T6B02		0.0752572	0.073297	0.0742771		0.0221405	0.0633671	0.0427538	0.0578845	0.0656863	0.0617854	0.036096	0.0573574	0.0467267	0.0793495	0.0715405	0.075445		1.01572	0.566689	0.619348	0.818946	0.914976
	orf19.1619	NA	T4F08		0.169495	0.169437	0.169466		0.0647577	0.204633	0.134695	0.154802	0.209034	0.181918	0.0649727	0.230853	0.147913	0.190558	0.160084	0.175321		1.03455	0.768278	0.843669	1.03763	0.910639
	orf19.2765	PGA62	T7E05		0.0724823	0.0713011	0.0718917		0.0294353	0.0700374	0.0497363	0.0737151	0.0761202	0.0749177	0.0344391	0.0748494	0.0546442	0.0689284	0.0681398	0.0685341		0.953297	0.725717	0.79733	1.09314	0.910185
	orf19.6142	NA	T1F01		0.0865791	0.100576	0.0935773		0.0148456	0.103865	0.0593553	0.0827785	0.109319	0.0960487	0.0485224	0.082375	0.0654487	0.0955767	0.0959751	0.0957759		1.02349	0.619731	0.683353	1.00285	0.906898
	orf19.2538	PTC2	T4D08		0.10223	0.0908174	0.0965237		0.0602784	0.103865	0.0820717	0.0905125	0.11086	0.100686	0.0339657	0.147258	0.0906119	0.0981075	0.120284	0.109196		1.13128	0.751602	0.829812	0.922074	0.90575
	orf19.7044	RIM15	T6D08		0.297033	0.349852	0.323442		0.135019	0.42475	0.279884	0.3119	0.386174	0.349037	0.0988201	0.522319	0.310569	0.352532	0.363496	0.358014		1.10689	0.781769	0.867478	0.974924	0.901198
	orf19.175	NA	T4H03		0.0831382	0.0860492	0.0845937		0.0234203	0.0971947	0.0603075	0.0969173	0.0963952	0.0966562	0.0299419	0.103935	0.0669384	0.0620802	0.102021	0.0820505		0.969936	0.735005	0.81582	1.17801	0.90094
	orf19.6321	PGA48	T7E03		0.312906	0.330336	0.321621		0.100208	0.331605	0.215907	0.261628	0.323096	0.292362	0.10024	0.379942	0.240091	0.375905	0.317398	0.346652		1.07783	0.622835	0.692601	0.843389	0.89927
	orf19.4318	MIG1	T4A07		0.107558	0.107894	0.107726		0.0295633	0.138884	0.0842235	0.152868	0.142518	0.147693	0.0384629	0.148885	0.093674	0.0824758	0.0789716	0.0807237		0.749343	1.04335	1.16043	1.82961	0.899112
	orf19.1757	NA	T4B08		0.158617	0.157794	0.158206		0.0454328	0.166041	0.105737	0.229967	0.172871	0.201419	0.0704167	0.165157	0.117787	0.17046	0.158447	0.164454		1.03949	0.642959	0.716231	1.22478	0.897697
	orf19.1217	NA	T5G11		0.0798082	0.069416	0.0746121		0.019069	0.0831396	0.0511043	0.0922043	0.0805072	0.0863558	0.0338474	0.0803411	0.0570942	0.0850067	0.0652429	0.0751248		1.00687	0.680258	0.759992	1.1495	0.895087
	orf19.3449	NA	T5A04		0.0624924	0.0666437	0.0645681		0.0202208	0.0678934	0.0440571	0.0615098	0.0688876	0.0651987	0.0173971	0.0815614	0.0494792	0.066993	0.0453426	0.0561678		0.8699	0.784383	0.880919	1.16078	0.890415
	orf19.6124	ACE2	T5E07		0.575973	0.55566	0.565817		0.169317	0.573639	0.371478	0.550447	0.558452	0.554449	0.171249	0.663882	0.417565	0.618569	0.535798	0.577183		1.02009	0.643605	0.723453	0.960612	0.889629
	orf19.2534	PIN4	T1H10		0.0859131	0.0788414	0.0823773		0.0129259	0.113632	0.063279	0.100543	0.0994779	0.10001	0.0372794	0.105562	0.0714207	0.0918548	0.0955972	0.093726		1.13777	0.675148	0.762016	1.06705	0.886003
	orf19.2417	SMC5	T1H11		0.521917	0.507313	0.514615		0.144745	0.602464	0.373605	0.443983	0.612756	0.528369	0.17042	0.679746	0.425083	0.414761	0.529752	0.472257		0.917689	0.791105	0.900111	1.11882	0.878897
	orf19.718	RRN11	T5B03		0.0720383	0.0640933	0.0680658		0.019069	0.0864747	0.0527718	0.0549842	0.0826414	0.0688128	0.0217759	0.0986466	0.0602113	0.0558275	0.0768305	0.066329		0.974483	0.795608	0.907767	1.03745	0.876445
	orf19.684	NA	T4F03		0.0705953	0.0783979	0.0744966		0.0144617	0.0902862	0.052374	0.079274	0.0956838	0.0874789	0.0201191	0.0994602	0.0597896	0.0951301	0.0819945	0.0885623		1.18881	0.59138	0.675114	0.987767	0.875971
	orf19.703	NA	T1B03		0.147518	0.143046	0.145282		0.0430012	0.148651	0.0958259	0.184409	0.147853	0.166131	0.0394097	0.179598	0.109504	0.10972	0.178473	0.144097		0.991843	0.665012	0.759934	1.15292	0.875093
	orf19.3199	PIKA	T6F01		0.173158	0.212351	0.192754		0.0583587	0.202965	0.130662	0.170512	0.213303	0.191907	0.0733754	0.226786	0.15008	0.168971	0.216133	0.192552		0.99895	0.67858	0.779428	0.99665	0.870614
	mtlalpha2	MTLALPHA2	T2E3		0.217336	0.195052	0.206194		0.0578468	0.226549	0.142198	0.196856	0.219705	0.20828	0.0427234	0.284143	0.163433	0.165398	0.183763	0.174581		0.846682	0.814512	0.936146	1.19303	0.870069
	orf19.505	SRV2	T4F05		0.147185	0.131846	0.139515		0.0980324	0.144363	0.121198	0.14888	0.142636	0.145758	0.0454454	0.234515	0.13998	0.138601	0.136909	0.137755		0.987385	0.879804	1.01615	1.0581	0.865821
	orf19.5674	PGA10	T7D07		0.658556	0.653685	0.656121		0.148328	0.585074	0.366701	0.610144	0.602559	0.606351	0.267583	0.579879	0.423731	0.633158	0.660994	0.647076		0.986215	0.566705	0.65484	0.937063	0.86541
	orf19.3912	GLN3	T5C02		0.123653	0.142491	0.133072		0.0341706	0.134119	0.0841449	0.117823	0.130068	0.123946	0.047694	0.147055	0.0973743	0.148576	0.138547	0.143561		1.07882	0.586126	0.678278	0.863366	0.864138
	orf19.3613	NA	T1A06		0.121877	0.132955	0.127416		0.031483	0.136978	0.0842304	0.129787	0.138842	0.134315	0.0352675	0.160479	0.0978731	0.131009	0.133005	0.132007		1.03603	0.638077	0.741425	1.01748	0.860608
	orf19.5995	MCA1	T3A10		0.0849141	0.084275	0.0845946		0.0200928	0.10458	0.0623362	0.0920835	0.103391	0.0977371	0.0191723	0.125902	0.0725369	0.0725013	0.0915668	0.082034		0.969732	0.759882	0.884229	1.19142	0.859372
	orf19.1622	YCG1	T1G12		0.177931	0.190062	0.183997		0.0614302	0.209874	0.135652	0.188759	0.215437	0.202098	0.0733754	0.242447	0.157911	0.176713	0.16739	0.172051		0.935077	0.78844	0.917815	1.17464	0.85904
	orf19.1769	NA	T2C7		0.123653	0.104789	0.114221		0.0381379	0.130784	0.084461	0.116373	0.13493	0.125651	0.039173	0.158038	0.0986055	0.12818	0.133257	0.130718		1.14443	0.64613	0.754335	0.961238	0.856555
	orf19.6901	NA	T2C9		0.107003	0.116543	0.111773		0.0331467	0.112917	0.0730321	0.120965	0.116077	0.118521	0.0305336	0.140343	0.0854381	0.11225	0.109074	0.110662		0.990061	0.659954	0.772062	1.07102	0.854795
	orf19.676	NA	T1G03		0.0805852	0.0919262	0.0862557		0.0207327	0.0421653	0.031449	0.0370992	0.0419728	0.039536	0.0254447	0.0482046	0.0368247	0.0876864	0.088418	0.0880522		1.02083	0.357163	0.418214	0.449007	0.854021
	orf19.3200	MTLA2	T2F4		0.265842	0.287533	0.276688		0.0641178	0.298493	0.181305	0.278909	0.257291	0.2681	0.10166	0.324212	0.212936	0.269461	0.301654	0.285557		1.03206	0.634917	0.745686	0.938866	0.851454
	orf19.6889	MKK2	T3G09		0.098123	0.0950311	0.0965771		0.0259799	0.0955271	0.0607535	0.0594555	0.0888069	0.0741312	0.0229594	0.12041	0.0716846	0.0918548	0.0875363	0.0896956		0.928746	0.67733	0.799199	0.826475	0.847511
	orf19.536	NA	T5A08		0.2422	0.253379	0.247789		0.0646297	0.252516	0.158573	0.258245	0.249228	0.253737	0.0860386	0.288211	0.187125	0.21676	0.217015	0.216887		0.875288	0.73113	0.862775	1.1699	0.847417
	orf19.2906	PGA41	T7A08		0.0681533	0.0673091	0.0677312		0.0183011	0.0898098	0.0540554	0.101509	0.086317	0.0939132	0.0250896	0.102511	0.0638004	0.0717569	0.054537	0.063147		0.932318	0.856026	1.01035	1.48722	0.847259
	orf19.3178	NA	T4E03		0.11	0.0932569	0.101628		0.0277716	0.114823	0.0712974	0.0587304	0.117619	0.0881746	0.028285	0.140343	0.0843138	0.0748833	0.0765786	0.0757309		0.745175	0.941457	1.11333	1.16431	0.845619
	orf19.4162	MLH1	T1D09		0.0688193	0.0780652	0.0734423		0.0216286	0.0910009	0.0563147	0.0816909	0.0961581	0.0889245	0.0246163	0.108816	0.0667163	0.0957255	0.0778381	0.0867818		1.18163	0.648923	0.768782	1.02469	0.844093
	orf19.5175	NA	T6F04		0.0889101	0.0882669	0.0885885		0.0275156	0.101959	0.0647374	0.0995758	0.102086	0.100831	0.0455637	0.108206	0.076885	0.0939391	0.0696512	0.0817951		0.923315	0.791458	0.93997	1.23273	0.842003
	orf19.5302	PGA31	T7H08		0.0722603	0.0749604	0.0736103		0.0318669	0.0681316	0.0499993	0.0883373	0.0709032	0.0796203	0.0407115	0.0781037	0.0594076	0.0698216	0.0692734	0.0695475		0.944806	0.718923	0.854202	1.14483	0.841631
	orf19.5334	NA	T2G4		0.137639	0.129406	0.133523		0.0366022	0.153892	0.0952469	0.122657	0.122243	0.12245	0.0925477	0.134648	0.113598	0.128478	0.104162	0.11632		0.871163	0.818836	0.976597	1.0527	0.838459
	orf19.801	TBF1	T5H11		0.145964	0.171211	0.158587		0.050296	0.224167	0.137232	0.176433	0.208441	0.192437	0.061659	0.266244	0.163952	0.165101	0.133005	0.149053		0.939877	0.920692	1.09996	1.29107	0.837025
	orf19.1671	UTR2	T7D10		0.15673	0.144265	0.150498		0.0427452	0.203442	0.123094	0.158065	0.184491	0.171278	0.061659	0.233091	0.147375	0.0924503	0.136909	0.11468		0.762003	1.07337	1.2851	1.49353	0.835241
	orf19.3231	CDC27	T1B11		0.111998	0.113106	0.112552		0.0220125	0.138884	0.0804481	0.103685	0.125918	0.114801	0.0288768	0.16475	0.0968134	0.091706	0.121417	0.106562		0.946778	0.754944	0.90852	1.07732	0.83096
	orf19.2236	FHL1	T6A05		0.40892	0.453089	0.431004		0.199008	0.434994	0.317001	0.38066	0.450437	0.415549	0.337172	0.425909	0.381541	0.422056	0.484536	0.453296		1.05172	0.699325	0.841703	0.916727	0.830845
	orf19.7317	UGA33	T3G12		0.13886	0.138388	0.138624		0.0414654	0.154844	0.098155	0.154077	0.171567	0.162822	0.0529013	0.184073	0.118487	0.156019	0.152401	0.15421		1.11244	0.636501	0.768346	1.05584	0.828403
	orf19.4432	KSP1	T6D01		0.15784	0.155465	0.156653		0.0733324	0.13674	0.105036	0.122415	0.123903	0.123159	0.0692332	0.18509	0.127161	0.165249	0.132627	0.148938		0.950754	0.705232	0.853786	0.826914	0.826005
	orf19.20	RTS1	T5C10		0.189364	0.175092	0.182228		0.0396737	0.228932	0.134303	0.215707	0.227649	0.221678	0.062014	0.264007	0.16301	0.235369	0.176206	0.205787		1.12928	0.652628	0.79213	1.07722	0.82389
	orf19.7510	KIN2	T6F05		0.100565	0.111221	0.105893		0.0180451	0.0774222	0.0477337	0.0495462	0.077543	0.0635446	0.0388179	0.0772901	0.058054	0.0720547	0.0787197	0.0753872		0.71192	0.63318	0.770078	0.84291	0.822229
	orf19.2706	CRH11	T7H09		0.0876891	0.0805048	0.0840969		0.019197	0.0762311	0.047714	0.0526882	0.0803886	0.0665384	0.0216576	0.0949855	0.0583215	0.0614847	0.0717924	0.0666385		0.792401	0.716013	0.875192	0.998497	0.81812
	orf19.4255	ECM331	T7C09		0.17227	0.188177	0.180224		0.0595106	0.184622	0.122066	0.195768	0.175954	0.185861	0.0691149	0.229836	0.149476	0.175373	0.15555	0.165461		0.91809	0.737733	0.903386	1.12329	0.816631
	orf19.1150	NA	T3C12		0.0770332	0.0738515	0.0754423		0.0241882	0.0840925	0.0541403	0.0780655	0.0808629	0.0794642	0.0370427	0.0964093	0.066726	0.110911	0.101139	0.106025		1.40538	0.510638	0.629343	0.749486	0.811383
	orf19.5241	SNT1	T6G02		0.1756	0.200929	0.188265		0.0645018	0.232743	0.148622	0.178004	0.227768	0.202886	0.0829615	0.285567	0.184264	0.147385	0.1621	0.154742		0.821939	0.960453	1.19078	1.31112	0.806573
	orf19.3608	MSH3	T6E11		0.186478	0.235194	0.210836		0.0657816	0.262045	0.163913	0.188276	0.258002	0.223139	0.0745589	0.332754	0.203657	0.201426	0.217392	0.209409		0.993232	0.782741	0.97253	1.06557	0.80485
	orf19.2432	HAC1	T3G01		0.277941	0.261363	0.269652		0.0742282	0.262045	0.168136	0.227671	0.262864	0.245267	0.0995302	0.318923	0.209227	0.290303	0.258201	0.274252		1.01706	0.613073	0.7629	0.894314	0.803608
	orf19.1646	NA	T7D02		0.094793	0.105676	0.100235		0.0344265	0.120302	0.0773644	0.0680354	0.124733	0.0963841	0.0540848	0.139122	0.0966035	0.0952789	0.0898035	0.0925412		0.923245	0.836	1.0439	1.04153	0.800845
	orf19.7001	YCK2	T4B02		0.592401	0.624078	0.60824		0.161254	0.224405	0.19283	0.271296	0.220179	0.245738	0.311135	0.172886	0.242011	0.644473	0.633662	0.639067		1.05068	0.301736	0.378693	0.384525	0.796783
	orf19.4206	NA	T7F01		0.609939	0.714674	0.662306		0.199136	0.766123	0.48263	0.608935	0.776023	0.692479	0.255985	0.955753	0.605869	0.761934	0.820952	0.791443		1.19498	0.60981	0.765525	0.874958	0.79659
	orf19.3589	SPO11	T6D12		0.0638244	0.0827225	0.0732734		0.0264918	0.0919538	0.0592228	0.0785489	0.0839456	0.0812473	0.0120714	0.137088	0.0745799	0.07399	0.0930782	0.0835341		1.14003	0.708965	0.892807	0.972624	0.794086
	orf19.4151	SPO1	T1H09		0.100565	0.106453	0.103509		0.0310991	0.108868	0.0699833	0.0929294	0.103035	0.0979822	0.0313621	0.146648	0.089005	0.0887285	0.0982422	0.0934854		0.903164	0.748602	0.952074	1.0481	0.786286
	orf19.6222	SPO22	T1G11		0.233875	0.257926	0.2459		0.0634779	0.240843	0.15216	0.314196	0.244604	0.2794	0.113614	0.273566	0.19359	0.249512	0.234648	0.24208		0.984463	0.628555	0.799695	1.15416	0.785993
	orf19.793	CAK1	T2A12		0.345984	0.346414	0.346199		0.088178	0.353522	0.22085	0.349845	0.35914	0.354493	0.0880505	0.477572	0.282811	0.27482	0.291074	0.282947		0.817296	0.780534	0.999519	1.25286	0.78091
	orf19.4766	ARG81	T6B04		0.117992	0.12109	0.119541		0.0362183	0.121493	0.0788558	0.125437	0.125207	0.125322	0.176574	0.0254244	0.100999	0.132646	0.143207	0.137927		1.1538	0.571723	0.732269	0.908613	0.780756
	orf19.5848	NA	T4H10		0.305247	0.281988	0.293618		0.0737163	0.308021	0.190869	0.240118	0.333885	0.287002	0.0916009	0.397434	0.244517	0.247725	0.3475	0.297613		1.01361	0.641333	0.821596	0.964346	0.780594
	orf19.1623	CAP1	T4D02		0.0737033	0.0650913	0.0693973		0.0263638	0.0607467	0.0435552	0.0704523	0.053711	0.0620816	0.0247346	0.0870531	0.0558938	0.0635689	0.0652429	0.0644059		0.928075	0.676262	0.867837	0.963912	0.779249
	orf19.1762	OCA1	T2G7		0.102119	0.104678	0.103399		0.0310991	0.0948125	0.0629558	0.0995758	0.092601	0.0960884	0.024853	0.137088	0.0809706	0.092897	0.103532	0.0982146		0.949863	0.641002	0.824426	0.978352	0.777514
	orf19.124	CIC1	T3F02		0.209788	0.190617	0.200202		0.0511919	0.176761	0.113976	0.159031	0.177851	0.168441	0.081068	0.212548	0.146808	0.187729	0.231751	0.20974		1.04764	0.543417	0.699952	0.803095	0.776364
	orf19.1714	PGA44	T7B08		0.167275	0.176423	0.171849		0.0645018	0.233458	0.14898	0.155406	0.23666	0.196033	0.0569251	0.327059	0.191992	0.157359	0.179985	0.168672		0.981512	0.883252	1.13826	1.16222	0.775968
	orf19.794	SSN3	T4F09		0.115439	0.1049	0.110169		0.0331467	0.124114	0.0786303	0.117219	0.12331	0.120265	0.0423684	0.161089	0.101729	0.10302	0.101895	0.102458		0.93	0.767442	0.992885	1.1738	0.772941
	orf19.4105	NA	T1B04		0.111332	0.128187	0.119759		0.0386499	0.131022	0.0848361	0.106343	0.140028	0.123186	0.0576352	0.162106	0.109871	0.158401	0.132123	0.145262		1.21295	0.58402	0.75636	0.848022	0.772146
	orf19.7282	PEX13	T3B03		0.306357	0.301505	0.303931		0.0842106	0.312786	0.198498	0.246885	0.308631	0.277758	0.128052	0.386247	0.25715	0.292387	0.245354	0.26887		0.884643	0.738267	0.956407	1.03305	0.771918
	orf19.829	SCH9	T5H07		0.114107	0.146483	0.130295		0.0412095	0.155797	0.0985034	0.182354	0.16552	0.173937	0.0514811	0.204209	0.127845	0.137112	0.162855	0.149984		1.15111	0.65676	0.852391	1.15971	0.770492
	orf19.229	NA	T3G05		0.107558	0.0980251	0.102791		0.0408255	0.11387	0.0773479	0.0946212	0.105881	0.100251	0.0334923	0.167394	0.100443	0.0940879	0.128345	0.111216		1.08196	0.695473	0.903134	0.901405	0.770066
	orf19.2767	PGA59	T7G03		0.0913521	0.0910391	0.0911956		0.031483	0.0902862	0.0608846	0.097884	0.0803886	0.0891363	0.0311254	0.127935	0.0795304	0.0660998	0.0904332	0.0782665		0.858227	0.777914	1.01615	1.13888	0.765551
	orf19.7617	NA	T1A02		0.395045	0.429581	0.412313		0.10008	0.417842	0.258961	0.40217	0.435972	0.419071	0.162846	0.516827	0.339836	0.403744	0.462368	0.433056		1.05031	0.597985	0.78474	0.967706	0.762017
	orf19.4689	PGA57	T7F05		0.436337	0.460851	0.448594		0.120557	0.45024	0.285398	0.473348	0.470238	0.471793	0.224387	0.525369	0.374878	0.453468	0.485039	0.469254		1.04606	0.608196	0.798881	1.00541	0.76131
	orf19.3264	CCE1	T1D04		0.215449	0.234861	0.225155		0.0601505	0.243463	0.151807	0.230813	0.249821	0.240317	0.0820147	0.31689	0.199452	0.230605	0.244598	0.237601		1.05528	0.638914	0.83944	1.01143	0.761119
	orf19.2204.2	RHO2	T2F3		0.101453	0.0892649	0.0953589		0.0298193	0.0821867	0.056003	0.0914793	0.0787287	0.085104	0.0291135	0.118173	0.073643	0.0675885	0.11323	0.0904095		0.948096	0.619437	0.81455	0.941317	0.760466
	orf19.3978	NA	T1F02		0.0694853	0.0734079	0.0714466		0.0184291	0.0690845	0.0437568	0.0624766	0.0690062	0.0657414	0.0155035	0.0996636	0.0575835	0.0580606	0.0850173	0.071539		1.00129	0.61165	0.804926	0.918959	0.759883
	orf19.4867	SWE1	T1B12		0.239536	0.24096	0.240248		0.0770438	0.243701	0.160373	0.229121	0.249584	0.239353	0.061304	0.36123	0.211267	0.252043	0.253415	0.252729		1.05195	0.634565	0.835944	0.947074	0.7591
	orf19.876	PGA33	T7C07		0.0657113	0.0946984	0.0802049		0.0476084	0.125067	0.0863376	0.0828993	0.125444	0.104172	0.056215	0.171259	0.113737	0.0848578	0.121795	0.103326		1.28828	0.83558	1.10075	1.00818	0.7591
	orf19.967	NA	T1C04		0.199132	0.190062	0.194597		0.0519598	0.195104	0.123532	0.170995	0.209746	0.19037	0.0876954	0.237972	0.162834	0.200086	0.211976	0.206031		1.05876	0.599579	0.790336	0.923988	0.758638
	orf19.6163	CSE4	T1C02		0.099788	0.105676	0.102732		0.0262358	0.130069	0.0781526	0.11021	0.143585	0.126898	0.0315988	0.175327	0.103463	0.0894729	0.0830021	0.0862375		0.83944	0.906249	1.19974	1.47149	0.75537
	orf19.5104	LTP1	T2G2		0.18004	0.175647	0.177843		0.235611	0.180572	0.208092	0.151056	0.177021	0.164038	0.0433151	0.508081	0.275698	0.172395	0.175325	0.17386		0.977601	1.19689	1.58575	0.943508	0.754781
	orf19.6610	NA	T1F11		0.103229	0.117985	0.110607		0.0336587	0.105294	0.0694765	0.12024	0.113232	0.116736	0.0330189	0.151123	0.0920707	0.127882	0.0993758	0.113629		1.02732	0.611433	0.810275	1.02734	0.754599
	orf19.4549	FGR38	T1A09		0.0850251	0.0829443	0.0839847		0.0245721	0.0883805	0.0564763	0.0647726	0.0886883	0.0767305	0.0274566	0.12224	0.0748485	0.092897	0.080609	0.086753		1.03296	0.651001	0.862777	0.884471	0.754541
	orf19.5651	NA	T5H04		0.0596064	0.0546678	0.0571371		0.0241882	0.0733725	0.0487803	0.0459209	0.0714961	0.0587085	0.039528	0.0903074	0.0649177	0.0794984	0.0580637	0.068781		1.20379	0.709212	0.943832	0.853557	0.751418
	orf19.1499	CTF1	T6H04		0.208567	0.207472	0.208019		0.088306	0.240605	0.164455	0.210511	0.243181	0.226846	0.200836	0.236955	0.218895	0.182519	0.255556	0.219037		1.05297	0.75081	0.999353	1.03565	0.751296
	orf19.3506	DBR1	T3C11		0.192472	0.178752	0.185612		0.0536235	0.182716	0.11817	0.158065	0.19279	0.175427	0.075979	0.240616	0.158298	0.186836	0.17671	0.181773		0.979318	0.650096	0.870854	0.965091	0.746505
	orf19.2237	SPR1	T7F10		0.130979	0.148812	0.139895		0.0469685	0.150795	0.0988816	0.141146	0.147261	0.144203	0.0343207	0.232684	0.133502	0.155721	0.147237	0.151479		1.08281	0.652773	0.881323	0.951967	0.740673
	orf19.3153	MSS4	T5A06		0.138305	0.146705	0.142505		0.0307151	0.161515	0.0961149	0.139575	0.157457	0.148516	0.0598838	0.200751	0.130317	0.100192	0.144466	0.122329		0.858421	0.785708	1.0653	1.21407	0.737545
	orf19.4866	CPP1	T4A09		0.0713723	0.0744059	0.0728891		0.0226524	0.0795662	0.0511093	0.0849537	0.0765945	0.0807741	0.0226044	0.116342	0.0694732	0.0546365	0.0862768	0.0704567		0.966628	0.725401	0.986041	1.14644	0.73567
	orf19.4152	CEF3	T6C03		0.095237	0.0946984	0.0949677		0.0368581	0.0936214	0.0652398	0.108518	0.0931939	0.100856	0.0579902	0.120817	0.0894034	0.124607	0.0928263	0.108717		1.14477	0.60009	0.822353	0.927697	0.729723
	orf19.3088	NA	T2D3		0.197245	0.187623	0.192434		0.0625821	0.223214	0.142898	0.227188	0.231325	0.229256	0.0678131	0.324822	0.196317	0.208125	0.224949	0.216537		1.12526	0.659924	0.906622	1.05874	0.727893
	orf19.6305	NA	T3G02		0.122321	0.125858	0.124089		0.0406975	0.107915	0.0743061	0.122053	0.103154	0.112603	0.0334923	0.170852	0.102172	0.117461	0.104036	0.110749		0.89249	0.670945	0.922559	1.01675	0.727264
	orf19.843	NA	T5C05		0.0577194	0.0721882	0.0649538		0.0163814	0.0790898	0.0477356	0.0681563	0.0765945	0.0723754	0.0257997	0.106172	0.065986	0.0684817	0.0515142	0.059998		0.923702	0.79562	1.0998	1.2063	0.72342
	orf19.4837	DAM1	T6B12		0.0740363	0.0927025	0.0833694		0.0285395	0.0898098	0.0591746	0.0844703	0.0975809	0.0910256	0.0556233	0.108206	0.0819147	0.0753299	0.0900554	0.0826926		0.991883	0.715597	0.990593	1.10077	0.722393
	orf19.5004	RAD54	T7E02		0.101564	0.0979142	0.0997391		0.0325068	0.108153	0.0703299	0.102476	0.106711	0.104593	0.0512444	0.143597	0.0974207	0.0870909	0.0911889	0.0891399		0.893731	0.788983	1.0929	1.17336	0.721919
	orf19.6589	SSF1	T3C10		0.333774	0.358723	0.346248		0.11339	0.384491	0.24894	0.336068	0.392695	0.364382	0.136928	0.555675	0.346302	0.278691	0.360977	0.319834		0.923713	0.778342	1.08275	1.13928	0.718854
	orf19.4670	CAS5	T5D09		0.0780322	0.0708575	0.0744449		0.0234203	0.0833778	0.053399	0.085437	0.0852499	0.0853435	0.0424867	0.106782	0.0746346	0.108826	0.0697772	0.0893018		1.19957	0.597962	0.835757	0.955675	0.715473
	orf19.5343	ASH1	T3B10		0.169495	0.171211	0.170353		0.0716686	0.168423	0.120046	0.126162	0.174057	0.150109	0.0932577	0.243871	0.168564	0.179988	0.220289	0.200139		1.17484	0.599814	0.842238	0.750026	0.712167
	orf19.4450	ZCF23	T4H06		0.115994	0.105455	0.110724		0.0302032	0.114347	0.072275	0.0837452	0.11833	0.101038	0.0488775	0.154377	0.101627	0.109124	0.118898	0.114011		1.02969	0.633928	0.891379	0.886208	0.711177
	orf19.3356	ESP1	T7B03		0.135863	0.139165	0.137514		0.0422333	0.133643	0.087938	0.148034	0.139317	0.143676	0.0543215	0.193225	0.123773	0.167482	0.123181	0.145332		1.05685	0.605085	0.851662	0.988605	0.710476
	orf19.2753	ZCF15	T6A01		0.54567	0.646478	0.596074		0.247513	0.613899	0.430706	0.626941	0.614297	0.620619	0.282259	0.931549	0.606904	0.525821	0.661624	0.593722		0.996054	0.725433	1.0222	1.0453	0.709677
	orf19.6239	NA	T2D11		0.0873561	0.0917045	0.0895303		0.0278996	0.0945742	0.0612369	0.0832618	0.093431	0.0883464	0.0373978	0.135665	0.0865311	0.0902172	0.0711626	0.0806899		0.901259	0.758916	1.07239	1.09489	0.707686
	orf19.3809	BAS1	T5C06		0.0698183	0.0766237	0.073221		0.0162534	0.0624142	0.0393338	0.0616307	0.0602322	0.0609314	0.0336107	0.0781037	0.0558572	0.0641644	0.0691474	0.0666559		0.910339	0.590103	0.837993	0.914119	0.704186
	orf19.861	CAP4	T2C3		0.108557	0.114215	0.111386		0.0319949	0.116252	0.0741237	0.0995758	0.116433	0.108004	0.0458004	0.164953	0.105377	0.0891751	0.117387	0.103281		0.927236	0.71769	1.02029	1.04573	0.703415
	orf19.4775	CTA8	T5C07		0.0737033	0.0734079	0.0735556		0.0153576	0.0626525	0.039005	0.057522	0.0634335	0.0604777	0.0214209	0.0894938	0.0554574	0.0675885	0.0827502	0.0751693		1.02194	0.518895	0.737766	0.804553	0.703333
	orf19.3049	NA	T3H11		0.0811402	0.0883778	0.084759		0.0266198	0.0733725	0.0499961	0.097884	0.0789658	0.0884249	0.028285	0.113901	0.0710931	0.099894	0.0719183	0.0859062		1.01353	0.581985	0.827567	1.02932	0.703248
	orf19.2399	NA	T4H07		0.0818062	0.0731861	0.0774962		0.0213726	0.0862365	0.0538045	0.090875	0.0928382	0.0918566	0.031007	0.123054	0.0770305	0.0915571	0.0885439	0.0900505		1.162	0.597493	0.855414	1.02006	0.698483
	orf19.1729	NA	T2F10		0.202684	0.191726	0.197205		0.0673173	0.206301	0.136809	0.19456	0.218045	0.206302	0.104974	0.286787	0.195881	0.240877	0.200515	0.220696		1.11912	0.619898	0.887559	0.934781	0.69843
	orf19.4623.3	NHP6A	T2D1		0.0748132	0.0930351	0.0839242		0.0180451	0.0871894	0.0526172	0.0873705	0.0737488	0.0805597	0.0236695	0.127325	0.0754974	0.0995963	0.0948415	0.0972189		1.15841	0.541225	0.776571	0.828642	0.696941
	orf19.7308	TUB1	T1G06		0.0811402	0.0827225	0.0819314		0.0271317	0.0838542	0.055493	0.0677937	0.0816929	0.0747433	0.0345574	0.126308	0.0804329	0.0713103	0.0879142	0.0796123		0.971695	0.697041	1.01031	0.938842	0.689929
	orf19.7473	NA	T1F09		0.0563874	0.0107561	0.0335718		33.7587	0.004288	16.8815	0.183442	0.00213421	0.0927881	48.8674	0.184276	24.5258	0.0451086	0.00969827	0.0274034		0.816264	616.036	894.991	3.386	0.688315
	orf19.5326	NA	T2E7		0.154732	0.154024	0.154378		0.0462007	0.165088	0.105644	0.198547	0.172041	0.185294	0.0686415	0.238989	0.153815	0.168525	0.171546	0.170035		1.10142	0.621308	0.904608	1.08974	0.686826
	orf19.6784	PGA32	T7D09		0.0674873	0.0719664	0.0697268		0.0229084	0.0550293	0.0389689	0.0600597	0.0455298	0.0527948	0.0385813	0.0754596	0.0570204	0.0407913	0.0605827	0.050687		0.726937	0.768814	1.12495	1.04158	0.683419
	orf19.3294	MBF1	T2D2		0.0728153	0.085273	0.0790441		0.0167653	0.0955271	0.0561462	0.0698481	0.0956838	0.0827659	0.0454454	0.118986	0.0822158	0.0921526	0.0794754	0.085814		1.08565	0.654278	0.958069	0.964481	0.682913
	orf19.5867	WSC1	T3A02		0.0712613	0.0709684	0.0711148		0.0245721	0.0864747	0.0555234	0.0936545	0.0829971	0.0883258	0.0276933	0.135054	0.0813738	0.0878353	0.101643	0.0947391		1.3322	0.586066	0.858925	0.932306	0.682325
	orf19.1697	NA	T3F01		0.154066	0.151695	0.152881		0.0479924	0.175093	0.111543	0.128095	0.184254	0.156174	0.0493509	0.277838	0.163594	0.128775	0.139051	0.133913		0.875931	0.832951	1.22165	1.16624	0.681826
	orf19.576	CTF8	T6H11		0.0885771	0.0890431	0.0888101		0.0319949	0.0881422	0.0600686	0.123986	0.094261	0.109124	0.0231961	0.154173	0.0886848	0.0800938	0.0787197	0.0794068		0.894119	0.756467	1.11684	1.37424	0.677327
	orf19.130	VPS15	T6H07		0.107669	0.117209	0.112439		0.0359623	0.133404	0.0846834	0.0913584	0.145008	0.118183	0.0758607	0.17431	0.125085	0.0896217	0.131493	0.110558		0.983269	0.765966	1.1314	1.06897	0.677006
	orf19.4208	RAD52	T1D07		0.095681	0.085273	0.090477		0.0240602	0.0755165	0.0497883	0.079999	0.0733931	0.0766961	0.0278116	0.119393	0.0736023	0.0754788	0.0856471	0.0805629		0.890424	0.618005	0.9136	0.952002	0.676451
	orf19.5303	PGA30	T7F07		0.0675983	0.0791741	0.0733862		0.019197	0.0988623	0.0590296	0.0569177	0.098648	0.0777829	0.0285217	0.146038	0.0872797	0.0958744	0.0643612	0.0801178		1.09173	0.736785	1.08939	0.970856	0.676327
	orf19.2379	NOT4	T4A06		0.154288	0.154356	0.154322		0.0467126	0.186052	0.116382	0.181146	0.210931	0.196039	0.0543215	0.291872	0.173097	0.109124	0.151898	0.130511		0.845703	0.891743	1.3263	1.50209	0.672353
	orf19.1474	SLA1	T6B06		0.107558	0.109225	0.108391		0.0459447	0.098624	0.0722844	0.11166	0.100782	0.106221	0.0764524	0.140139	0.108296	0.100787	0.125574	0.11318		1.04418	0.638665	0.956842	0.938512	0.667472
	orf19.1842	BUD5	T6A08		1.69517	1.60023	1.6477		0.422461	1.33881	0.880635	1.35491	1.29357	1.32424	0.66026	1.98758	1.32392	1.94295	1.7006	1.82177		1.10565	0.483395	0.72672	0.726896	0.665173
	orf19.2695	UBR1	T6C08		0.1211	0.126856	0.123978		0.0346825	0.11387	0.0742764	0.0837452	0.107066	0.0954057	0.0421317	0.182039	0.112085	0.121481	0.109704	0.115592		0.932362	0.642572	0.96966	0.825365	0.662678
	orf19.3474	IPL1	T4A05		0.0732593	0.0758475	0.0745534		0.0180451	0.0776605	0.0478528	0.10453	0.0861984	0.0953644	0.0297052	0.115325	0.0725151	0.079945	0.0687696	0.0743573		0.99737	0.643552	0.975225	1.28252	0.659901
	orf19.5247	NA	T3F07		0.0694853	0.0808374	0.0751614		0.0195809	0.0812338	0.0504073	0.0804824	0.0852499	0.0828661	0.0301786	0.122647	0.0764129	0.0853044	0.0887959	0.0870501		1.15818	0.579061	0.877803	0.951936	0.659671
	orf19.5849	CWT1	T4E07		0.0770332	0.0718555	0.0744444		0.0200928	0.08576	0.0529264	0.0700898	0.0796772	0.0748835	0.022841	0.137902	0.0803715	0.0666953	0.0853952	0.0760452		1.0215	0.695986	1.05689	0.984723	0.658523
	orf19.4367	SMC1	T1F12		0.292371	0.30095	0.296661		0.0833148	0.315645	0.19948	0.27045	0.342067	0.306258	0.0892339	0.517234	0.303234	0.285539	0.295356	0.290448		0.979057	0.686801	1.04402	1.05444	0.657841
	orf19.4438	RME1	T1E06		0.347204	0.375467	0.361336		0.0784515	0.0323982	0.0554249	0.0671895	0.0335545	0.050372	0.121424	0.0477978	0.0846111	0.315165	0.403171	0.359168		0.994	0.154315	0.235575	0.140246	0.655054
	orf19.5676	NA	T4D09		0.363743	0.378018	0.37088		0.107503	0.372818	0.24016	0.391899	0.377518	0.384708	0.17042	0.566862	0.368641	0.283901	0.423701	0.353801		0.95395	0.6788	1.04194	1.08736	0.651475
	orf19.3456	NA	T4B06		0.0819172	0.0754039	0.0786605		0.0199648	0.0697991	0.044882	0.0802407	0.0672276	0.0737342	0.022486	0.115325	0.0689055	0.0708637	0.0690215	0.0699426		0.88917	0.641698	0.985172	1.05421	0.651356
	orf19.4651	PGA53	T7E04		0.220555	0.226655	0.223605		0.0702608	0.252992	0.161626	0.19033	0.232629	0.21148	0.059292	0.437096	0.248194	0.198895	0.218904	0.208899		0.934233	0.773705	1.1881	1.01235	0.65121
	orf19.1718	ZCF8	T5D12		0.672209	0.603564	0.637887		0.205279	0.539812	0.372546	0.533287	0.525846	0.529566	0.207226	0.937244	0.572235	0.81791	0.60885	0.71338		1.11835	0.522226	0.802147	0.742334	0.651036
	orf19.6997	ATO5	T1D03		0.102119	0.116987	0.109553		0.0267478	0.114347	0.0705472	0.092446	0.112046	0.102246	0.0363327	0.180411	0.108372	0.0884308	0.124188	0.106309		0.970394	0.663602	1.0194	0.961777	0.650973
	orf19.1949	VPS1	T5C03		0.0643793	0.0826116	0.0734955		0.0101104	0.0659876	0.038049	0.0443499	0.0603507	0.0523503	0.0285217	0.0894938	0.0590078	0.0623779	0.0769564	0.0696672		0.947911	0.546154	0.846996	0.751435	0.644813
	orf19.1943	NA	T1C10		0.096236	0.104124	0.10018		0.0345545	0.0733725	0.0539635	0.0623557	0.0764759	0.0694158	0.0302969	0.138309	0.0843028	0.102276	0.114238	0.108257		1.08063	0.498476	0.778728	0.641213	0.640115
	orf19.5305	RHD3	T7B05		0.09779	0.115435	0.106612		0.0424893	0.109344	0.0759166	0.0977632	0.100782	0.0992727	0.0506527	0.18692	0.118786	0.117014	0.139051	0.128032		1.20092	0.592948	0.927783	0.775371	0.639102
	orf19.3459	NA	T1C05		0.134975	0.134285	0.13463		0.0248281	0.115776	0.070302	0.115165	0.130305	0.122735	0.0489958	0.171869	0.110432	0.140239	0.16147	0.150854		1.12051	0.466026	0.732046	0.8136	0.636607
	orf19.2519	NA	T1E01		0.207901	0.120646	0.164274		0.0492722	0.122208	0.0857401	0.163019	0.118923	0.140971	0.0622507	0.208073	0.135162	0.189962	0.117009	0.153486		0.93433	0.55862	0.880616	0.918464	0.634351
	orf19.5389	FKH2	T4G04		0.313572	0.30594	0.309756		0.0683412	0.18891	0.128626	0.265737	0.193976	0.229857	0.131839	0.279261	0.20555	0.328266	0.287296	0.307781		0.993623	0.417914	0.667847	0.746819	0.625763
	orf19.2728	NA	T1F07		0.196468	0.199599	0.198033		0.0788355	0.218926	0.148881	0.223804	0.217927	0.220865	0.0711268	0.406994	0.23906	0.208274	0.213362	0.210818		1.06456	0.706206	1.13397	1.04766	0.622776
	orf19.4560	BFR1	T1H05		0.0592734	0.0713011	0.0652872		0.0231643	0.107915	0.0655395	0.0756486	0.117382	0.0965151	0.0429601	0.168004	0.105482	0.0729479	0.072926	0.0729369		1.11717	0.898578	1.44621	1.32327	0.621332
	orf19.5635	PGA7	T7H05		0.0937941	0.0900411	0.0919176		0.0268757	0.104818	0.0658468	0.0803616	0.100545	0.0904533	0.0441436	0.171055	0.107599	0.0902172	0.085773	0.0879951		0.957326	0.7483	1.22279	1.02794	0.611962
	orf19.2044	PGA27	T7E10		0.678092	0.740733	0.709412		0.266326	0.669166	0.467746	0.721683	0.649274	0.685479	0.17042	1.36234	0.76638	0.795281	0.688703	0.741992		1.04593	0.630392	1.03287	0.923836	0.610332
	orf19.5325	KIN3	T3G07		0.504934	0.500216	0.502575		0.0950889	0.322077	0.208583	0.260662	0.318235	0.289448	0.128525	0.555675	0.3421	0.434859	0.527737	0.481298		0.957664	0.433375	0.710787	0.60139	0.609712
	orf19.5380	LYS144	T5H10		0.453097	0.484803	0.46895		0.155623	0.430706	0.293165	0.340419	0.456484	0.398451	0.155982	0.807072	0.481527	0.458828	0.464761	0.461794		0.984741	0.634838	1.04273	0.862833	0.608823
	orf19.384	NA	T3D12		0.098567	0.102128	0.100347		0.0268757	0.0907627	0.0588192	0.102114	0.0980551	0.100084	0.0271016	0.167598	0.0973495	0.101234	0.0947156	0.0979747		0.976355	0.600351	0.993619	1.02153	0.604206
	orf19.3530	CKA2	T2C10		0.274833	0.270567	0.2727		0.0918894	0.248228	0.170059	0.209786	0.266658	0.238222	0.100477	0.465368	0.282922	0.283306	0.269158	0.276232		1.01295	0.615636	1.02422	0.862397	0.601078
	orf19.1754	CMK2	T3E12		0.0717053	0.0680853	0.0698953		0.0165094	0.0636054	0.0400574	0.079274	0.0655677	0.0724208	0.0431968	0.090104	0.0666504	0.0662486	0.0789716	0.0726101		1.03884	0.551677	0.917922	0.997393	0.601007
	orf19.7234	NA	T4E06		0.0890211	0.0992449	0.094133		0.0342986	0.107438	0.0708684	0.0873705	0.104339	0.0958549	0.0731387	0.163326	0.118232	0.0945346	0.0964789	0.0955067		1.01459	0.742025	1.23795	1.00365	0.599399
	orf19.2033	PGA19	T7E06		0.0744802	0.0704139	0.0724471		0.0226524	0.0645582	0.0436053	0.0484586	0.0700733	0.0592659	0.031007	0.114715	0.0728609	0.0918548	0.0722962	0.0820755		1.1329	0.531283	0.88773	0.72209	0.598473
	orf19.1989	DCW1	T7G09		0.0573864	0.042581	0.0499837		0.0157415	0.0188196	0.0172805	0.0317821	0.0209864	0.0263843	0.0571618	0.000610185	0.028886	0.0290303	0.0433273	0.0361788		0.723812	0.477642	0.798423	0.729273	0.598232
	orf19.532	RBR2	T7G04		0.0737033	0.0768455	0.0752744		0.0282835	0.111488	0.0698858	0.079999	0.1092	0.0945997	0.0530196	0.181022	0.117021	0.0573162	0.108696	0.0830062		1.10272	0.841934	1.40978	1.13967	0.597209
	orf19.5531	CDC37	T4H02		0.0881331	0.0556658	0.0718995		0.0276436	0.0419271	0.0347854	0.0601805	0.0399572	0.0500689	0.0400014	0.0766799	0.0583407	0.0556786	0.0263239	0.0410013		0.570258	0.848398	1.4229	1.22115	0.596245
	orf19.878	NBN1	T2B9		0.095237	0.108892	0.102065		0.0305871	0.123399	0.0769931	0.106827	0.11169	0.109258	0.0355042	0.227396	0.13145	0.104211	0.108948	0.10658		1.04424	0.7224	1.23335	1.02513	0.585722
	orf19.1434	NA	T1B09		0.0869121	0.0849403	0.0859262		0.0238042	0.0819485	0.0528763	0.0926877	0.0930753	0.0928815	0.0450904	0.135461	0.0902757	0.0902172	0.104162	0.0971896		1.13108	0.544054	0.928862	0.955673	0.58572
	orf19.1574	NA	T1E07		0.271059	0.259035	0.265047		0.0717966	0.219403	0.1456	0.221387	0.216385	0.218886	0.067458	0.429774	0.248616	0.270056	0.245102	0.257579		0.971824	0.565262	0.965203	0.849783	0.585641
	orf19.4725	SWI6	T5D05		0.0738143	0.0632062	0.0685102		0.0204767	0.0571733	0.038825	0.0731109	0.0617736	0.0674422	0.0217759	0.111664	0.0667199	0.0696727	0.0686436	0.0691582		1.00946	0.561395	0.964744	0.975188	0.581911
	orf19.996	NA	T1B08		7.87504	7.51156	7.6933		1.62329	4.89785	3.26057	4.97227	4.82142	4.89684	2.79489	8.471	5.63295	7.85203	7.24801	7.55002		0.981376	0.431863	0.746084	0.648587	0.57884
	orf19.5026	NA	T6C05		0.316347	0.376243	0.346295		0.0790914	0.212733	0.145912	0.179454	0.212117	0.195785	0.187936	0.316483	0.252209	0.343749	0.41035	0.377049		1.08881	0.386984	0.668902	0.519257	0.578536
	orf19.3841	NA	T5G09		0.73115	0.754594	0.742872		0.312142	0.66464	0.488391	0.662711	0.649274	0.655993	0.313502	1.38146	0.847481	0.675289	0.686688	0.680989		0.916698	0.71718	1.24449	0.963295	0.576286
	orf19.2062	SOD4	T7F06		0.0776992	0.0933678	0.0855335		0.0244441	0.083616	0.0540301	0.0618724	0.0873841	0.0746282	0.0227227	0.167801	0.0952618	0.0771164	0.0740595	0.075588		0.883723	0.714797	1.26028	0.987303	0.567174
	orf19.7372	MRR1	T6E04		0.125096	0.125193	0.125144		0.0525997	0.121017	0.0868083	0.125316	0.114655	0.119985	0.0430785	0.265431	0.154255	0.0973632	0.109704	0.103533		0.827313	0.838456	1.4899	1.1589	0.56276
	orf19.3083	NA	T3B06		0.111776	0.109447	0.110611		0.0405696	0.106247	0.0734084	0.116615	0.111098	0.113856	0.0486408	0.212955	0.130798	0.125054	0.106807	0.11593		1.04809	0.633211	1.12824	0.98211	0.561236
	orf19.2475	PGA26	T7C04		0.0720383	0.0915936	0.0818159		0.025212	0.0929067	0.0590593	0.0616307	0.0903483	0.0759895	0.0313621	0.182039	0.1067	0.0568696	0.0953453	0.0761075		0.930228	0.775999	1.40197	0.99845	0.553507
	orf19.3308	STB5	T4A12		0.0653783	0.069416	0.0673971		0.0309711	0.0662258	0.0485984	0.0619932	0.0691247	0.065559	0.0217759	0.15397	0.087873	0.0741389	0.088292	0.0812155		1.20503	0.598389	1.08197	0.807223	0.553053
	orf19.7472	IFF4	T7F12		0.117437	0.0950311	0.106234		0.0495281	0.11792	0.0837241	0.101751	0.120109	0.11093	0.033374	0.272956	0.153165	0.122076	0.110837	0.116457		1.09623	0.718929	1.31521	0.952541	0.546626
	orf19.3174	CDC24	T5B10		0.100565	0.118761	0.109663		0.0382659	0.0974329	0.0678494	0.088579	0.0959209	0.09225	0.0352675	0.213158	0.124213	0.098703	0.110585	0.104644		0.954234	0.648382	1.187	0.881558	0.546235
	orf19.2823	RFG1	T4C09		0.162724	0.182189	0.172457		0.0307151	0.194628	0.112671	0.238547	0.212828	0.225688	0.187581	0.225972	0.206776	0.198002	0.196484	0.197243		1.14372	0.571231	1.04833	1.14421	0.544895
	orf19.5698	NA	T1A03		0.0684863	0.0867145	0.0776004		0.0177892	0.0671787	0.0424839	0.0714191	0.0671091	0.0692641	0.0241429	0.13241	0.0782765	0.0683329	0.0725481	0.0704405		0.907733	0.603118	1.11124	0.983299	0.542742
	orf19.3187	ZNC1	T5F12		0.0833602	0.0934787	0.0884194		0.037754	0.0950507	0.0664024	0.0878539	0.0908225	0.0893382	0.0429601	0.204412	0.123686	0.115377	0.107185	0.111281		1.25856	0.59671	1.11148	0.802818	0.536862
	orf19.2458	SIP5	T4D03		0.16894	0.189397	0.179169		0.0450488	0.195342	0.120196	0.191538	0.193739	0.192639	0.0547948	0.393366	0.22408	0.129073	0.228476	0.178775		0.997801	0.67233	1.25342	1.07755	0.536395
	orf19.5729	FGR17	T4F12		0.183703	0.207361	0.195532		0.0533675	0.199154	0.126261	0.187188	0.198126	0.192657	0.0763341	0.397027	0.236681	0.178052	0.204167	0.19111		0.977385	0.66067	1.23845	1.00809	0.533464
	orf19.7105	FAR1	T5D07		0.0859131	0.0797285	0.0828208		0.019069	0.0588409	0.0389549	0.0758903	0.0662791	0.0710847	0.0207108	0.126105	0.0734079	0.0783074	0.0654948	0.0719011		0.868152	0.541785	1.02096	0.988646	0.530664
	orf19.5908	TEC1	T5E06		0.272613	0.243288	0.257951		0.0534955	0.195104	0.1243	0.202052	0.20109	0.201571	0.106039	0.364891	0.235465	0.330052	0.219156	0.274604		1.06456	0.452651	0.857471	0.734043	0.527891
	orf19.4662	RLM1	T4A10		0.094127	0.0873798	0.0907534		0.0241882	0.0881422	0.0561652	0.0841077	0.0915339	0.0878208	0.0398831	0.17614	0.108012	0.0792006	0.133761	0.106481		1.1733	0.527469	1.01438	0.824759	0.519992
	orf19.5219	IRA2	T6A09		0.105227	0.110445	0.107836		0.0310991	0.113156	0.0721273	0.109485	0.106236	0.107861	0.0300602	0.248752	0.139406	0.0966188	0.118017	0.107318		0.995196	0.672092	1.299	1.00506	0.51739
	orf19.3764	GSG1	T1G09		0.100898	0.113106	0.107002		0.0272597	0.106247	0.0667534	0.110452	0.119753	0.115102	0.174799	0.0864429	0.130621	0.123118	0.106807	0.114963		1.0744	0.580653	1.1362	1.00122	0.511046
	orf19.6182	MRR2	T5B04		0.162502	0.142048	0.152275		0.0428732	0.150795	0.096834	0.137763	0.159829	0.148796	0.0695883	0.310788	0.190188	0.163761	0.153031	0.158396		1.0402	0.611341	1.20071	0.939391	0.509149
	orf19.940	BUD2	T6A06		0.0906861	0.109447	0.100066		0.0354504	0.0919538	0.0637021	0.0827785	0.0912968	0.0870376	0.0229594	0.228413	0.125686	0.0934924	0.0896775	0.091585		0.915243	0.695552	1.37234	0.950348	0.506835
	orf19.7310	NA	T1B10		0.113885	0.108005	0.110945		0.0236762	0.109106	0.066391	0.0860413	0.107066	0.0965538	0.0458004	0.216819	0.13131	0.102425	0.104918	0.103671		0.934439	0.6404	1.2666	0.931346	0.505606
	orf19.7402	DOT1	T2B01		0.15118	0.153026	0.152103		6.32207	0.146507	3.23429	0.148518	0.146549	0.147534	12.57	0.331941	6.45099	0.181625	0.126833	0.154229		1.01398	20.9706	41.8272	0.956585	0.501363
	orf19.6102	RCA1	T2C8		0.099122	0.117098	0.10811		0.0295633	0.134834	0.0821986	0.11879	0.117144	0.117967	0.0349125	0.294923	0.164918	0.127584	0.101139	0.114362		1.05783	0.718759	1.44207	1.03153	0.498422
	orf19.5844	NA	T1H01		0.0858021	0.0846076	0.0852049		0.0208607	0.0895716	0.0552161	0.0902708	0.0878584	0.0890646	0.0452087	0.179598	0.112403	0.0970654	0.0875363	0.0923009		1.08328	0.598219	1.21779	0.964938	0.491232
	orf19.7374	CTA4	T6H02		0.578304	0.646256	0.61228		0.187362	0.469774	0.328568	0.469118	0.475692	0.472405	0.25492	1.09833	0.676627	0.555298	0.57648	0.565889		0.924232	0.580623	1.19569	0.834802	0.485598
	orf19.6243	VPS34	T6B03		0.098456	0.112441	0.105448		0.0362183	0.106485	0.0713518	0.074561	0.105288	0.0899244	0.0276933	0.269092	0.148392	0.107487	0.11915	0.113318		1.07463	0.629658	1.30952	0.793555	0.480832
	orf19.5498	EFH1	T5G04		0.137306	0.13983	0.138568		0.0149736	0.070752	0.0428628	0.0641684	0.0665162	0.0653423	0.0529013	0.130376	0.0916388	0.180434	0.134894	0.157664		1.13781	0.271861	0.581227	0.41444	0.467737
	orf19.1683	PPH21	T3B02		0.965024	0.931349	0.948187		0.167397	0.321838	0.244618	0.317096	0.322503	0.319799	0.328296	0.720629	0.524462	0.999387	0.997284	0.998336		1.05289	0.245026	0.525337	0.320333	0.466417
	orf19.795	VPS36	T5C01		0.0640464	0.0691942	0.0666203		0.0157415	0.060032	0.0378868	0.052809	0.0620107	0.0574099	0.0278116	0.134851	0.0813313	0.0471928	0.0789716	0.0630822		0.946893	0.600593	1.28929	0.91008	0.465833
	orf19.2781	NA	T5A10		0.133532	0.136947	0.135239		0.018941	0.0776605	0.0483007	0.0530507	0.08027	0.0666604	0.0397647	0.171259	0.105512	0.146789	0.121669	0.134229		0.992531	0.359838	0.786056	0.496616	0.457776
	orf19.2699	ABP1	T4D12		0.119213	0.124527	0.12187		0.0212446	0.0740871	0.0476659	0.057522	0.0822857	0.0699038	0.129235	0.0825784	0.105907	0.101829	0.126203	0.114016		0.935557	0.418062	0.928874	0.613103	0.450074
	orf19.4084	KIS1	T3H06		0.095126	0.110555	0.102841		0.0296913	0.124114	0.0769026	0.0990925	0.122243	0.110668	0.0190539	0.324212	0.171633	0.108975	0.105925	0.10745		1.04482	0.715704	1.59732	1.02994	0.448064
	orf19.5045	PTP2	T5H06		0.0586074	0.0666437	0.0626256		0.0163814	0.0681316	0.0422565	0.0617515	0.078373	0.0700622	0.0226044	0.168615	0.0956094	0.0656531	0.0720443	0.0688487		1.09937	0.613759	1.38869	1.01763	0.44197
	orf19.791	RIM11	T3F06		0.112997	0.114215	0.113606		0.0088306	0.049312	0.0290713	0.041208	0.0488497	0.0450288	0.0200007	0.120613	0.070307	0.100192	0.110963	0.105578		0.929332	0.275355	0.665928	0.4265	0.413491
	orf19.1220	RVS167	T3G08		0.0277497	0.010867	0.0193084		0.00524717	0.006432	0.00583958	0.0113594	0.0072326	0.00929599	0.00556233	0.0229836	0.014273	0.00952789	0.00176332	0.00564561		0.292392	1.03436	2.52816	1.64659	0.409135
	orf19.4593	RGA2	T6B05		0.0868011	0.104457	0.0956289		0.0176612	0.0926685	0.0551648	0.0599389	0.094261	0.0770999	0.0385813	0.237769	0.138175	0.078754	0.0733038	0.0760289		0.795041	0.725577	1.8174	1.01409	0.399239
	orf19.5224	PKH2	T6B01		0.0704843	0.0734079	0.0719461		0.0140778	0.08576	0.0499189	0.084712	0.0943796	0.0895458	0.0172787	0.234311	0.125795	0.0861977	0.06751	0.0768538		1.06821	0.64953	1.63681	1.16514	0.396828
	orf19.844	STE11	T5F09		0.114884	0.103902	0.109393		0.0218845	0.0798045	0.0508445	0.0464043	0.0912968	0.0688505	0.0669846	0.193429	0.130207	0.110166	0.11046	0.110313		1.00841	0.460912	1.18034	0.624139	0.390491
	orf19.2060	SOD5	T7D06		0.0612714	0.0643151	0.0627932		0.02534	0.0616996	0.0435198	0.0743193	0.0627221	0.0685207	0.0261548	0.19892	0.112538	0.0759254	0.0612125	0.0685689		1.09198	0.634687	1.64123	0.999297	0.386713
	orf19.428	NA	T5A05		0.00244198	0.00221776	0.00232987		0.000383939	0.000952889	0.000668414	0.00157098	0.00142281	0.00149689	0.000710084	0.00284753	0.00177881	0.0022331	0.00226713	0.00225011		0.965769	0.297058	0.790541	0.665252	0.375765
	orf19.1565	NA	T4B10		0.301251	0.241403	0.271327		0.07538	0.212018	0.143699	0.192626	0.223736	0.208181	0.0911275	0.700493	0.39581	0.286135	0.272433	0.279284		1.02933	0.514526	1.41723	0.745411	0.36305
	orf19.2268	RCK2	T4C07		0.0603834	0.025726	0.0430547		0.00243161	0.00595556	0.00419359	0.0097884	0.00592836	0.00785838	0.0118347	NA	0.0118347	0.0326033	0.0109578	0.0217805		0.50588	0.192538	0.543363	0.360799	0.354345
	orf19.2084	CDH1	T1G07		0.0659333	0.0647587	0.065346		0.0162534	0.0602702	0.0382618	0.0638059	0.0577423	0.0607741	0.0150301	0.211327	0.113179	0.0498726	0.051892	0.0508823		0.77866	0.751967	2.22433	1.1944	0.338065
	orf19.4242	CST20	T6H05		0.674429	0.726539	0.700484		0.0993122	0.360907	0.23011	0.369059	0.373606	0.371332	0.288058	1.12986	0.708959	0.637773	0.81604	0.726907		1.03772	0.31656	0.975309	0.510839	0.324574
	orf19.848	PGA16	T7D03		0.10112	0.0862709	0.0936955		0.0226524	0.0783751	0.0505138	0.0688813	0.0703104	0.0695959	0.0280483	0.284143	0.156096	0.08456	0.0769564	0.0807582		0.861923	0.625494	1.93288	0.861781	0.323608
	orf19.7195	RAD6	T1H02		0.0381836	0.00731861	0.0227511		0.00563111	0.00333511	0.00448311	0.00459209	0.00355702	0.00407455	0.013965	NA	0.013965	0.0206934	0.00125952	0.0109765		0.482458	0.40843	1.27227	0.371209	0.321025
	orf19.6038	UGA32	T4C08		0.0526135	0.0185183	0.0355659		0.0112622	0.012864	0.0120631	0.021752	0.0112639	0.0165079	0.0285217	0.0467809	0.0376513	0.00997451	0.015618	0.0127963		0.35979	0.942706	2.94237	1.29006	0.32039
	orf19.6285	GLC7	T2E10		0.0924621	0.0603231	0.0763926		0.0179172	0.0497885	0.0338528	0.0809658	0.0539481	0.067457	0.01432	0.1977	0.10601	0.06342	0.070155	0.0667875		0.874267	0.506873	1.58727	1.01002	0.319336
	orf19.1826	MDM34	T4A11		0.124763	0.130072	0.127417		0.0423613	0.10053	0.0714455	0.135708	0.0990037	0.117356	0.059292	0.391739	0.225515	0.102574	0.124818	0.113696		0.892311	0.628392	1.9835	1.03219	0.31681
	orf19.3752	RAD51	T1G04		0.0921291	0.0959182	0.0940236		0.0110063	0.034304	0.0226551	0.02719	0.0322503	0.0297202	0.0372794	0.105765	0.0715224	0.0860488	0.101265	0.0936569		0.9961	0.241895	0.763664	0.31733	0.316756
	orf19.6133	PIF1	T1D11		0.160282	0.0897085	0.124995		0.0240602	0.242749	0.133404	0.443378	0.196347	0.319863	0.73044	0.118173	0.424306	0.146194	0.129352	0.137773		1.10222	0.968291	3.07975	2.32167	0.314406
	orf19.217	NA	T3H04		0.197134	0.205365	0.201249		0.0175332	0.116491	0.067012	0.140059	0.111572	0.125815	0.0667479	0.376688	0.221718	0.153786	0.172554	0.16317		0.810785	0.410688	1.35882	0.771069	0.30224
	orf19.4979	KNS1	T5D01		0.0656003	0.0657566	0.0656785		0.0216286	0.0295396	0.0255841	0.0228396	0.0329617	0.0279007	0.0583453	0.148478	0.103412	0.108975	0.0724221	0.0906987		1.38095	0.282077	1.14017	0.307619	0.2474
	orf19.3300	ZPR1	T4G03		0.0728153	0.042581	0.0576981		0.0159975	0.0209636	0.0184805	0.0346824	0.0203936	0.027538	0.089589	0.089087	0.089338	0.0253085	0.0248125	0.0250605		0.434337	0.737437	3.5649	1.09886	0.206861
	orf19.1189	NA	T1G08		0.667658	0.68795	0.677804		0.0424893	0.126972	0.0847309	0.233351	0.111572	0.172461	0.293975	0.560964	0.427469	0.636136	0.70218	0.669158		0.987244	0.126623	0.638817	0.257729	0.198215
	orf19.6936	RAD53	T5G03		0.0588294	0.052561	0.0556952		0.0117741	0.0111964	0.0114853	0.0151056	0.0110268	0.0130662	0.0502976	0.103731	0.0770146	0.0608892	0.0488692	0.0548792		0.985349	0.209283	1.40335	0.238089	0.149131
	orf19.7208	CSK1	T3H03		0.097124	0.00554441	0.0513342		0.00665494	0.006432	0.00654347	0.0358908	0.00569123	0.020791	0.00733754	0.0846123	0.0459749	0.0960233	0.0036526	0.0498379		0.970852	0.131295	0.922489	0.417172	0.142327
	orf19.5032	SIM1	T3F03		0.0496165	0.025726	0.0376713		0.00793474	0.0152462	0.0115905	0.0171599	0.0174294	0.0172947	0.0286401	0.149089	0.0888643	0.0123565	0.00717924	0.00976786		0.259292	1.18659	9.09762	1.77057	0.130429
	orf19.4433	CPH1	T4G12		0.0682643	0.0705248	0.0693946		0.00281555	0.0216782	0.0122469	0.0545009	0.0201564	0.0373286	0.0275749	0.190378	0.108976	0.0556786	0.0633536	0.0595161		0.857648	0.205774	1.83104	0.627202	0.112381
	orf19.3969	SFL2	T5E04		0.0823612	0.0635389	0.07295		0.00499121	0.012864	0.00892761	0.00845911	0.0124496	0.0104543	0.0912458	0.10963	0.100438	0.0655043	0.0612125	0.0633584		0.868517	0.140907	1.58524	0.165003	0.0888868
	orf19.2097	NA	T6G03		0.29004	0.249498	0.269769		0.0167653	0.00119111	0.00897823	0.000483378	0.000474269	0.000478823	0.117519	0.216616	0.167067	0.294174	0.153031	0.223602		0.828866	0.0401526	0.747163	0.00214141	0.0537402

## Sheet: 3. Top 10 strains
				D5 vs D0	D5 vs D5
		orf19 n°	Gene name	D5 (D-F-)/D0	(D+F+)/(D-F-)	(D-F+)/(D-F-)	(D+F-)/(D-F-)	(D+F+)/(D-F+)	Category
	Top 10 enriched strains	orf19.2842	GZF3	1.06768	36.2028	0.597359	0.51605	60.6047	Transcription factor
		orf19.399		1.08003	12.6714	0.327999	1.18728	38.6326	Protein kinase
		orf19.7359	CRZ1	1.07334	20.7367	0.801597	3.01267	25.8692	Transcription factor
		orf19.5157		1.17616	3.0229	0.320422	0.9351	9.43413	Protein phosphatase			Fold change (-)
		orf19.5335	SGS1	1.35629	0.643509	0.0687753	0.897822	9.35669	DNA replication/recombination/repair			0	0.5	1	2	3	4	5	6	7	8	9	10
		orf19.3715	ASF1	0.961954	0.802341	0.099368	1.38831	8.07444	DNA replication/recombination/repair
		orf19.2324	UBA4	1.25396	0.618637	0.0800381	0.975642	7.72929	Protein phosphatase
		orf19.4166	ZCF21	1.14067	2.21391	0.319455	1.19158	6.93026	Transcription factor
		orf19.2320		1.40856	0.614505	0.0896333	1.6459	6.85577	Protein kinase
		orf19.2907	PGA42	1.1422	0.688792	0.110951	0.895017	6.2081	Cell wall genes
	Top 10 depleted strains	orf19.217		0.810785	0.410688	1.35882	0.771069	0.30224	Transcription factor
		orf19.4979	KNS1	1.38095	0.282077	1.14017	0.307619	0.2474	Protein kinase
		orf19.3300	ZPR1	0.434337	0.737437	3.5649	1.09886	0.206861	Transcription factor
		orf19.1189		0.987244	0.126623	0.638817	0.257729	0.198215	DNA replication/recombination/repair
		orf19.6936	RAD53	0.985349	0.209283	1.40335	0.238089	0.149131	Protein kinase
		orf19.7208	CSK1	0.970852	0.131295	0.922489	0.417172	0.142327	Protein kinase
		orf19.5032	SIM1	0.259292	1.18659	9.09762	1.77057	0.130429	Various
		orf19.4433	CPH1	0.857648	0.205774	1.83104	0.627202	0.112381	Transcription factor
		orf19.3969	SFL2	0.868517	0.140907	1.58524	0.165003	0.0888868	Transcription factor
		orf19.2097		0.828866	0.0401526	0.747163	0.00214141	0.0537402	Transcription factor

## Sheet: Individual strain screening
Position	% D+F+	%D-F+	Ratio	orf19 nomenclature	Assembly 22 name	Gene Name
3G10	26.3471	12.4425	2.14425	orf19.2842	CR_02850C	GZF3	GATA-type transcription factor; oxidative stress-induced via Cap1; mutant has abnormal colony morphology and altered sensitivity to fluconazole, LiCl, and copper; Spider biofilm induced	Transcription factor	T5C04	t5c04	ATGACGGCTGCACTGTGTCT
1F9	19.8169	9.66662	2.05189	orf19.4401	CR_03570C	YVH1	Putative dual specificity phosphatase (phosphoserine/threonine and phosphotyrosine phosphatase); required for wild-type growth rate and for wild-type virulence in mouse model of systemic infection; Hap43p-induced gene	Protein phosphatase	T2B10	t2b10	CCTCGCTGACGATGGGATAT
3B9	25.425	12.7548	2.01979	orf19.2538	CR_01520W	PTC2	Protein phosphatase of the Type 2C-related family (serine/threonine-specific) with a potential role in DNA damage checkpoint control; localizes to both cytoplasm and mitochondria; mutant shows virulence defect	Protein phosphatase	T4D08	t4d08	TTCCAACAGCGGGACAAGGA
2F11	28.2371	14.0341	2.00768	orf19.7001	C3_05650W	YCK2	Plasma membrane protein similar to S. cerevisiae casein kinase I, Yck2p; null mutant has defect in damaging oral epithelial cells and in hyphal branching; transcription is activated in weak acid stress or on contact with host cells	Protein kinase	T4B02	t4b02	GGGTTTCTCACACTTTGCCG
6B7	22.3404	11.319	1.9742	orf19.3356	C1_01670C	ESP1	Putative caspase-like cysteine protease; mutation confers increased sensitivity to nocodazole; periodic mRNA expression, peak at cell-cycle S/G2 phase; mRNA binds She3	DNA replication/recombination/repair	T7B03	t7b03	GCACTCGACTCATTTACATG
6H9	22.8729	11.6106	1.96518	orf19.5144	C7_03110W	PGA28	Protein similar to S. cerevisiae Wsc2p, which has roles in stress- and cell-wall-related processes; predicted Kex2p substrate; putative GPI-anchored adhesin-like protein	Cell wall genes	T7B06	t7b06	CCAGGACACTAAGGTAATGC
2B11	25.834	13.1735	1.95795	orf19.6792	C3_07080W	RRD1	Putative peptidyl-prolyl cis/trans-isomerase; caspofungin induced	Protein phosphatase	T3E07	t3e07	GTAGCATCTCTGCACATCTG
2D10	25.4163	13.0553	1.95313	orf19.799	C2_04210W	STE4	Beta subunit of heterotrimeric G protein of mating signal transduction pathway; required for mating; transcript is specific to cells homozygous at MTL; induced by alpha pheromone; ortholog of S. cerevisiae Ste4	Other signaling comp	T3G10	t3g10	GCGGGACACATTGAACACAC
6H10	20.0897	10.3613	1.94334	orf19.5636	C4_00130W	RBT5	GPI-linked cell wall protein; hemoglobin utilization; Rfg1, Rim101, Tbf1, Fe regulated; Sfu1, Hog1, Tup1, serum, alkaline pH, antifungal drugs, geldamycin repressed; Hap43 induced; required for RPMI biofilms; Spider biofilm induced	Cell wall genes	T7B07	t7b07	TCATCGGCTGCATCGCGTAT
2H11	27.5796	14.5716	1.93985	orf19.5257	C1_12080W	LCB4	Putative sphingosine kinase; Tac1p-regulated expression; rat catheter biofilm induced	Various	T4B05	t4b05	AGCAGCATGTGTTACAACCC
2A12	30.1184	16.212	1.93645	orf19.229	C3_02410C		Ortholog(s) have ubiquitin-protein ligase activity, role in protein ubiquitination involved in ubiquitin-dependent protein catabolic process and chromosome, centromeric region, mitotic spindle pole body, nucleus localization	Transcription factor	T3G05	t3g05	ACACGTCTGACAGTTGCATG
3B7	28.2213	14.9843	1.92949	orf19.1757	C2_10230W		Putative C2H2 transcription factor; expression upregulated in clinical isolates from HIV+ patients with oral candidiasis; Spider biofilm induced	Transcription factor	T4B08	t4b08	CACGGTACTTCAGATTTCCT
3H10	26.7736	14.2503	1.90857	orf19.5253	C1_12120W		Has domain(s) with predicted ATP binding, protein tyrosine kinase activity and role in protein phosphorylation	Protein kinase	T5G05	t5g05	GCGGCCACTTACACAAATTA
3G4	28.2518	14.8512	1.90394	orf19.5408	C3_00550C	HRK1	Putative serine/threonine kinase; predicted role in cellular ion homeostasis; Spider biofilm repressed	Protein kinase	T5E03	t5e03	TGTATCAACAGGGTGGAAAC
2C12	30.2248	15.9949	1.89575	orf19.5953	C3_04860W		C2H2 transcription factor; predicted regulator of ribosomal protein and biogenesis genes; possibly essential, disruptants not obtained by UAU1 method; rat catheter biofilm induced	Transcription factor	T3E09	t3e09	CACGCTTGACCATCTTAGGG
6F9	20.7989	11.0353	1.8883	orf19.6302	CR_04900C	PGA39	Putative GPI-anchored protein	Cell wall genes	T7G07		CAACATAGATGCCGGAAGTG
6G2	20.4591	10.8412	1.88784	orf19.1690	C3_01550C	TOS1	Protein similar to alpha agglutinin anchor subunit; secreted; exogenously expressed protein is a substrate for Kex2 processing in vitro; fluconazole-induced; induced by alpha pheromone in SpiderM medium; Hap43-induced	Cell wall genes	T7G12	t7g12	AGTCTACCCACATGCTTTAG
2D11	26.0452	13.8164	1.8872	orf19.2014	C2_01110C	BCY1	Protein kinase A regulatory subunit; required for nuclear localization of Tpk1; physically interacts with Tpk1; essential; apoptosis-regulated; bcy1 heterozygous or bcy1 tpk2 mutant has filamentous growth defect	Other signaling comp	T3H10	t3h10	TCCACGGCGAGCAGTTTATG
6D9	22.5155	11.9477	1.88113	orf19.7414	C3_06190C	ALS6	ALS family protein; expression in S. cerevisiae confers adhesion to gelatin; macrophage-induced gene; N-terminal adhesion domain; ALS family includes cell-surface glycoproteins, some with adhesin function	Cell wall genes	T7D12	t7d12	AATACTCGGAAACGTCGGCA
6B5	22.1143	11.8692	1.87938	orf19.4728	C1_08700W		Ortholog(s) have role in histone deacetylation, negative regulation of meiosis and Set3 complex localization	DNA replication/recombination/repair	T7A03	t7a03	AAGTCTTTAGCATGGCGCAT
2B2	25.6568	13.6933	1.87704	orf19.3083	C4_07200C		Putative lipid phosphatase of the endoplasmic reticulum; role in DNA repair, actin cytoskeleton organization, cellular manganese ion homeostasis; Spider biofilm repressed	Protein phosphatase	T3B06	t3b06	AAAGCAGGTGTCAGAACGTC
2F6	24.7393	13.5111	1.8703	orf19.5734	C6_03650C	POP2	Component of the Ccr4-Pop2 mRNA deadenylase; heterozygous null mutant exhibits resistance to parnafungin and cordycepin in the C. albicans fitness test	Yak1 Interactors	T4E01	t4e01	CTCTACTTAGGTGTAATGGG
3A8	26.9192	14.4077	1.86452	orf19.7234	C1_14240W		Putative RSC chromatin remodeling complex component; possibly an essential gene, disruptants not obtained by UAU1 method	Transcription factor	T4E06	t4e06	TATCAGCGGCCATGTTGCAG
2G10	28.1647	15.1953	1.86449	orf19.3178	C5_01930W		Ortholog(s) have RNA binding activity, role in mRNA splicing, via spliceosome and U2-type prespliceosome localization	Transcription factor	T4E03	t4e03	AACGTCTCGTCAGAGGGTCT
2E4	29.1235	15.606	1.86412	orf19.1314	C4_03600C		Protein of unknown function; planktonic growth-induced gene	Transcription factor	T3G11	t3g11	CTCACTGATGGGTAAGTATG
1D5	20.6218	11.0729	1.86313	orf19.2614	CR_02140W	RSR1	RAS-related protein; GTP/GDP cycling required for wild-type polar bud site selection, hyphal growth guidance; role in systemic virulence in mouse; geranylgeranylation predicted; suppresses S. cerevisiae cdc24-4 mutant heat sensitivity	GO_cerevisiae	T2D6	t2d6	AGCCGCAATGACAGCTTATA
6B8	20.3394	10.9601	1.85884	orf19.2174	C2_08110W	RAD57	Putative DNA recombination and repair protein; induced by interaction with macrophage; transcript is regulated by Nrg1, Mig1, and Tup1; essential protein; S. cerevisiae ortholog is essential	DNA replication/recombination/repair	T7C01	t7c01	CGGCGAAGGAACCATGTATA
2F2	24.3149	13.1895	1.857	orf19.726	CR_06420W	PPZ1	Protein phosphatase Z; type 1 family serine/threonine specific protein phosphatase involved in cation homeostasis and cell wall integrity	Protein phosphatase	T4A01		GGTTGCCGCACAAAGCCAAA
2C2	24.3176	13.2247	1.85251	orf19.4015	C5_05220W	CAG1	heterotrimeric G protein alpha subunit; positive role in mating pheromone response; opaque-enriched transcript; transcript repressed by MTLa1-MTLalpha2; regulated by hemoglobin-responsive Hbr1 via MTL genes; rat catheter biofilm repressed	Other signaling comp	T3H07	t3h07	ACATGGCCTACATTGCATAG
3D11	23.7514	12.8477	1.85176	orf19.4347	C5_03150W		Putative serine/threonine protein kinase; Hog1p-induced	Protein kinase	T4H11	t4h11	GTGCCTACAATAAAGCGCCA
2E5	25.8123	14.0554	1.84737	orf19.3049	C1_03470C		Ortholog(s) have protein kinase activity, role in activation of bipolar cell growth, ascospore wall assembly, protein phosphorylation and cell division site, cytosol, nucleus, prospore membrane localization	Protein kinase	T3H11	t3h11	ACTAGGGACTAACTTCGCTC
3C11	24.5902	13.3647	1.84702	orf19.1565	C2_02420C		Protein of unknown function	Transcription factor	T4B10	t4b10	AGAACTAATCTGCCTGAACG
5B7	19.6198	10.6035	1.84598	orf19.7195	C7_03870W	RAD6	Functional ortholog of S. cerevisiae Rad6; negative regulator of hyphal growth; required for wild-type UV resistance; acts in pathway with Efg1; ; transcript is UV-induced, slightly repressed during hyphal growth; gene has two introns	DNA replication/recombination/repair	T1H02	t1h02	CATACTTACGAAGCTGTACC
4A8	18.3648	9.95478	1.8455	orf19.4752	C1_08940C	MSN4	Zinc finger transcription factor; similar to S. cerevisiae Msn4, but not a significant stress response regulator in C. albicans; partly complements STRE-activation defect of S. cerevisiae msn2 msn4 double mutant; flow model biofilm induced	Transcription factor	T5A07		CAATCGCAGGTCAGATGATG
5F11	19.6097	10.6343	1.84413	orf19.6821	C3_06810W		Ortholog(s) have ubiquitin-protein ligase activity	DNA replication/recombination/repair	T1E10	t1e10	ATCACTACTGGAGCATTGGG
3E7	29.5687	16.0818	1.84269	orf19.3561	C2_05320W	CDC7	Putative kinase; cell-cycle regulated periodic mRNA expression; S. cerevisiae ortholog is not cell-cycle regulated; possibly an essential gene, disruptants not obtained by UAU1 method	Protein kinase	T4H12	t4h12	CCGGTAGCTGAACAGATTTA
3H8	26.2855	14.3949	1.83738	orf19.7359	C3_05780C	CRZ1	Calcineurin-regulated C2H2 transcription factor; role in maintenance of membrane integrity, azole tolerance; not required for mouse virulence; repressed by low iron; regulates Ca++ influx during alkaline pH response; Spider biofilm induced	Transcription factor	T5E05	t5e05	AAGCATTGCGAATCATAGCC
3A3	28.2174	15.5364	1.83703	orf19.505	CR_04190W	SRV2	Adenylate cyclase-associated protein; regulates adenylate cyclase activity; required for wild-type germ tube formation and for virulence in mice; mutant defects in filamentous growth are rescued by cAMP or dbcAMP; Spider biofilm repressed	Other signaling comp	T4F05	t4f05	CCCGGCTAGAAATATCTGAA
3F8	29.458	16.121	1.83477	orf19.4000	C5_05080W	GRF10	Putative homeodomain transcription factor; null mutant is an adenine auxotroph; Spider biofilm induced; promoter bound by Bcr1, Tec1, Efg1, Ndt80 and Brg1	Transcription factor	T5E02	t5e02	AGAGCATCTGTCCTAACGTG
3G5	25.6804	13.9981	1.83436	orf19.2447	C1_05980W		Putative Type II phosphatidylinositol 4-kinase; Ssr1-repressed; flow model biofilm repressed	Various	T5F03	t5f03	AGCCTAACGATCCATGTAAG
5F7	18.0794	9.89476	1.8334	orf19.4151	C5_01570C	SPO1	Protein similar to phospholipase B; fungal-specific (no human or murine homolog)	DNA replication/recombination/repair	T1H09	t1h09	ACAGCTCCGCAATGTGAGTA
3G3	26.8849	14.7261	1.83258	orf19.3207	C5_01680C	CCN1	G1 cyclin; required for hyphal growth maintenance (not initiation); cell-cycle regulated transcription (G1/S); Cdc28p-Ccn1p initiates Cdc11p S394 phosphorylation on hyphal induction; expression in S. cerevisiae inhibits pheromone response	Various	T5D03		CCTGGTGGCAAAGGCAACAA
6C9	20.5572	11.3072	1.83065	orf19.2451	C1_05960W	PGA45	Putative GPI-anchored cell wall protein; repressed in core caspofungin response; Hog1-induced; regulated by Ssn6; Mob2-dependent hyphal regulation; flow model biofilm induced	Cell wall genes	T7C10	t7c10	CCCTGAGTGTAAGGTTATCG
5F12	20.329	11.1482	1.82722	orf19.2713
6H11	20.8795	11.4575	1.82437	orf19.1714	C3_01370C	PGA44	Putative GPI-anchored protein	Cell wall genes	T7B08	t7b08	ATCAGAGCCACTGCCAGAAG
4D1	19.9467	10.8585	1.82256	orf19.5380	C3_00750W	LYS144	Zn(II)2Cys6 transcription factor; has similarity to S. cerevisiae Lys14, involved in the regulation of lysine biosynthesis genes	Transcription factor	T5H10	t5h10	GTTTGCCATCAACACCAAGA
6B4	22.9549	12.7044	1.81955	orf19.6851	C1_04570C	CHL4	Protein described as having role in chromosome segregation; RNA abundance regulated by tyrosol and cell density	DNA replication/recombination/repair	T7A01	t7a01	TTGTCATACCGACCGAGCTG
2E6	29.1293	16.1433	1.81852	orf19.696	CR_06610W	STE2	Receptor for alpha factor mating pheromone, MFalpha; required for a-type cells to respond to alpha factor, for opaque a-form mating and white a-form response; possible Kex2p substrate; a-specific, alpha-factor induced, A1p-Alpha2p repressed	Other signaling comp	T3A12	t3a12	CCGAAGAGGGAATTGCTTTA
2C6	26.0086	14.3059	1.81743	orf19.2324	C1_10930C	UBA4	Putative ubiquitin activating protein; Hap43-repressed; induced by prostaglandins; clade-associated gene expression	Protein phosphatase	T3F08	t3f08	GCATGATCGTAATGGACTAG
1G12	20.8364	11.7866	1.81573	orf19.1697	C3_01520C		Ortholog(s) have role in cytoplasmic translation and cytoplasm, polysomal ribosome localization	Transcription factor	T3F01	t3f01	AGCTACGTCTCACTCTATGT
6G10	19.284	10.6264	1.8139	orf19.4361	CR_03630W	IFF3	Putative GPI-anchored protein	Cell wall genes	T7H11	t7h11	CCATTGGACTAATACGTCAG
3C7	25.0718	13.8171	1.81321	orf19.794	C2_04260W	SSN3	Putative cyclin-dependent protein kinase; mutants are sensitive to growth on H2O2 medium	Protein kinase	T4F09	t4f09	CGCCATTTCTGTAAGACCGG
2B8	25.9382	14.3128	1.81171	orf19.5911	C3_04550C	CMK1	Putative calcium/calmodulin-dependent protein kinase II; expression regulated upon white-opaque switching; biochemically purified Ca2+/CaM-dependent kinase is soluble, cytosolic, monomeric, and serine-autophosphorylated; Hap43p-repressed	Protein kinase	T3A07		AGAACAAGACCATCGCTCGG
1H6	27.4031	15.1407	1.8093	orf19.124	C6_01170W	CIC1	Putative proteasome-interacting protein; rat catheter biofilm induced	Yak1 Interactors	T3F02	t3f02	TCAGTCGAGCCGATGGATCT
3C5	24.9896	13.8057	1.80843	orf19.5676	C4_00470C		Ortholog(s) have cytosol, nucleus localization	Transcription factor	T4D09	t4d09	GGGCCGAATACGAACCTAAC
3E11	24.9064	13.7939	1.80818	orf19.4979	C1_13470W	KNS1	Protein kinase involved in negative regulation of PolIII transcription; effector kinase of the TOR signaling pathway, phosphorylates Rpc53p to regulate ribosome and tRNA biosynthesis; Spider and flow model biofilm induced	Protein kinase	T5D01	t5d01	CACACGGCATGGGATTAACG
5H11	20.5405	11.3906	1.80817	orf19.4367	CR_03680C	SMC1	Protein similar to chromosomal ATPases; RNA abundance regulated by tyrosol and cell density; cell-cycle regulated periodic mRNA expression	DNA replication/recombination/repair	T1F12	t1f12	ACCATAGTTGCAGATACCTG
6D10	18.611	10.752	1.8076	orf19.6321	C6_00160W	PGA48	Putative GPI-anchored adhesin-like protein; similar to S. cerevisiae Spi1p, which is induced at stationary phase; transcript induced in high iron; flow model biofilm induced; Spider biofilm repressed	Cell wall genes	T7E03	t7e03	GCAGTACGCATAATGGTATC
5H10	20.5834	11.4062	1.80416	orf19.3231	CR_01230C	CDC27	Putative ubiquitin-protein ligase; periodic mRNA expression, peak at cell-cycle S/G2 phase	DNA replication/recombination/repair	T1B11	t1b11	CGCTTCGAGTATGGGATATT
2E10	24.3738	13.5564	1.80173	orf19.1754	C2_10260C	CMK2	Putative calmodulin-dependent protein kinase; involved in cell wall integrity and oxidative stress response	Protein kinase	T3E12	t3e12	ATACTTCGCCGGAGAGGTCT
4D8	18.3668	10.1726	1.79858	orf19.1217	C6_04060W		Ortholog(s) have ribosome binding, ubiquitin-protein ligase activity and role in chromatin modification, chromatin silencing at telomere, protein ubiquitination, ribosome-associated ubiquitin-dependent protein catabolic process	Transcription factor	T5G11	t5g11	ACTGGCAGACTAGGTCGCAT
6D7	20.8003	11.5213	1.79855	orf19.1671	C3_01730C	UTR2	Putative GPI anchored cell wall glycosidase; role in adhesion, hyphal growth on Spider (not serum) medium; chitin-binding, glycosyl hydrolase domains; induced during cell wall regeneration; mRNA in yeast-form cells; Spider biofilm induced	Cell wall genes	T7D10	t7d10	GGCACACATTATTCGCAAAC
6C8	20.8856	11.9597	1.79592	orf19.4255	C5_02460C	ECM331	GPI-anchored protein; mainly at plasma membrane, also at cell wall; Hap43, caspofungin-induced; Plc1-regulated; Hog1, Rim101-repressed; colony morphology-related regulated by Ssn6; induced by ketoconazole and hypoxia	Cell wall genes	T7C09	t7c09	AGCATGGACTCAGCGTGACT
2A9	26.9386	15.0634	1.79505	orf19.1803	CR_04910W	CDC43	Beta subunit of heterodimeric protein geranylgeranyltransferase type I; GGTase I enzyme binds zinc, is Mg-dependent; Cdc42p is GGTase I substrate	GO_cerevisiae	T3C05	t3c05	GCTGCACATCAATCAACGGA
1C7	25.7499	14.3588	1.7948	orf19.3534	C2_05030C	RHO3	Putative Rho family GTPase; possible substrate of protein farnesyltransferase and geranylgeranyltransferase type I; greater transcription in hyphal form than yeast form; plasma membrane-localized	GO_cerevisiae	T2B5		ATTGTCAAGTGCTGCGAACG
2D2	25.8349	14.3333	1.79431	orf19.6889	C2_05780C	MKK2	Ortholog of S. cerevisiae Mkk2; MAP kinase kinase involved in signal transduction; macrophage-downregulated; mutants are viable and hypersensitive to caspofungin	Protein kinase	T3G09	t3g09	TAACTGGAACGAGCTGTGCC
4E12	18.7785	10.4405	1.79277	orf19.35	C2_06600W		Predicted kinase; rat catheter, flow model, Spider biofilm induced	Protein kinase	T6H01	t6h01	GGTAACACCCAACTTAGCGA
3C8	23.8921	13.3076	1.79052	orf19.6033	C1_00730C	CMP1	Catalytic subunit of calcineurin (Ca[2+]-calmodulin-regulated S/T protein phosphatase); required for wild-type virulence, resistance to high pH, Na(+), Li(+), Mn(2+), and fluconazole tolerance; micafungin is fungicidal to null mutant	Protein phosphatase	T4G09		CCTATCGTCGTAGAGTCCTT
1D9	20.4042	11.4074	1.79003	orf19.5338	C2_10590W	GAL4	Zn(II)2Cys6 transcription factor; involved in control of glycolysis; ortholog of S. cerevisiae Gal4, but not involved in regulation of galactose utilization genes; caspofungin repressed; Spider biofilm repressed	Transcription factor	T2A7	t2a7	CCTCAGTAGAAAGCTGGACA
2A5	27.2449	15.813	1.78974	orf19.2222	C2_08270C		Putative casein kinase; plasma membrane-localized	Protein kinase	T3F04	t3f04	GCAAGAAATACAGCGGGCTC
3B10	26.2974	14.6964	1.78858	orf19.6980	C3_05420W		Has domain(s) with predicted ATP binding, protein tyrosine kinase activity and role in protein phosphorylation	Protein kinase	T4E08	t4e08	CAGTTTAACGCATCGGGACG
2F3	23.4768	13.1481	1.78838	orf19.4014	C5_05210W		Planktonic growth-induced gene	Protein phosphatase	T4B01	t4b01	ATAGGCACTTCACCAGCGTG
2C5	27.7097	15.6453	1.78739	orf19.1589	C2_02630W		Putative transcription factor component of the core factor (CF) rDNA transcription factor complex; Spider biofilm induced	Transcription factor	T3E08	t3e08	GGCACCTAAACAGAGTCGCA
5G5	18.3071	10.3259	1.78664	orf19.2410
6G9	19.9926	11.1715	1.78493	orf19.6928	C3_03870C	SAP9	Secreted aspartyl protease; roles in adhesion, cell surface integrity; induced by antifungal drugs, stationary phase, or in white-phase cells; farnesol-downregulated in biofilm; autocatalytic processing; GPI-anchor; Spider biofilm induced	Cell wall genes	T7H10	t7h10	CATAGCGGAACATAGCCTTA
6A12	23.8264	13.4176	1.7849	orf19.366	C4_00030C		Ortholog(s) have double-stranded DNA binding activity, role in DNA damage checkpoint, double-strand break repair, reciprocal meiotic recombination and checkpoint clamp complex localization	DNA replication/recombination/repair	T6F12	t6f12	TTAGAAATTCAACGCCAGCC
2A7	23.41	13.2362	1.78428	orf19.217	C2_08890W		Ortholog(s) have sequence-specific DNA binding activity	Transcription factor	T3H04	t3h04	AATTCGGCTCAACATGGGCC
2B4	24.7408	13.8709	1.7833	orf19.3018	C1_03250C	SPP1	Putative histone methyltransferase; induced by nitric oxide independent of Yhb1p; cell-cycle regulated periodic mRNA expression	Transcription factor	T3D06	t3d06	AGCGAGTCCTCACTTTATCT
4D12	18.3217	10.4002	1.78282	orf19.2678	C4_03120C	BUB1	Putative cell cycle checkpoint kinase; mutation confers increased sensitivity to nocodazole	Protein kinase	T5C12	t5c12	TAGATAGGCGCAGCTTCCTC
6C10	18.5411	10.4232	1.78211	orf19.3895	C5_04130C	CHT2	GPI-linked chitinase; required for normal filamentous growth; repressed in core caspofungin response; fluconazole, Cyr1, Efg1, pH-regulated; mRNA binds She3 and is localized to yeast-form buds and hyphal tips; Spider biofilm repressed	Cell wall genes	T7C11	t7c11	TATGAGCCGGTACGTGTATT
1G4	19.8645	11.163	1.77843	orf19.793	C2_04270W	CAK1	Monomeric CDK-activating kinase; functional homolog of S. cerevisiae Cak1p; phosphorylates cyclin-free human CDK2; lacks glycine loop motif; conserved lysine (K36) not required for activity; possibly essential gene (by UAU1 method)	Protein kinase	T2A12	t2a12	GACGGTACTCCATTTGTATG
2D4	26.0765	14.6818	1.77643	orf19.5995	C3_05190C	MCA1	Putative cysteine protease with similarity to S. cerevisiae Mca1p; has a role in apoptotic cell death upon H2O2 treatment; fungal-specific (no human or murine homolog); farnesol-induced	Yak1 Interactors	T3A10	t3a10	CATATCAGTAAAGTGGGCGA
6E7	19.8514	11.3851	1.77502	orf19.207	C2_08980C	PGA55	GPI-anchored adhesin-like protein; filament induced; regulated by Nrg1, Tup1; regulated upon hyphal formation; mRNA binds to She3 and is localized to yeast-form buds and hyphal tips; induced during chlamydospore formation	Cell wall genes	T7E12	t7e12	ACCCAGTAGTGAACAGGAGC
3A2	32.5275	18.6021	1.77481	orf19.5722	C6_03550C		Ortholog(s) have DNA binding activity	Transcription factor	T4E05	t4e05	CAGAAGGCTCAATTTCCGTA
2E12	25.66	14.533	1.77475	orf19.7317	CR_09200C	UGA33	Zinc-finger transcription factor; similar to S. cerevisiae Uga3 which regulates gamma-aminobutyrate metabolism gene expression; required for yeast cell adherence to silicone substrate; rat catheter biofilm induced	Transcription factor	T3G12	t3g12	AGATGACCGGAACTTCGTCC
6A2	21.7419	12.242	1.77456	orf19.7663	CR_10740W		Ortholog(s) have role in homologous chromosome segregation, protein localization to nucleolar rDNA repeats, rDNA condensation and monopolin complex, nuclear envelope, nucleolus localization	DNA replication/recombination/repair	T1D02	t1d02	TGTTAGACACCCGTGCAAGC
2C8	25.6425	14.4811	1.77433	orf19.1577	C2_02530W		Has domain(s) with predicted sequence-specific DNA binding, sequence-specific DNA binding transcription factor activity, zinc ion binding activity and role in regulation of transcription, DNA-dependent	Transcription factor	T3A09	t3a09	ACATCAAGACCACGTTGCTA
4B4	16.9449	9.55893	1.77352	orf19.536	CR_04450C		Ortholog(s) have chromatin binding, protein complex scaffold, ubiquitin binding activity and role in histone acetylation, transcription from RNA polymerase II promoter	Transcription factor	T5A08	t5a08	CACCTGCGTAGATTCTGGGT
5D10	18.1722	10.3201	1.7732	orf19.1476	C2_01650W		Ortholog(s) have mRNA (N6-adenosine)-methyltransferase activity, role in mRNA methylation, meiosis, negative regulation of pseudohyphal growth and MIS complex localization	DNA replication/recombination/repair	T1B07	t1b07	TCACCGTAACTAGACGTTTC
3F2	24.2931	13.786	1.7727	orf19.5429	C3_00380C		Ortholog(s) have DNA replication origin binding, ubiquitin-protein ligase activity	Yak1 Interactors	T5G01	t5g01	GGCCTCTACGAATATAATCC
3B5	24.4269	13.8055	1.7711	orf19.2399	CR_03240C		Putative transcription factor with zinc finger DNA-binding motif; similar to bacterial DnaJ; induced in low iron	Transcription factor	T4H07	t4h07	AGATACCGTCCCAGTTGCTG
3E8	28.884	16.4594	1.77094	orf19.1253	C4_05680W	PHO4	bHLH transcription factor of the myc-family; required for growth in medium lacking phosphate and for resistance to copper and Phloxine B; induced by Mnl1 under weak acid stress	Transcription factor	T5A01	t5a01	TGAGACGTTCTGTAACCCGG
6G3	17.1286	9.61013	1.77066	orf19.7609	CR_10330W	PGA11	Putative GPI-anchored protein	Cell wall genes	T7H03	t7h03	CCACATTGTTCAAGGACGGC
6F1	19.2223	11.4259	1.77012	orf19.2685	C4_03070W	PGA54	GPI-anchored protein; Hog1-repressed; induced in cyr1 or efg1 mutant or in hyphae; colony morphology-related gene regulation by Ssn6; induced in RHE model; mRNA binds She3; regulated in Spider biofilms by Tec1, Egf1, Ntd80, Rob1, Brg1	Cell wall genes	T7F08	t7f08	GGAGGCAGTACACTACCTTC
4A3	19.5121	11.0387	1.76944	orf19.723	CR_06440C	BCR1	Transcription factor; regulates a/alpha biofilm formation, matrix, cell-surface-associated genes; confers adherence, impermeability, impenetrability, fluconazole resistance; Tup1/Tec1/Mnl1-regulated; mRNA binds She3; Spider biofilm induced	Transcription factor	T5D06		ATAGAGACTGAAGCCCACGC
6D8	20.0161	11.5985	1.76915	orf19.6594	CR_09690C	PLB3	GPI-anchored cell surface phospholipase B; possibly secreted; fungal-specific (no mammalian homolog); induced by Tbf1; fluconazole-induced; possible essential gene (UAU1 method); Spider and flow model biofilm induced	Cell wall genes	T7D11	t7d11	TCACGAGTACGCATTCAGGG
1F10	18.8279	11.2247	1.76753	orf19.3530	C2_04980C	CKA2	Catalytic alpha-subunit of protein kinase CK2; interaction with calcineurin pathway affects fluconazole sensitivity; synthetically lethal with CKA1; attenuated virulence in a mouse oropharyngeal candidiasis but not in a systemic mouse model	Protein kinase	T2C10	t2c10	CCCAAATGAAGAGTCGATGC
1H8	19.6992	11.1874	1.76706	orf19.4062	C1_05090W	TRY2	Transcription factor; regulator of yeast form adherence; required for yeast cell adherence to silicone substrate; Spider biofilm induced	Transcription factor	T3A03	t3a03	CAGGAGGCATAATACCTATC
3D2	25.5535	14.5319	1.76672	orf19.1699	C3_01500C	BZZ1	Protein similar to S. cerevisiae Bzz1p, which is an SH3 domain protein involved in the regulation of actin polymerization	Protein kinase	T4G10	t4g10	GTATAGACACTGACGGACAG
1D4	20.7854	11.8095	1.76662	orf19.4767	C1_09100W	ZCF28	Zn(II)2Cys6 transcription factor; required for yeast cell adherence to silicone substrate; Spider biofilm induced	Transcription factor	T2C6	t2c6	AATCACGCTTGGTAAGTTGG
5D9	19.5492	11.1482	1.76546	orf19.5954	C3_04870W		Ortholog(s) have enzyme activator activity, role in ascospore wall assembly, meiosis I, positive regulation of protein catabolic process and anaphase-promoting complex localization	DNA replication/recombination/repair	T1A07	t1a07	GACCGTGTCGTCAGGTACTT
3F6	31.5903	17.5192	1.76546	orf19.3912	C5_04280C	GLN3	GATA transcription factor, involved in regulation of nitrogen starvation-induced filamentous growth; regulates transcription of Mep2 ammonium permease; regulated by Gcn2 and Gcn4; mRNA binds She3; Spider biofilm induced	Transcription factor	T5C02	t5c02	TTCGACGCCACAGGGATTTC
6C7	20.2524	11.6363	1.76492	orf19.1824	C1_06260W	PGA50	Putative GPI-anchored protein; adhesin-like protein	Cell wall genes	T7C08	t7c08	ACGCAGTAGCGACGATTATG
2G6	26.8877	15.3264	1.76388	orf19.4534	C1_01890C		Putative UBX-domain (ubiquitin-regulatory domain) protein; macrophage-downregulated gene	Yak1 Interactors	T4A03		CTCATACAGACAGATGGACC
1F8	19.735	11.1881	1.76377	orf19.1341	C7_03340C	PRR2	Putative serine/threonine protein kinase; mutation confers resistance to 5-fluorocytosine (5-FC)	Protein kinase	T2A10	t2a10	ACATCGGTGGAATCGTGCTC
1G8	18.7613	10.6376	1.76362	orf19.6514	C7_02040C	CUP9	Transcription factor; represses SOK1 expression in response to farnesol inhibition; yeast-hypha switch repressed; ketoconazole-induced; Plc1-regulated; colony morphology-related Ssn6 regulation; Spider, flow model biofilm induced	Transcription factor	T2E11		GGCCGAGTCCACAAGATACA
3A4	26.9739	15.3176	1.76258	orf19.7388	C3_06070C	PBS2	MAPK kinase (MAPKK); role in osmotic and oxidative stress responses, oxidative stress adaptation; required for stress regulation of Hog1p localization and activity; functional homolog of S. cerevisiae Pbs2p	Protein kinase	T4G05		GATCACCAAAGAAGCGTCGC
2C7	36.6453	20.7986	1.76094	orf19.1220	C6_04040C	RVS167	SH3-domain- and BAR domain-containing protein involved in endocytosis; null mutant exhibits defects in hyphal growth, virulence, cell wall integrity, and actin patch localization; cosediments with phosphorylated Myo5p	Protein kinase	T3G08	t3g08	AAACCTTTAGGAGAGTCTGG
3A12	24.8751	14.1899	1.76045	orf19.2268	C2_07130C	RCK2	Predicted MAP kinase-activated protein kinase, similar to S. cerevisiae serine/threonine protein kinase Rck2p; induced by osmotic stress via Hog1p; macrophage/pseudohyphal-repressed; mutants are sensitive to rapamycin	Protein kinase	T4C07	t4c07	TAGGCATGTAGCATTACCGG
4E9	18.4126	10.4557	1.7598	orf19.2791	C1_07540C	BBC1	Putative SH3-domain-containing protein	Protein kinase	T6E01	t6e01	CCCAGCGAGCTAAAGATTCA
2G5	23.8684	13.5936	1.75895	orf19.5531	C6_02610C	CDC37	Chaperone for Crk1p; interacts with Crk1p kinase domain and with Sti1p; putative phosphorylation site at Ser14; functional homolog of S. cerevisiae Cdc37p; likely to be essential for growth; regulated by Gcn2p and Gcn4p	Various	T4H02	t4h02	CATGGCAACCTGTGTGAACG
5C10	17.353	9.87088	1.75821	orf19.7355	C3_05740C	SSN8	Ortholog of S. cerevisiae Ssn8; a component of RNA polymerase II holoenzyme; mutants are viable and are sensitive to hydrogen peroxide medium	DNA replication/recombination/repair	T1E05	t1e05	CCCTCCAGGAAAGTTGATAA
6B6	23.1837	13.2424	1.7577	orf19.2119	C2_00140W	NDT80	Ortholog of Ndt80; meiosis-specific transcription factor; activator of CDR1 induction by antifungal drugs; required for wild-type drug resistance and for Spider biofilm formation; transcript induced by antifungal drug treatment	DNA replication/recombination/repair	T7B01	t7b01	GTGCGAACCAACGTACTACA
6A10	22.7411	12.8401	1.75732	orf19.245	C3_02560W	DDC1	Putative DNA damage checkpoint protein; transcript induced during filamentous growth; regulated by Nrg1, Tup1	DNA replication/recombination/repair	T6E09	t6e09	GGGCCTACATCTTTCTCAAG
2E9	24.1616	13.848	1.75603	orf19.384	C1_08390C		Ortholog(s) have Golgi apparatus, cytosol, nucleus localization	Yak1 Interactors	T3D12	t3d12	TAGGATTGGCCCATTCCACG
2A4	24.9202	14.1795	1.75573	orf19.895	C2_03330C	HOG1	MAP kinase of osmotic-, heavy metal-, and core stress response; role in regulation of glycerol, D-arabitol in response to stress; phosphorylated in response to H2O2 (Ssk1-dependent) or NaCl; mutant induces protective mouse immune response	Protein kinase	T3D04	t3d04	TTTACCGCGAGACGCTCATG
3B12	25.3755	14.5434	1.75548	orf19.5548	C6_02750C	LYS14	Zn(II)2Cys6 transcription factor; has similarity to S. cerevisiae Lys14, which is a transcription factor involved in the regulation of lysine biosynthesis genes	Transcription factor	T4G08	t4g08	GACATAGTCACAGAGTCCGC
3B11	25.6132	14.632	1.7552	orf19.1619	C3_02260C		Putative kinase subunit of RNA polymerase II carboxy-terminal domain kinase I; possibly an essential gene, disruptants not obtained by UAU1 method	Protein kinase	T4F08	t4f08	TCGAGTACCGTAGATTCGCT
6E3	20.0106	11.4793	1.75514	orf19.3638	C2_08430C	PGA46	Putative GPI-anchored protein; secreted; fluconazole-induced	Cell wall genes	T7E08	t7e08	TCCTAGCGCGTGCGATCTTT
2C3	22.9664	13.0734	1.75412	orf19.5537	C6_02670C	WSC2	Putative cell wall integrity and stress response protein; mRNA binds She3; Spider biofilm induced	GO_cerevisiae	T3A08	t3a08	ATACCGGACAGCAGCTACAG
4A2	18.2387	10.4308	1.75398	orf19.3809	C4_04730W	BAS1	Putative Myb-like transcription factor; ortholog S. cerevisiae Bas1, a regulator of purine biosynthetic genes; mutant exhibits adenine auxotrophy and abnormal colony morphology	Transcription factor	T5C06	t5c06	TCCAGTGGTATGAAGAGTTC
3F11	23.1362	13.19	1.75283	orf19.6506	C7_02110W		Ortholog(s) have role in histone deacetylation, negative regulation of antisense RNA transcription, regulation of DNA-dependent DNA replication initiation, transcription elongation from RNA polymerase II promoter	Transcription factor	T5H02	t5h02	CGCCCACAACAATAGTTTGA
2D12	27.3403	15.6582	1.75204	orf19.1636	C3_02100W	STE50	Protein with sterile alpha motif (SAM) and Ras-associated domain (RAD); similar to S. cerevisiae Rad50p, which is involved in signal transduction via interaction with and regulation of MAPKKK	Various	T3B11	t3b11	AGTCGCGCTGTCCATTTGCT
2B9	25.1965	14.9322	1.75127	orf19.3642	C6_00820W	SUN41	Cell wall glycosidase; role in biofilm formation and cell separation; possibly secreted; hypoxia, hyphal induced; caspofungin repressed; Efg1, Cph1 regulated; O-glycosylated, possible Kex2 substrate; 5'-UTR intron; Spider biofilm induced	Various	T3C07	t3c07	GATGCAACCGTGCCCAAGTA
2B10	22.382	12.7959	1.75024	orf19.2886	C4_06480C	CEK1	ERK-family protein kinase; required for wild-type yeast-hypha switch, mating efficiency, virulence in mice; Cst20-Hst7-Cek1-Cph1 MAPK pathway regulates mating, and invasive hyphal growth under some conditions; Spider biofilm induced	Protein kinase	T3D07	t3d07	ATAATGCTGGGCAACGTCCC
2G4	25.9472	15.0303	1.74822	orf19.3405	C6_01790C	ZCF18	Putative Zn(II)2Cys6 transcription factor; heterozygous null mutant displays sensitivity to virgineone and decreased colonization of mouse kidneys	Transcription factor	T4G02	t4g02	ATATTGCACGCGCACGTTGC
1B6	18.6556	10.67	1.74699	mtlalpha2	C5_01750C	MTLALPHA2	Homeodomain protein of MTLalpha (Mating Type Like) locus; alpha2p, together with a1p, repress white-opaque switching and mating (an opaque-specific process); a/alpha mating type may increase virulence, provides competitive advantage	Various	T2E3	t2e3	TAGACGGTTCGCATTAGCCT
3E5	24.6299	14.0992	1.74682	orf19.5729	C6_03610W	FGR17	Putative DNA-binding transcription factor; has zinc cluster DNA-binding motif; lacks an ortholog in S. cerevisiae; transposon mutation affects filamentous growth; Hap43p-repressed gene	Transcription factor	T4F12	t4f12	TAGGCACATGGCTTACCAGG
4C5	18.7812	10.8615	1.74679	orf19.255	C3_02640C	ZCF1	Zn(II)2Cys6 transcription factor; transcript regulated during hypha formation; 5'-UTR intron; mutants show decreased colonization of mouse kidneys; flow model biofilm induced; Spider biofilm induced	Transcription factor	T5H09	t5h09	CCTCATATCGCATTAGATCG
2G11	22.2458	12.7774	1.74521	orf19.684	C6_01920C		Putative transcription factor with zinc finger DNA-binding motif; heterozygous null mutant exhibits hypersensitivity to parnafungin and cordycepin in the C. albicans fitness test	Transcription factor	T4F03	t4f03	GCTTTCCGCCAAGACATAAA
1E11	18.5842	10.6625	1.74407	orf19.2102	C2_00300C	CKB1	Regulatory subunit of protein kinase CK2 (casein kinase II), beta subunit; null mutants are hypersensitive to caspofungin and hydrogen peroxide medium	Various	T2H8	t2h8	GACAGGAGCTATAATGACTC
4F11	15.568	8.93026	1.74343	orf19.4152	C5_01580C	CEF3	Translation elongation factor 3; antigenic in humans; predicted C-term nucleotide-binding active site; protein on surface of yeast, not hyphae; polystyrene adherence induced; higher protein amount in stationary phase; possibly essential	Yak1 Interactors	T6C03	t6c03	GCAGACCTATACATAAGCGC
3E9	24.9878	14.4573	1.74247	orf19.2528	CR_01420W		Putative RNA polymerase III transcription factor (TFIIIB) subunit; flucytosine repressed	Transcription factor	T5B01	t5b01	GCCGAGTTAAGAAGCACCAC
6H8	19.8913	11.5135	1.74205	orf19.5305	C4_04050C	RHD3	GPI-anchored yeast-associated cell wall protein; induced in high iron; clade-associated gene expression; not essential for cell wall integrity; fluconazole-repressed; flow model and Spider biofilm repressed	Cell wall genes	T7B05	t7b05	GGACACTATACAGCATTCTC
2F9	24.8113	14.3204	1.74165	orf19.5184	C7_02780W		Putative Ran guanyl-nucleotide exchange factor; probable signal transducer; Spider biofilm repressed	GO_cerevisiae	T4H01	t4h01	CCAGGATCGCAAGATACTGA
6F2	20.9946	12.1443	1.74127	orf19.4035	C5_05390C	PGA4	GPI-anchored cell surface protein; beta-1,3-glucanosyltransferase with similarity to the A. fumigatus GEL family; transcript induced in RHE model of oral candidiasis; fluconazol-induced	Cell wall genes	T7F09	t7f09	TGACGCACCCAACGGAATGA
4H12	17.8524	10.2567	1.74103	orf19.130	C6_01190C	VPS15	Protein involved in retrograde endosome-to-Golgi protein transport; required for normal virulence	GO_cerevisiae	T6H07	t6h07	TGTCACGACCACAAAGGAGC
1F6	19.8173	11.3801	1.7408	orf19.3149	C2_06730W	LSP1	Eisosome component with a predicted role in endocytosis; protein present in exponential and stationary growth phase yeast cultures; caspofungin repressed; biofilm induced; fungal-specific (no human/murine homolog); sumoylation target	Yak1 Interactors	T2G9		TGAGGCTCCGCATCTCTGAT
5E7	17.443	10.0217	1.73908	orf19.1542	C2_02240C	HEX3	Protein similar to S. cerevisiae Hex3p, which is involved in DNA damage response; transposon mutation affects filamentous growth	DNA replication/recombination/repair	T1A08	t1a08	CATCGGGATTCACTGCTCGT
6A4	22.8611	13.1466	1.739	orf19.5698	C5_00030W		Putative mitochondrial ribosomal protein of the large subunit; transcript is upregulated in clinical isolates from HIV+ patients with oral candidiasis; Spider biofilm repressed	DNA replication/recombination/repair	T1A03	t1a03	CTCCCGACTAAAGAGAGGCA
1E10	19.8367	11.5438	1.73864	orf19.1760	C2_10210C	RAS1	RAS signal transduction GTPase; regulates cAMP and MAP kinase pathways; role in hyphal induction, virulence, apoptosis, heat-shock sensitivity; nonessential; plasma membrane-localized; complements viability of S. cerevisiae ras1 ras2 mutant	Yak1 Interactors	T2G8	T2G8	AGTTCGACTGAATCGCCATC
2C4	24.6645	14.2099	1.73843	orf19.5917	C3_04580C	STP1	Transcription factor; regulates SAP2, OPT1 expression and thereby protein catabolism for nitrogen source; activated via amino-acid-induced proteolytic processing; macrophage/pseudohyphal-repressed; Spider biofilm repressed	Transcription factor	T3D08	t3d08	GCCCAGTGTCAATTTCGTTA
4B5	17.9083	10.3095	1.73824	orf19.4568	C4_02220C	ZCF25	Putative Zn(II)2Cys6 transcription factor	Transcription factor	T5D08	t5d08	TGTACCGGCATCACCTTTGG
2F12	28.9014	16.6662	1.73813	orf19.3233	CR_01210C	HSE1	ESCRT-0 complex subunit; SH3-domain-containing protein	Protein kinase	T4C02	t4c02	CAGGGATGAACAGTCCTTCC
4E8	18.2601	10.5401	1.73758	orf19.4432	C1_07380C	KSP1	Putative serine/threonine protein kinase; mRNA binds She3 and is localized to hyphal tips; mutation confers hypersensitivity to amphotericin B	Protein kinase	T6D01	t6d01	CAGGCGTCAGTAGTATTCAT
1B11	18.8794	10.8941	1.73739	orf19.3201	C5_01740C	MTLA1	Homeodomain protein of the MTLa mating type locus; a1 and alpha2 together repress white-opaque switching and mating (an opaque-specific process); a/alpha mating type may increase virulence by competitive advantage; Spider biofilm induced	Transcription factor	T2B4	t2b4	AAACGTGTACTAAGCGCCAG
6F6	24.3833	14.0701	1.7373	orf19.2767	C4_02370C	PGA59	Adhesin-like cell wall protein; putative GPI-anchor; colony morphology-related gene regulation by Ssn6; Hap43-induced; Spider biofilm repressed	Cell wall genes	T7G03	t7g03	CATCTATGCGAACTTATGCC
1E6	22.8268	13.1804	1.73724	orf19.6102	C1_00080C	RCA1	Protein involved in regulation of carbonic anhydrases; controls CO2 sensing; bZIP domain-containing transcription factor of the ATF/CREB family; null mutant displays slow growth, abnormal colony morphology and invasive growth	Transcription factor	T2C8	t2c8	AAGGTTAGCTCATCGGGACT
1F11	19.836	11.4077	1.73707	orf19.6227	C1_06820W		Ortholog of C. dubliniensis CD36 : Cd36_06390, C. parapsilosis CDC317 : CPAR2_209040, Candida tenuis NRRL Y-1498 : CANTEDRAFT_114052 and Debaryomyces hansenii CBS767 : DEHA2D14300g	Transcription factor	T2D10		GCACATCGTACTAATCATGC
2B12	26.0688	15.0873	1.73701	orf19.5247	C1_12170C		Ortholog(s) have cytoplasm localization	Protein phosphatase	T3F07	t3f07	CGCAGATTGAGCAACTTCTA
6A3	20.7642	11.9573	1.73643	orf19.703	CR_06690C		Ortholog(s) have 2',3'-cyclic-nucleotide 3'-phosphodiesterase activity, role in cyclic nucleotide metabolic process and clathrin-coated vesicle localization	DNA replication/recombination/repair	T1B03	t1b03	AGGCGATGATGGCATTTACT
6H3	21.5804	12.4369	1.73615	orf19.2906	C4_06310C	PGA41	Putative GPI-anchored protein; adhesin-like protein	Cell wall genes	T7A08	t7a08	AATATGTAGCACACGCCAGC
6G7	19.9966	11.5186	1.73592	orf19.5302	C4_04080C	PGA31	Cell wall protein; putative GPI anchor; expression regulated upon white-opaque switch; induced by Congo Red and cell wall regeneration; Bcr1-repressed in RPMI a/a biofilms	Cell wall genes	T7H08	t7h08	ATCGACCCAGGCATGATTAG
3E12	37.29	21.1852	1.73422	orf19.1275	C4_05880W	GAT1	GATA-type transcription factor; regulator of nitrogen utilization; required for nitrogen catabolite repression and utilization of isoleucine, tyrosine and tryptophan N sources; required for virulence in a mouse systemic infection model	Transcription factor	T5E01	t5e01	GAGGCACTATAACCATTACC
1E12	26.119	15.0878	1.73348	orf19.4252	C5_02440C		Ortholog(s) have protein serine/threonine kinase activity	GO_cerevisiae	T2A9	t2a9	ACATAGTGAGAACTTGGGAC
1F2	20.5655	11.8039	1.7329	orf19.6901	C7_01190W		Ortholog(s) have exoribonuclease activator activity, m7G(5')pppN diphosphatase activity	Yak1 Interactors	T2C9	t2c9	TGATACAGTCGGATTAACCG
1G6	19.8724	11.4828	1.73279	orf19.6588	C7_01410C	NBP2	Protein containing an SH3 domain; involved in vacuolar fusion in hyphae; mutants form multiple germ tubes; Spider biofilm induced	Protein kinase	T2C11	t2c11	ATAGCGCCGTAACCGTCTAG
4F8	16.7845	9.79537	1.73273	orf19.7374	C3_05930W	CTA4	Zn(II)2Cys6 transcription factor; induced by nitric oxide; induced by Mnl1 under weak acid stress; repressed upon adherence to polystyrene; Hap43-repressed; Spider biofilm induced	Transcription factor	T6H02	t6h02	ACAGCGTCTGAACCTATATC
3F3	28.8365	16.981	1.73224	orf19.4222	C5_02160W	SST2	Predicted regulator of G-protein signaling in mating pathway; null mutation causes alpha-factor hypersensitivity and mating defect (in opaque MTLa/MTLa background); transcript induced by alpha factor	Other signaling comp	T5H01	t5h01	CTATCGAGGATCACGGACTG
1C10	18.2179	10.6064	1.73084	orf19.2876	C4_06580W	CBF1	Transcription factor; binds ribosomal protein gene promoters and rDNA locus with Tbf1; regulates sulfur starvation-response, respiratory, glycolytic genes; does not bind to centromeres as does S. cerevisiae Cbf1; Spider biofilm repressed	Transcription factor	T2E5	T2E5	GGTCTATCATAATCCAGCTC
5E10	18.6547	10.8482	1.73043	orf19.1002	C1_10560C		Protein of unknown function; Hap43-repressed gene	DNA replication/recombination/repair	T1E08	T1E08	CCGTCGTATGAATCTACATC
1B9	19.0204	11.0236	1.72717	mtlalpha1	C5_01740C	MTLALPHA1	Master regulator (activator) of alpha mating type; gene of the MTLalpha (Mating Type Like) locus; ortholog of S. cerevisiae Alpha1p; a/alpha mating type may increase virulence, offers competitive advantage	Various	T2H3	t2h3	GCACGCTGCATACATTTGTC
6B10	19.1517	11.1876	1.72615	orf19.5004	C1_13660W	RAD54	Putative DNA-dependent ATPase involved in DNA repair; induced under hydroxyurea treatment; plays an essential role during mitotic growth; mutants display aberrant cell and nuclear morphology	DNA replication/recombination/repair	T7E02	t7e02	GCGCTTTAACGATTTGTACG
6E9	20.1279	11.9369	1.72606	orf19.2878	C4_06560W	PGA15	Putative GPI-anchored protein	Cell wall genes	T7F04	t7f04	CAAGCGGTCACAATGCGTCA
3E10	24.4173	14.1583	1.72411	orf19.795	C2_04250W	VPS36	ESCRT II protein sorting complex subunit; involved in Rim8 processing and proteolytic activation of Rim101, which regulates pH response; role in uptake of Histatin-5 into vacuole	GO_cerevisiae	T5C01	t5c01	CCCGCCTTTAGAGAAATACA
3D12	26.8114	15.5939	1.72379	orf19.3308	C1_01200W	STB5	Putative transcription factor with zinc cluster DNA-binding motif; has similarity to S. cerevisiae Stb5p; Hap43p-repressed gene	Transcription factor	T4A12	t4a12	TATGACGGACGACATGCCTC
3B2	26.1207	15.0935	1.72277	orf19.5849	CR_05530C	CWT1	Zn2Cys6 transcription factor involved in negative regulation of nitrosative stress response; mutant has cell wall defects; transcription increased at stationary phase; has predicted PAS domain; similar to S. cerevisiae Rds2p	Transcription factor	T4E07	t4e07	TTATCCATGCGGTGCAAGCG
6B3	20.2934	12.0222	1.72171	orf19.3760	C1_12560C	DLH1	Functional homolog of S. cerevisiae Dmc1; a meiosis-specific protein required for repair of double-strand breaks and pairing between homologous chromosomes	DNA replication/recombination/repair	T6H12	t6h12	TTACCGCGCTTACAGTCGTG
5C5	16.8416	9.8078	1.72165	orf19.2983	C1_02920W	CDC73	Putative transcription elongation factor; cdc73 kap114 double transposon mutation affects filamentous growth; Spider biofilm repressed	DNA replication/recombination/repair	T1H04	t1h04	GATCCAAGCGTAGCCAACTA
1B4	19.7271	11.5281	1.72035	orf19.861	C2_03590C	CAP4	Predicted bZip transcription factor; possibly an essential gene, disruptants not obtained by UAU1 method	Transcription factor	T2C3	t2c3	GATCACTACACAGTATGTCC
3F10	23.4264	13.618	1.7203	orf19.3077	C4_07230C	VID21	Subunit of the NuA4 histone acetyltransferase complex; soluble protein in hyphae; Spider biofilm repressed	Transcription factor	T5G02	t5g02	GGCACCATTTAATCCCAAAG
4A7	17.6684	10.266	1.71977	orf19.5045	C4_03890W	PTP2	Predicted protein tyrosine phosphatase; involved in regulation of MAP kinase Hog1 activity; induced by Mnl1 under weak acid stress; rat catheter and Spider biofilm induced	Protein phosphatase	T5H06	t5h06	AAGCAGCTCGAACTGATCGC
5H2	17.8293	10.4513	1.71928	orf19.5335	C2_10570W	SGS1	RecQ-related DNA helicase; Bloom's syndrome-related gene; haploinsufficient for wild-type lifespan; upregulated in farnesol treated biofilm	DNA replication/recombination/repair	T1C12	t1c12	TTGCACGCTACATGACGCAG
3H6	25.1411	14.6414	1.71886	orf19.843	C2_03780C		Putative DNA repair exonuclease; fungal-specific (no human or murine homolog)	Protein phosphatase	T5C05	t5c05	CAGAGCTGCAAATGCTGGAA
2E11	26.0081	15.5485	1.71883	orf19.3281	CR_00750C		Ortholog(s) have histone demethylase activity (H3-K36 specific), methylated histone residue binding activity and role in histone demethylation	Transcription factor	T3F12	t3f12	TTACAGAGAGGTTCAGACAG
3H7	23.6737	13.8162	1.71726	orf19.4725	C1_08670W	SWI6	Putative component of the MBF and SBF transcription complexes involved in G1/S cell-cycle progression; periodic mRNA expression, peak at cell-cycle G1/S phase	Transcription factor	T5D05	t5d05	CCTACACGAGTACCATTAAG
3B1	26.3062	15.2763	1.71643	orf19.6850	C1_04560W		Putative transcription factor with C3HC4 zinc finger DNA-binding motif; mutants are viable	Transcription factor	T4D07	t4d07	ACCTTTGATGAGAGTCTGTG
3C10	27.0862	15.7752	1.71502	orf19.4662	C4_01260W	RLM1	Putative transcription factor; required for wild-type resistance to cell wall perturbation, caspofungin treatment; regulates caspofungin induction of PGA13	Transcription factor	T4A10	t4a10	GATTGAGCCGCATCACTTCG
3F1	30.8335	18.2598	1.71462	orf19.5031	C1_13930W	SSK1	Response regulator of two-component system; role in oxidative stress response, cell wall biosynthesis, virulence, hyphal growth on solid media; expressed in hyphae and yeast; peroxisomal targeting sequence (PTS1); Spider biofilm induced	Other signaling comp	T5F01	t5f01	ACAGGCATCTTGACTAAGTG
2B5	26.6225	15.6247	1.71423	orf19.791	C2_04290W	RIM11	Ortholog of S. cerevisiae Rim11; a protein kinase involved in meiosis and sporulation in S. cerevisiae; mutant is viable	Protein kinase	T3F06	t3f06	CCTCGACCAGTATCTTAAAG
2H6	25.4376	15.0067	1.71382	orf19.1468	C2_01600C	CDC55	Ortholog(s) have protein phosphatase type 2A regulator activity, protein serine/threonine phosphatase activity	GO_cerevisiae	T4E04	t4e04	GTAGACTATACCTGCATCCG
2D5	23.563	13.9176	1.71366	orf19.5343	C2_10660W	ASH1	GATA-like transcription factor; localizes to daughter cell, hyphal tip cell nuclei; mRNA localization mediated by She3; required for WT virulence and filamentous growth on solid media; Ras1 repressed in yeast, Cyr1 repressed yeast, hyphae	Transcription factor	T3B10	t3b10	TCACTCGGTGCATGAGGACT
2F8	30.4517	17.794	1.71359	orf19.2320	C1_10950C		Putative serine/threonine-protein kinase; possibly an essential gene, disruptants not obtained by UAU1 method	Protein kinase	T4G01	t4g01	GCACTACTATAATCCGAGTC
3G8	26.9957	15.7825	1.71196	orf19.3449	C6_01350W		Ortholog(s) have ubiquitin-protein ligase activity, role in histone catabolic process, histone ubiquitination and cytoplasm, ribosome localization	Transcription factor	T5A04	t5a04	TCATACTAGGCAGGAGCACG
2G7	25.0326	14.7405	1.7118	orf19.7281	CR_08860W	PDK2	Putative pyruvate dehydrogenase kinase; mutation confers hypersensitivity to amphotericin B	GO_cerevisiae	T4B03	t4b03	GTTAGAGCACCGGACACATC
5D4	19.3823	11.5049	1.71157	orf19.4438	C1_07330W	RME1	Zinc finger protein; controls meiosis in S. cerevisae; white-specific transcript; upregulation correlates with clinical development of fluconazole resistance; Upc2-regulated in hypoxia; flow model biofilm induced; Spider biofilm repressed	DNA replication/recombination/repair	T1E06	t1e06	GACATAGATCCAATCCGCTA
3B4	27.4741	16.059	1.71033	orf19.6376	CR_08160W	PTC5	Mitochondrial protein phosphatase of the Type 2C-related family (serine/threonine-specific), involved in drug response and cadmium tolerance	Protein phosphatase	T4G07	t4g07	AATAGCAGATACGGCCTGAG
2B6	26.9989	15.7983	1.71005	orf19.4125	C2_04860W	PZF1	C2H2 transcription factor; Hap43-induced; rat catheter and Spider biofilm induced	Transcription factor	T3G06		GCAGTCAAGCAATCTCCATA
5H12	19.7274	11.5554	1.71005	orf19.1622	C3_02230C	YCG1	Putative condensin G	DNA replication/recombination/repair	T1G12	t1g12	CATATCTTCTAACTTGGCCG
1D10	20.3066	11.9826	1.70984	orf19.1769	C2_10120W		Ortholog(s) have G-protein beta/gamma-subunit complex binding, actin binding activity, role in positive regulation of transcription from RNA polymerase II promoter by pheromones, protein folding and cytoplasm localization	Various	T2C7	t2c7	CGGACGACTATAATAATCGC
3A7	25.2718	14.8099	1.70894	orf19.971	C5_00240W	SKN7	Putative homolog of S. cerevisiae Skn7p, which is predicted to be a response regulator protein in a phosphorelay signal transduction pathway; required for normal hydrogen peroxide resistance	Transcription factor	T4C06	t4c06	TGGTCTCCACGATCACTTGG
5E11	17.3117	10.1627	1.7089	orf19.1189	C6_00290W		Protein of unknown function; regulated by yeast-hypha switch; induced by Mnl1 in weak acid stress; 5' UTR intron; repressed by chlamydospore formation in C. albicans and C. dubliniensis; rat catheter, Spider and flow model biofilm induced	DNA replication/recombination/repair	T1G08	t1g08	GGAAGCACAGGTCTCAACAC
5A2	19.3072	11.3098	1.70874	orf19.2695	C4_02970C	UBR1	Protein similar to S. cerevisiae Ubr1p ubiquitin-protein ligase; transposon mutation affects filamentous growth; Spider biofilm induced	Transcription factor	T6C08	t6c08	GGAGTCTAACCAGCTATGCC
3G11	23.2073	13.5875	1.70789	orf19.399	C1_08540C		Putative serine/threonine protein kinase; possibly an essential gene, disruptants not obtained by UAU1 method	Protein kinase	T5D04	t5d04	GTGCCCTACGCCAAGAAATA
3C9	21.2653	12.5192	1.70627	orf19.4799	C1_09370W	CEF1	Putative mRNA splicing factor; ortholog is essential in S. cerevisiae; Spider biofilm induced	Transcription factor	T4H09	t4h09	CCCTACTCAGTGGCATATTG
2B3	29.0319	17.2583	1.70616	orf19.1985	CR_07700W		Has aminoglycoside phosphotransferase and protein kinase domains; rat catheter and flow model biofilm induced	Protein kinase	T3C06	t3c06	TCGACCAAAGAACCTGTTGA
1G10	18.6356	10.9262	1.70616	orf19.3330	C1_01420C	CRL1	Predicted GTPase of RHO family; CAAX motif geranylgeranylated; expression in S. cerevisiae causes dominant-negative inhibition of pheromone response	GO_cerevisiae	T2G11	t2g11	TTGAACCAGCCCGTACTGAG
1G11	18.7765	11.0142	1.70486	orf19.2087	C2_00440W	SAS2	Predicted histone acetyltransferase involved in histone H4 acetylation; member of MYST family	Transcription factor	T3E01	t3e01	AATTCAGCGGCACACAGGTC
5C11	17.8011	10.4382	1.70462	orf19.2429	C1_06160W		Protein of unknown function; induced by alpha pheromone in SpiderM medium	DNA replication/recombination/repair	T1F05	t1f05	TATGGCACTACAGAGCCTGC
4C4	17.6795	10.4207	1.70461	orf19.3841	C4_04450C		Putative protein serine/threonine kinase; predicted role in vesicle formation in autophagy and the cytoplasm-to-vacuole targeting (Cvt) pathway; Spider biofilm induced	Protein kinase	T5G09	t5g09	CAGCACAGCGTAATTGATGC
3C1	29.0323	17.0416	1.70315	orf19.3669	C1_02120C	SHA3	Putative ser/thr kinase involved in glucose transport; Tn mutation affects filamentous growth; fluconazole-induced; ketoconazole-repressed; induced in by alpha pheromone in SpiderM; possibly essential; flow model biofilm induced	Protein kinase	T4H08	t4h08	TGAGTACACCTACATCAGTC
5C8	16.4661	9.67036	1.70267	orf19.3459	C6_02190C		Putative serine/threonine/tyrosine (dual-specificity) kinase; disruptants not obtained by UAU1 method	DNA replication/recombination/repair	T1C05	t1c05	AGTTCGACCCACGCATTAAG
1D7	19.3684	11.3989	1.70192	orf19.259	C3_02670W		Protein with a predicted role in 60S ribosomal subunit assembly; flow model biofilm induced	Transcription factor	T2F6		TGAGCCTATCGCACACTTGG
4E4	17.4593	10.2962	1.70109	orf19.3753	CR_02190C	SEF1	Zn2-Cys6 transcription factor; regulates iron uptake; negatively regulated by Sfu1p, positively regulated by Tbf1; promotes virulence in mice; mutants display decreased colonization of mouse kidneys; Spider biofilm induced	Transcription factor	T5H12	t5h12	CAGATAGGCACAGATGATGC
5A8	19.0824	11.2692	1.69948	orf19.3263	CR_00930W	ATO10	Putative fungal-specific transmembrane protein; rat catheter and Spider biofilm induced	DNA replication/recombination/repair	T1C01	t1c01	TTAGCGACACCATGCTGTGC
5D12	17.8913	10.5541	1.69925	orf19.4208	C6_00510C	RAD52	Required for homologous DNA recombination, repair of UV- or MMS-damaged DNA, telomere length, UV-induced LOH; constitutive expression, MMS-induced; weakly complements S. cerevisiae rad52 mutant; slow growth, increased white-to-opaque switch	DNA replication/recombination/repair	T1D07	t1d07	ATTCCTGCCCGGATGGGTTT
6H5	22.6068	13.3112	1.69924	orf19.3829	C4_04530C	PHR1	Cell surface glycosidase; may act on cell-wall beta-1,3-glucan prior to beta-1,6-glucan linkage; role in systemic, not vaginal virulence (neutral, not low pH); high pH or filamentation induced; Bcr1-repressed in RPMI a/a biofilm	Cell wall genes	T7A11	t7a11	CCGATAAGGGTAACTAACGC
3G9	25.5951	15.0929	1.69877	orf19.6182	C3_07860C	MRR2	Zn(II)2Cys6 transcription factor involved in regulation of multidrug resistance via control of CDR1 expression; mutants display decreased colonization of mouse kidneys; required for yeast cell adherence to silicone substrate	Transcription factor	T5B04	t5b04	GAACCGACTTGACTACATTG
1C1	21.7191	12.7854	1.69866	orf19.5156	C7_03050W		Protein similar to S. cerevisiae Phs1p, which is required for growth; has six putative membrane-spanning regions	Protein phosphatase	T2D4		ACGAGAGGCGTATCACGTCT
6E4	20.4392	12.278	1.69862	orf19.2075	C2_00520W	DFG5	N-linked mannoprotein of cell wall and membrane; possible signal transducer; role in hyphal growth and HWP1 induction in alkaline pH; GPI modification predicted; dfg5 dcw1 double mutant is inviable; caspofungin-induced, fungal-specific	Cell wall genes	T7E09	t7e09	CGCGATCTGATAAGTGTTTC
3D10	25.8919	15.2277	1.69855	orf19.681	C1_11210C	HAP43	CCAAT-binding factor-dependent transcription factor; repressor; also called CAP2; required for low iron response; similar to bZIP transcription factor AP-1; repressed by Sfu1; ciclopirox olamine induced; rat catheter, Spider biofilm induced	Transcription factor	T4G11	t4g11	GATAGAGACACACTCGTCAC
5D7	22.2585	13.1761	1.69843	orf19.5551	C6_02780C	MIF2	Centromere-associated protein; similar to CENP-C proteins; Cse4p and Mif2p colocalize at C. albicans centromeres	DNA replication/recombination/repair	T1H06	t1h06	GTGGGTCCTCAAACACACAA
3D3	23.4654	13.9199	1.69832	orf19.5848	CR_05540C		RING-type zinc finger protein; upregulated during oral infection; mutants have reduced ability to damage oral epithelial cells; Spider and flow model biofilm induced	Transcription factor	T4H10	t4h10	CCCAGGGAGAAATTCGTTAA
6A5	21.9687	12.9427	1.69821	orf19.4837	C1_09730W	DAM1	Essential subunit of the Dam1 (DASH) complex, which acts in chromosome segregation by coupling kinetochores to spindle microtubules	DNA replication/recombination/repair	T6B12	t6b12	TGCCGTCAGGAACACGAAAC
3C12	27.7909	16.8295	1.69736	orf19.7115	C7_00080C	SAC7	Putative GTPase activating protein (GAP) for Rho1; repressed upon adherence to polystyrene; macrophage/pseudohyphal-repressed; transcript is upregulated in RHE model of oral candidiasis and in clinical oral candidiasis	GO_cerevisiae	T4C10	t4c10	CGAACGAGTCTTAATTGCTC
4G1	17.2786	10.2191	1.69712	orf19.7033	C7_00840C		Putative dual specificity protein phosphatase, similar to S. cerevisiae Pps1p	Protein phosphatase	T6E03	t6e03	GAGGTCACGACATCATCTGC
5B9	17.4622	10.2959	1.69601	orf19.1224	C2_06680W	FRP3	Putative ammonium transporter; upregulated in the presence of human neutrophils; fluconazole-downregulated; repressed by nitric oxide; Spider biofilm induced; rat catheter biofilm repressed	DNA replication/recombination/repair	T1F03		ATATTGCTGGAACCTGCGGC
1H10	19.6201	11.5545	1.69561	orf19.6365	CR_08070W	PTP1	Phosphotyrosine-specific protein phosphatase; rat catheter biofilm induced	Protein phosphatase	T3D03	t3d03	CTATATTATGAAGGGTGCGC
6F7	21.4303	13.2092	1.6955	orf19.532	CR_04420C	RBR2	Cell wall protein; expression repressed by Rim101; transcript regulated upon white-opaque switching; repressed by alpha pheromone in SpiderM medium; macrophage-induced gene	Cell wall genes	T7G04	t7g04	ATCGCATGTGCAGCATCTCG
2B7	23.5888	13.9149	1.69537	orf19.4084	C2_09230C	KIS1	Snf1p complex scaffold protein; similar to S. cerevisiae Gal83p and Sip2p with regions of similarity to Sip1p (ASC and KIS domain); interacts with Snf4p; mutants are hypersensitive to caspofungin and hydrogen peroxide; Hap43p-repressed gene	GO_cerevisiae	T3H06	t3h06	TACCGCGTTTGAATCGACGG
5F8	18.2703	10.8838	1.69487	orf19.7310	CR_09140C		Protein with a role in directing meiotic recombination events to homologous chromatids; induced by ciclopirox olamine; positively regulated by Sfu1; Hog1, fluconazole-repressed; Hap43-induced; Spider biofilm induced	DNA replication/recombination/repair	T1B10	t1b10	TTACTCAGCCCAGGATGTCG
2D1	27.008	16.3367	1.69463	orf19.1874	C2_07530C		Ortholog(s) have protein serine/threonine kinase activity, role in meiosis, meiotic recombination checkpoint, protein phosphorylation, regulation of linear element assembly and cytosol, linear element localization	Protein kinase	T3F09		ACGACGCGGTAATTTGTCTC
3E3	24.4789	14.3768	1.69374	orf19.2699	C4_02940W	ABP1	Ortholog of S. cerevisiae Abp1; actin-binding protein of the cortical actin cytoskeleton; caspofungin induced; protein only detected in stationary phase yeast-form cultures; Spider biofilm repressed	Protein kinase	T4D12	t4d12	CCAGCGAATGTCGATCAATC
1D2	19.3887	11.4769	1.69349	orf19.2393	CR_03310C		Putative transcription factor with zinc finger DNA-binding motif	Transcription factor	T2A6	T2A6	GTGGTCGCCCAAGCAACAAA
2G12	36.8326	23.548	1.69315	orf19.3300	C1_01110C	ZPR1	Protein with putative zinc finger; regulated by Gcn4p; repressed in response to amino acid starvation (3-aminotriazole treatment); upregulation correlates with clinical development of fluconazole resistance	Transcription factor	T4G03	t4g03	AATTGACCGGCATTCGCTGG
6H2	20.6452	12.2982	1.69285	orf19.4334	C5_03050C	PGA58	Putative GPI-anchored protein; transcription is positively regulated by Tbf1p	Cell wall genes	T7A07	t7a07	CCATCTGTGAAAGTACGTCA
1E8	19.6241	11.592	1.69268	orf19.5975	C3_05050W	TRY4	C2H2 transcription factor; fluconazole-repressed; induced in ssr1 mutant; required for yeast cell adherence to silicone substrate; Spider biofilm induced	Transcription factor	T2E8	t2e8	ATGGCTCCAGTTCCAGCTTG
2E2	22.6319	13.3584	1.69144	orf19.1960	C5_01100C	CLN3	G1 cyclin; depletion abolishes budding and causes hyphal growth defects; farnesol regulated, functional in S. cerevisiae; possibly essential (UAU1 method); other biofilm induced; Spider biofilm induced	Various	T3D11	t3d11	CATTGGATTAGACCGTGTGT
3D8	21.9131	12.9524	1.69144	orf19.4645	C4_01410W	BEM1	Protein required for wild-type budding, hyphal growth, and virulence in a mouse systemic infection; suppresses pseudohyphal and filamentous growth defects of various S. cerevisiae mutants and heat sensitivity of S. cerevisiae cdc24-4 mutant	Protein kinase	T4E11	t4e11	GCGAGTCATACATATCTTGC
5D3	19.017	11.2414	1.69125	orf19.513	CR_04250W		Protein with a DNA-binding domain, similar to S. cerevisiae meiosis-specific transcription factor Ndt80p	DNA replication/recombination/repair	T1C06	t1c06	ATTGCTTCCAGCGTGGCACT
1C2	20.1601	12.0357	1.69113	orf19.1178	C6_00180C		Putative transcription factor with bZIP DNA-binding motif; Hap43p-repressed gene	Transcription factor	T2E4		TCCACGCAGAGGAGTTAAAG
1F3	19.2648	11.4157	1.68939	orf19.7504	CR_00290W		Ortholog of S. cerevisiae Rts3; a component of the protein phosphatase type 2A complex; Plc1-regulated; induced in core caspofungin response; Spider biofilm induced	GO_cerevisiae	T2D9	T2D9	TATTTCGCACGGAGCACTCG
3F7	25.4965	15.1338	1.68934	orf19.6915	C7_01340W	MRE11	Putative DNA double-strand break repair factor; involved in response to oxidative stress and drug resistance	Protein phosphatase	T5D02	t5d02	CAACTCCACGTCATATTGTG
3H5	21.6697	12.8148	1.68922	orf19.1223	C2_06670C	DBF2	Essential serine/threonine protein kinase involved in mitotic spindle formation and cytokinesis; required for septum formation, exit from mitosis, and normal hyphal morphogenesis; virulence-group-correlated expression	Protein kinase	T5B05	t5b05	ACTTGAGGCGTAGACCTGCT
3D9	24.1321	14.3415	1.68908	orf19.719	CR_06470W		Ortholog(s) have ubiquitin-protein ligase activity	Transcription factor	T4F11	t4f11	GGGAAGAAATTAACCGTCCG
2H5	26.2369	15.598	1.68772	orf19.2054	C2_00720C	FGR15	Putative transcription factor with zinc finger DNA-binding motif; lacks an ortholog in S. cerevisiae; transposon mutation affects filamentous growth; caspofungin induced; mutation causes marginal increase in caspofungin sensitivity	Transcription factor	T4D04	t4d04	AATCTCCAGGCATTGCGAGG
5B11	18.5828	11.0208	1.68703	orf19.4105	C2_06130W		Ortholog(s) have role in DNA repair, DNA replication checkpoint, establishment of mitotic sister chromatid cohesion, maintenance of DNA repeat elements, meiotic chromosome segregation, replication fork arrest, replication fork protection	DNA replication/recombination/repair	T1B04	t1b04	CATAGCTCACGATAGAGTCG
1F7	19.3295	11.4989	1.68688	orf19.3856	CR_06050W	CDC28	Cyclin-dependent protein kinase; interacts with regulatory subunit Cyb1; determination of cell morphology during the cell cycle; phosphorylated mostly by Swe1 and phosphorylation is regulated by Hsl1; 5'-UTR intron; Spider biofilm repressed	Protein kinase	T2H9	t2h9	AGGCGACTCATCACTATTGG
1E7	18.4256	10.926	1.6865	orf19.5956	C3_04880W	PIN3	Putative SH3-domain-containing protein; predicted role in actin cytoskeleton organization; Spider biofilm repressed	Protein kinase	T2D8		CATATCACTAGACACGATGC
5E6	19.2115	11.4036	1.68618	orf19.1596	C4_03910W	FGR28	Protein lacking an ortholog in S. cerevisiae; transposon mutation affects filamentous growth; possibly an essential gene, disruptants not obtained by UAU1 method	DNA replication/recombination/repair	T1H07	t1h07	CCCGTTGCATGAATATGTTC
2D6	24.2995	14.5979	1.68569	orf19.6589	CR_09730C	SSF1	Protein involved in ribosome biogenesis; ortholog of S. cerevisiae Ssf1; Hap43-induced; rat catheter and Spider biofilm induced	Yak1 Interactors	T3C10	t3c10	TATGAGTCTGCACGACCCTG
6D11	20.3776	12.107	1.68465	orf19.4651	C4_01360W	PGA53	GPI-anchored cell surface protein of unknown function; greater mRNA abundance observed in a cyr1 homozygous null mutant than in wild type	Cell wall genes	T7E04	t7e04	ATGTACGCCTGCACTTGGCT
6H7	20.9544	12.5741	1.68442	orf19.5736	C6_03690W	ALS5	ALS family adhesin; highly variable; expression in S. cerevisiae causes adhesion to human epithelium, endothelium or ECM, endothelial invasiveness by endocytosis and, at high abundance, ECM-induced aggregation; can form amyloid fibrils	Cell wall genes	T8A01	t8a01	AGCGCGACGTTGATCCAGAT
4B1	20.4697	12.2008	1.68105	orf19.6028	C1_00780C	HGC1	Hypha-specific G1 cyclin-related protein involved in regulation of morphogenesis, biofilm formation; Cdc28-Hgc1 maintains Cdc11 S394 phosphorylation during hyphal growth; required for virulence in mice; regulated by Nrg1, Tup1, farnesol	Various	T5F07	t5f07	CATCACGTTAAAGCACGCGA
3D5	22.7319	13.5262	1.68089	orf19.1576	C2_02520W		Ortholog(s) have nuclear localization sequence binding, ubiquitin binding activity, role in response to ethanol and cytosol localization	Transcription factor	T4B11	t4b11	CATTACCGAACATGGCGTAC
5A5	17.9436	10.6786	1.68067	orf19.5219	C1_12450C	IRA2	GTPase-activating protein; negatively regulates RAS by converting it from the GTP- to the GDP-bound inactive form; Spider biofilm induced; flow model biofilm repressed	Various	T6A09	t6a09	AGACGTATAACATGCTGCCC
3D7	23.4624	14.0033	1.68009	orf19.3854	CR_06040W		Ortholog of S. cerevisiae Sat4; amphotericin B induced; clade-associated gene expression; Spider biofilm induced	Protein kinase	T4D11	t4d11	GGATAATACTAACGACCCGC
1G7	19.1699	11.4244	1.6791	orf19.6239	C1_06710W		Putative serine/threonine protein kinase; possibly an essential gene, disruptants not obtained by UAU1 method	Protein kinase	T2D11	t2d11	ACTGCCTAGCAAGCATGATA
1A4	20.4333	12.2684	1.67815	orf19.7227	C1_14190C		Protein phosphatase inhibitor; Hap43-repressed; homozygous Tn insertion decreases colony wrinkling but does not block hyphal growth in liquid media; mutation confers hypersensitivity to toxic ergosterol analog; Spider biofilm induced	Various	T2F1		CCAGGCATAGAAGGTTATAC
4B3	17.2028	10.2877	1.67649	orf19.829	C2_03940C	SCH9	Protein kinase; involved in growth control, cell size, resistance to rapamycin, cations, chlamydospore formation, filamentous growth under some conditions, and virulence; prevents hyphal growth in hypoxia at high CO2; Spider biofilm induced	Protein kinase	T5H07	t5h07	CAAGAGACGCTAATTGCGGC
4E2	19.0082	11.3996	1.67578	orf19.3187	C5_01850C	ZNC1	Zn(2)-Cys(6) transcription factor; regulated by Gcn2 and Gcn4; gene located in zinc cluster region of Chromosome 5, near the MTL locus; required for yeast cell adherence to silicone substrate; Spider biofilm induced	Transcription factor	T5F12	t5f12	AAGCGTTGACAAGCTAGTGA
1C9	19.4397	11.6546	1.67529	orf19.4086	C2_09250W		Ortholog(s) have cytoplasm localization	Protein phosphatase	T2D5	t2d5	CATACGACTATACGCATTCG
4D4	17.2031	10.2455	1.67452	orf19.6987	C3_05520C	DNM1	Putative dynamin-related GTPase; transcript upregulated inbRHE model of oral candidiasis; transcript regulated by Nrg1, Mig1, and Tup1	Yak1 Interactors	T5C11		GGAATCATGTGTAACAGGTC
1G9	17.9497	10.7082	1.67365	orf19.6638	CR_05740C	PTC4	Type PP2C serine/threonine phosphatase; localized to mitochondria; mutation causes sensitivity to sodium, potassium and azole drugs; decreased expression in hyphae compared to yeast-form cells	Protein phosphatase	T2F11		GTAAGTCTTTGGAATACCGG
5D11	18.9167	11.3085	1.67357	orf19.4002	C5_05100C	DUN1	Protein similar to S. cerevisiae Dun1p, which is a serine-threonine protein kinase involved in DNA damage cell-cycle checkpoint; induced under Cdc5p depletion	DNA replication/recombination/repair	T1C07	t1c07	GATACCGTAGCATTAGGTCG
5H5	17.479	10.4815	1.67349	orf19.4537	C1_01860W		Ortholog(s) have RNA polymerase II core binding, RNA polymerase II regulatory region DNA binding, core RNA polymerase II recruiting transcription factor activity	DNA replication/recombination/repair	T1G01	t1g01	GCGCTAACATTACTCAAGAC
4C2	17.8136	10.6732	1.67321	orf19.1944	C5_01250W	GPR1	Plasma membrane G-protein-coupled receptor of the cAMP-PKA pathway; required for WT hyphal growth; reports differ on role in cAMP-mediated glucose signaling; Gpr1 C terminus binds Gpa2; regulates HWP1 and ECE1; flow model biofilm induced	Other signaling comp	T5E09	t5e09	ACCCTTACAGGAGGTGCAAG
6C2	20.6606	12.3792	1.67306	orf19.1105.2	C5_03900W	PGA56	Regulator of sorbose utilization; putative GPI-anchor; hypha and cell wall regeneration induced; colony morphology-related gene regulation by Ssn6; induced by Tbf1, Hap43; Spider biofilm induced	Cell wall genes	T7C03	t7c03	GCGCATAGTATATCAGTCTG
3B8	33.754	20.0142	1.67278	orf19.6038	C1_00670C	UGA32	Predicted Zn(II)2Cys6 transcription factor; has similarity to S. cerevisiae Uga3, a transcription factor involved in the regulation of gamma-aminobutyrate metabolism genes; rat catheter biofilm induced	Transcription factor	T4C08	t4c08	GCATTAGCTCAACTTTGCAC
1D1	20.2734	12.2436	1.67225	orf19.410.3	C1_05560W	RIB4	Lumazine synthase (6,7-dimethyl-8-ribityllumazine synthase, DMRL synthase); catalyzes the penultimate step in the synthesis of riboflavin; Hap43-induced; rat catheter and Spider biofilm repressed	Yak1 Interactors	T2H5	t2h5	AAGGCTGATGAATGCTGATC
4A6	16.6085	9.98541	1.67156	orf19.1674	C3_01700W	CDC53	Cullin, a scaffold subunit of the SCF ubiquitin-ligase complexes; depletion leads to increased filamentous growth and premature cell death	Yak1 Interactors	T5G06	t5g06	TTGACTGCGAGACTTCCGGT
6E10	18.4881	11.2038	1.67133	orf19.4689	C4_01000C	PGA57	Putative GPI-anchored protein; Hap43p-induced gene	Cell wall genes	T7F05	t7f05	CCTGAGGTTGCAGTGTCTCT
3C6	25.9571	15.6513	1.67112	orf19.6874	C2_05640W		Putative helix-loop-helix (HLH) transcription factor with a role in filamentous growth	Transcription factor	T4E09	t4e09	CCGTGATCTTAATATAGCCG
6D2	20.9034	12.5288	1.67098	orf19.3923_2	C5_04370C	PGA37	Putative GPI-anchored protein; Hap43-repressed; Spider biofilm induced	Cell wall genes	T7D05	t7d05	CATCTCAGGCAACGTGATTA
3F4	29.026	17.7409	1.6695	orf19.7583	CR_10070C	ZCF39	Zn(II)2Cys6 transcription factor; mutants are viable; filament induced; required for yeast cell adherence to silicone substrate; Spider biofilm induced	Transcription factor	T5A02	t5a02	TCACCGTTGTAACTGCTGCG
5D5	18.4847	11.132	1.6688	orf19.6885	C2_05740W	SPO7	Putative regulatory subunit of Nem1-Spo7 phosphatase holoenzyme that regulates nuclear growth by controling phospholipid biosynthesis; induced by alpha pheromone in SpiderM medium	DNA replication/recombination/repair	T1F06	t1f06	AATGCGGATTCAGGTTAGCT
3B6	23.0771	13.8609	1.66851	orf19.7518	CR_00170W	ZCF38	Putative Zn(II)2Cys6 transcription factor	Transcription factor	T4A08	t4a08	TGGTGTCCTCACTCCTGGAT
4C7	14.6208	8.8293	1.66804	orf19.3174	C5_01970C	CDC24	GDP-GTP exchange factor for Cdc42p; phosphorylated; required for maintenance of hyphal growth; misexpression blocks hyphal growth and causes avirulence in a mouse model of systemic infection; antigenic during human oral infection	GO_cerevisiae	T5B10	t5b10	TCAATGGTGAGCAATGCGTA
5F4	17.9055	10.8179	1.66786	orf19.1956	C5_01140C		Ortholog(s) have role in reciprocal meiotic recombination and mitochondrion localization	DNA replication/recombination/repair	T1E09	t1e09	GAGGCTTGCACATCCAGTTC
3A5	25.944	15.5772	1.66728	orf19.2379	CR_03420C	NOT4	Putative E3 ubiquitin-protein ligase; required for maintenance, but not induction, of hyphal development; homozygous null mutant is avirulent in mouse systemic infection despite persistence in host; repressed in rat oral candidiasis	Transcription factor	T4A06	t4a06	CCCGAAGCGAAATCGTTTAA
4F2	18.641	11.2913	1.6642	orf19.3188	C5_01840C	TAC1	Zn(2)-Cys(6) transcriptional activator of drug-responsive genes (CDR1 and CDR2); binds DRE element; gene in zinc cluster region near MTL locus; resequencing indicates that TAC1 spans orf19.3188 and orf19.3189; Spider biofilm induced	Transcription factor	T6B02	t6b02	CCATCCAGCATAGTAATCAG
5E8	17.3639	10.4922	1.6637	orf19.996	C1_10520W		Protein with a predicted leucine-rich repeat domain; possibly an essential gene, disruptants not obtained by UAU1 method	DNA replication/recombination/repair	T1B08	t1b08	CTGGACTGGATACTGTGATT
6C3	19.6165	11.7963	1.66339	orf19.2475	C1_05760C	PGA26	GPI-anchored adhesin-like protein of the cell wall; role in cell wall integrity; required for normal virulence; induced in high iron and during cell wall regeneration; Hap43-repressed	Cell wall genes	T7C04	t7c04	AGAGCACTTTAACCACGGGC
4F10	16.439	9.88654	1.66275	orf19.6243	C1_06680W	VPS34	Autophosphorylated class III phosphatidylinositol 3-kinase; required for normal vesicle transport, hyphal growth, fibroblast adherence, virulence in mouse systemic infection; growth-regulated; caspofungin and hydrogen peroxide sensitivity	Various	T6B03	t6b03	AGTGCCATCGTATTCCACGT
1H9	18.6001	11.1699	1.66273	orf19.7282	CR_08870W	PEX13	Protein required for peroxisomal protein import mediated by PTS1 and PTS2 targeting sequences; transcript induced in an RHE model of oral candidiasis; Hap43-repressed gene	Protein kinase	T3B03	t3b03	GAACTATTGGCAACATGCAC
1B1	27.5061	16.5356	1.66211	orf19.5104	C1_08260C	LTP1	Putative protein phosphatase of the PTP family (tyrosine-specific), similar to S. cerevisiae Ltp1p	Protein phosphatase	T2G2	t2g2	GGATACGATCTACGCACACG
1C8	20.4108	12.2826	1.66124	orf19.2105	C2_00280C		Putative pre-mRNA-splicing factor; possibly an essential gene, disruptants not obtained by UAU1 method	Transcription factor	T2C5	t2c5	CCATCCATGAGATATGTGAG
2D7	26.5912	16.0473	1.66071	orf19.6407	CR_08410W		Ortholog(s) have role in ribosomal large subunit biogenesis and cytoplasm, cytosolic large ribosomal subunit, preribosome, large subunit precursor localization	Transcription factor	T3D10	t3d10	GAGTGTGACCCACCATAATC
6A11	20.8693	12.5314	1.65949	orf19.3608	C2_08680W	MSH3	Mismatch repair protein; predicted role in repair of insertion or deletion mutations and removal of nonhomologous DNA ends; rat catheter biofilm repressed	DNA replication/recombination/repair	T6E11	t6e11	GAACCCGTCACAAGGTGTCA
5E5	18.7132	11.2587	1.65923	orf19.2084	C2_00450C	CDH1	Protein involved in regulation of mitosis; similar to S. cerevisiae Cdh1, which is an APC/C component; transcriptionally induced by Mnl1 under weak acid stress	DNA replication/recombination/repair	T1G07	t1g07	TGCCTACGCAAAGCGAGCAA
6F3	20.3499	12.2671	1.65912	orf19.2237	C2_06840W	SPR1	Putative GPI-anchored protein; similar but not orthologous to S. cerevisiae Spr1, a sporulation-specific exo-1,3-beta-glucanase; mutant is viable	Cell wall genes	T7F10	t7f10	AGATTGCATGAACCGCCAGC
2C10	23.5171	14.3407	1.65882	orf19.2277	C2_07210C	TPK2	cAMP-dependent protein kinase catalytic subunit; isoform of Tpk1; needed for epithelial cell damage, engulfment and oral (not systemic) virulence in mice; control of morphogenesis and stress response; rat catheter, Spider biofilm repressed	Protein kinase	T3C09	t3c09	CCTATAATGCCATGTGATGC
4A9	18.8004	11.3777	1.65863	orf19.5910	C3_04540C		Putative histone acetyltransferase complex subunit; induced upon low-level peroxide stress; Spider biofilm induced	Transcription factor	T5B07	t5b07	TCAGGCGAATAACCGGGAAC
6A7	23.3856	14.706	1.65812	orf19.1571	C2_02470C	ATO7	Putative fungal-specific transmembrane protein	DNA replication/recombination/repair	T6C12	t6c12	GCCCAGGTAGTACAGTTACG
6G8	19.1406	11.4733	1.65795	orf19.2706	C4_02900C	CRH11	GPI-anchored cell wall transglycosylase, putative ortholog of S. cerevisiae Crh1p; predicted glycosyl hydrolase domain; similar to Csf4p and to antigenic A. fumigatus Aspf9; predicted Kex2p substrate; caspofungin-induced	Cell wall genes	T7H09	t7h09	ATATTCAGACCAGCGCAGGC
6C11	19.6594	11.8473	1.65795	orf19.2879	C4_06550C	IFF5	Putative GPI-anchored protein; adhesin-like protein; possibly an essential gene, disruptants not obtained by UAU1 method	Cell wall genes	T7C12	t7c12	CACAGTCACTCATTAGTCGG
2D9	24.2158	14.8229	1.65685	orf19.487	CR_04040C	SPT14	Putative DNA-binding transcription factor; predicted role in regulation of biogenesis of the cell wall; upregulated in biofilm; protein newly produced during adaptation to the serum	Transcription factor	T3F10		CCCGAACCAGGATCATTAAG
6C5	22.5659	14.1133	1.65626	orf19.2907	C4_06300C	PGA42	Putative GPI-anchored adhesin-like protein; decreased transcription is observed in azole-resistant strains that overexpress CDR1 and CDR2 or MDR1	Cell wall genes	T7C06	t7c06	CGGTAACGTATAATCCTGTC
3B3	23.5489	14.2451	1.65581	orf19.4853	C1_09870W	HCM1	Protein with forkhead domain; similar to S. cerevisiae Hcm1p; Hap43p-induced gene	Transcription factor	T4F07	t4f07	AGTATCGCAGTCTACGAGAT
6A1	21.2054	13.2923	1.65568	orf19.643	CR_05100W		Ortholog(s) have role in apoptotic process, mitotic spindle elongation, sister chromatid biorientation, spindle assembly checkpoint	DNA replication/recombination/repair	T1H12	t1h12	CCGTTATTTCTAAGACCTCG
3E6	24.473	14.889	1.65562	orf19.4433	C1_07370C	CPH1	Transcription factor; for mating, filamentation on solid media, pheromone-stimulated biofilms; in pathway with Ess1, Czf1; required with Efg1 for host cytokine response; regulates galactose metabolism genes; rat cathether biofilm repressed	Transcription factor	T4G12	t4g12	AAGACGCCAGTCACTCGATG
5E9	18.4928	11.2933	1.65482	orf19.2093	C2_00380C	RFA1	Putative DNA replication factor A; RNA abundance regulated by cell cycle, tyrosol and cell density	DNA replication/recombination/repair	T1D08	t1d08	TCACCCTGTGCATTAGTGCT
6C6	22.0386	14.1094	1.65469	orf19.876	C2_03440W	PGA33	Putative GPI-anchored protein of unknown function; Spider biofilm repressed	Cell wall genes	T7C07	t7c07	TAGAGAGTCCGTGCAACCTC
4B7	18.156	11.0794	1.65381	orf19.454	CR_05990C	SFL1	Transcription factor involved in negative regulation of morphogenesis, flocculation and virulence; induced in core caspofungin response; Spider biofilm induced	Transcription factor	T5F08	t5f08	TCCGAAGAAGCATGTGCAAC
4D9	16.9292	10.2551	1.65366	orf19.801	C2_04200W	TBF1	Essential transcription factor; induces ribosomal protein genes and the rDNA locus; acts with Cbf1 at subset of promoters; recruits Fhl1 and Ifh1 to promoters; role is analogous to that of S. cerevisiae Rap1; Spider biofilm induced	Transcription factor	T5H11	t5h11	ATATACGGACCACAGGCTGC
4B11	17.1537	10.3788	1.65347	orf19.5376	C3_00790W		Ortholog of S. cerevisiae Elm1; a serine/threonine protein kinase that regulates cellular morphogenesis, septin behavior, and cytokinesis in S. cerevisiae; possibly an essential gene, disruptants not obtained by UAU1 method	Protein kinase	T5B09	t5b09	AACGAGATAGTGACGTACTG
5A9	18.7771	11.4282	1.65319	orf19.6472	C7_02380C	CYP1	Peptidyl-prolyl cis-trans isomerase; cyclosporin A sensitive activity; soluble in hyphae; biofilm induced, macrophage-induced protein; downregulated upon treatment of biofilm with farnesol; present in exponential and stationary phase cells	DNA replication/recombination/repair	T1D01		AATGCTGTCCAAGCCCTGTA
2E7	24.1888	14.6369	1.65292	orf19.6781	C3_07200C	ZFU2	Zn(II)2Cys6 transcription factor; regulator of yeast form adherence; mutants display increased colonization of mouse kidneys; required for yeast cell adherence to silicone substrate; Spider biofilm induced	Transcription factor	T3B12	t3b12	GTACACTCTACACAGTTTGC
4F9	16.7858	10.1468	1.65283	orf19.4295	C5_02750C		Ortholog(s) have DNA binding, nucleosome binding, transcription corepressor activity	Transcription factor	T6A03	t6a03	CTAGCAAAGACAGGGTTGTA
1B7	21.6692	13.0676	1.65273	orf19.2204.2	C2_07750W	RHO2	Ortholog(s) have GTPase activity	GO_cerevisiae	T2F3	t2f3	GTATCATATCCATGTCCACG
4A11	17.494	10.5883	1.6511	orf19.7105	C7_00180W	FAR1	Protein involved in regulation of pheromone-mediated mating; repressed by A1p and Alpha2p in white-phase cells; null mutant shows no pheromone response in opaque cells; overexpression causes enhanced pheromone response and cell cycle arrest	GO_cerevisiae	T5D07	t5d07	GCATTAAGTGTAACGCAGAG
6E2	20.652	12.83	1.65106	orf19.4910	C1_10400C	FGR41	Putative GPI-anchored adhesin-like protein; transposon mutation affects filamentous growth; Spider biofilm repressed	Cell wall genes	T7E07	t7e07	TCGGCCCACAGGCATAAAGA
2C9	26.4375	16.2642	1.65048	orf19.4127	C2_04850C		Ortholog(s) have actin filament binding activity, role in actin cortical patch localization, actin filament bundle assembly, endocytosis and actin cortical patch localization	Protein kinase	T3B09		CTATGCTTCATCAGTCGAGT
5A6	18.7758	11.3774	1.65021	orf19.5008	C1_13710C	DAD1	Subunit of the Dam1 (DASH) complex, which acts in chromosome segregation by coupling kinetochores to spindle microtubules	DNA replication/recombination/repair	T1A01		TGAGAGGACTCCACGACATC
5G2	20.0068	12.1075	1.6495	orf19.3865	CR_06110C	RFX1	Transcription factor; involved in DNA damage responses, morphogenesis, and virulence; Spider biofilm induced	DNA replication/recombination/repair	T1G10	t1g10	CAACTACGTCTATACGGACT
4G11	15.8951	9.62929	1.64855	orf19.2236	C2_06830C	FHL1	Fork-head transcription factor; forms a heterodimer with Ifh1 that is tethered to promoters by Tbf1; positively regulates rRNA and ribosomal protein gene transcription	Transcription factor	T6A05	t6a05	CCCTCGATGAAATGACTACA
6F10	19.8825	12.0329	1.64837	orf19.220	C2_08870C	PIR1	1,3-beta-glucan-linked cell wall protein; N-mannosylated, O-glycosylated by Pmt1; cell wall defect in het mutant; Hog1/fluconazole/hypoxia induced; iron/Efg1/Plc1/temp regulated; flow model biofilm induced; hyphal, Spider biofilm repressed	Cell wall genes	T7G08	t7g08	GCGCGATACATATACATCTC
2A3	26.4261	15.988	1.6483	orf19.53	C1_04990C		Ortholog(s) have role in generation of catalytic spliceosome for first transesterification step, mRNA cis splicing, via spliceosome and commitment complex, cytosol localization	Transcription factor	T3C04	t3c04	TGACGTAGCCGATGTGCTCT
4E11	16.6224	10.0827	1.64807	orf19.4518	C2_04360W		Protein kinase of unknown function; mutants are viable	Protein kinase	T6G01	t6g01	GGGACATTCCTAATAACGCC
3F5	29.9761	18.2343	1.64781	orf19.976	C5_00210C	BRE1	Putative transcription factor with C3HC4 zinc finger DNA-binding motif; similar to S. cerevisiae Bre1p; transposon mutation affects filamentous growth	Transcription factor	T5B02	t5b02	GTGGGCATACAACACCAGCA
1H7	17.4933	10.6231	1.64749	orf19.6305	CR_04880W		Hydroxytrimethyllysine aldolase, the second enzyme in the carnitine biosynthesis pathway; rat catheter biofilm repressed	Yak1 Interactors	T3G02	t3g02	CACATGCCGAAATGGGACCA
5B10	18.1187	11.0159	1.64548	orf19.676	C1_11250W		Microtubule-binding protein of the cortical microtubule; delays exit from mitosis when the spindle is abnormally oriented; Spider biofilm repressed	DNA replication/recombination/repair	T1G03	t1g03	CTAAGGGACTGCAACGGAAC
4C11	16.8671	10.2502	1.64468	orf19.1187	C6_00280W	CPH2	Myc-bHLH transcription factor; promotes hyphal growth; directly regulates Tec1 to induce hypha-specific genes; probably homodimeric, phosphorylated; required for colonization of the mouse GI tract; rat catheter and Spider biofilm induced	Transcription factor	T5F10	t5f10	AACTATGTTGAACGTGGGTC
4E5	16.4598	10.0426	1.64186	orf19.2753	C4_02490W	ZCF15	Predicted Zn(II)2Cys6 transcription factor of unknown function; rat catheter biofilm induced	Transcription factor	T6A01	t6a01	TGAGGAACACGGTGCAATAC
5F10	17.7737	10.8805	1.64165	orf19.4251	C5_02430W	ZCF22	Predicted Zn(II)2Cys6 transcription factor	DNA replication/recombination/repair	T1D10	t1d10	TGCAATTATGGGCAAAGGCC
2E3	25.5821	15.6816	1.64161	orf19.6824	C3_06790W	TRY6	Helix-loop-helix transcription factor; regulator of yeast form adherence; required for yeast cell adherence to silicone substrate; Spider and F-12/CO2 biofilm induced; repressed by alpha pheromone in SpiderM medium	Transcription factor	T3E11	t3e11	CACATAGCATGGGAGGAATC
2G3	27.582	17.991	1.64158	orf19.7385	C3_06040W		CCCH zinc finger protein; Spider biofilm induced	Transcription factor	T4F02	t4f02	GGCCTAGATATAAGCAGAGC
5H7	17.4186	10.753	1.6415	orf19.6163	C3_00860W	CSE4	Centromeric histone H3 variant; role in structural changes of centromeric nucleosomes during cell cycle; 4 nucleosomes bind 1 centromere, each has 1 Cse4 molecule during most of cell cycle, 2 molecules in anaphase; Spider biofilm repressed	DNA replication/recombination/repair	T1C02	t1c02	ACTACAGAGACACTTCTAGC
6H12	19.681	12.2734	1.64118	orf19.5760	C6_03850C	IHD1	GPI-anchored protein; alkaline, hypha-induced; regulated by Nrg1, Rfg1, Tup1 and Tsa1, Tsa1B in minimal media at 37; oralpharyngeal candidasis induced ; Spider biofilm induced; regulated in Spider biofilms by Tec1, Efg1, Ndt80, Rob1, Brg1	Cell wall genes	T7B09	t7b09	AGATCCTCGCACACTATTTG
6G4	20.2949	12.2868	1.64108	orf19.3738	CR_02290W	PGA22	Putative GPI-anchored protein; adhesin-like protein	Cell wall genes	T7H04	t7h04	TAGTATATGACACCACAGCC
1E5	20.0232	12.236	1.64054	orf19.1850	CR_06830C	SIW14	Putative protein phosphatase of the PTP family (tyrosine-specific), similar to S. cerevisiae Siw14p; mutant shows virulence defect; Hap43p-repressed gene	Protein phosphatase	T2B8		AATCGACTGGAAGTGTCTGC
6C1	19.4029	11.9145	1.63968	orf19.810	C2_04110W		Ortholog(s) have DNA helicase activity, role in DNA unwinding involved in DNA replication, reciprocal meiotic recombination, synapsis and nucleus localization	DNA replication/recombination/repair	T7H02	t7h02	GACTATGGCGTGTCACCGTT
4G2	17.7344	10.8886	1.63904	orf19.2808	C3_04020C	ZCF16	Predicted Zn(II)2Cys6 transcription factor; mutants are viable; rat catheter biofilm induced	Transcription factor	T6F03	t6f03	GACCATACTGCATACTAAGC
1B2	24.3836	14.6642	1.63897	orf19.4009	C5_05160C	CNB1	Regulatory subunit of calcineurin B (Ca[2+]-calmodulin-regulated S/T protein phosphatase); required for wild-type resistance to fluconazole or to SDS; micafungin is fungicidal to null mutant	GO_cerevisiae	T2H2	t2h2	ATATCTTGACGAGCTGCCGG
2H4	21.569	13.3892	1.63886	orf19.4869	C1_10020W	SFU1	GATA-type transcription factor; regulator of iron-responsive genes; represses iron utilization genes if iron is present; Hap43-repressed; promotes gastrointestinal commensalism in mice; Spider biofilm induced	Transcription factor	T4C04	t4c04	TAACTCCTGCGACTGAGGGT
4B6	16.6182	10.0703	1.63877	orf19.2540	CR_01540W	SAS3	Similar to silencing proteins; increased transcription is observed upon fluphenazine treatment; rat catheter biofilm repressed	Transcription factor	T5E08	t5e08	GACCAGCATTATCTCCAAAG
3A10	28.0098	17.3361	1.63811	orf19.4318	C5_02940C	MIG1	C2H2 transcription factor; repressor; regulates genes for carbon source utilization; Tup1-dependent and independent functions; hyphal, Hap43 and caspofungin repressed; Spider and flow model biofilm induced	Transcription factor	T4A07	t4a07	TGACCATAACGAGTAAGGGC
2D3	24.4323	14.9687	1.63802	orf19.4056	C1_05140W	BRG1	Transcription factor; recruits Hda1 to hypha-specific promoters; Tn mutation affects filamentation; Hap43-repressed; Spider and flow model biofilm induced; required for Spider biofilm formation; Bcr1-repressed in RPMI a/a biofilms	Transcription factor	T3H09	t3h09	GGCCTCATCTTCTGCAATAT
5H1	19.429	12.0188	1.63788	orf19.4867	C1_10010C	SWE1	Putative protein kinase with a role in control of growth and morphogenesis, required for full virulence; mutant cells are small, rounded, and sometimes binucleate; not required for filamentous growth; mutant is hypersensitive to caspofungin	DNA replication/recombination/repair	T1B12	t1b12	TATGTCACTGGCCCGAACGT
5E12	19.8683	12.2385	1.63685	orf19.6760	C3_07320W	MDS3	TOR signaling pathway component; required for growth and hyphal formation at alkaline pH, for full virulence in a mouse model of systemic infection and for SD and Spider medium biofilm formation; role in chlamydospore formation	DNA replication/recombination/repair	T1H08	t1h08	ATCAGCGTTCGACATGCAGG
3E2	27.6856	16.8357	1.63663	orf19.4972	C1_13440C		Putative transcription factor with zinc finger DNA-binding motif	Transcription factor	T4C12	t4c12	GCCGAGCAGATTCTATAAAG
6E11	20.5943	12.559	1.63595	orf19.2062	C2_00660C	SOD4	Cu and Zn-containing superoxide dismutase; role in response to host innate immune ROS; regulated on white-opaque switch; ciclopirox olamine induced; caspofungin repressed; SOD1,4,5,6 gene family; yeast-associated; Spider biofilm induced	Cell wall genes	T7F06	t7f06	CCACTGGATACAGATTCATC
3E1	30.6326	18.8927	1.63573	orf19.6810	C3_06910C		Ortholog(s) have protein serine/threonine phosphatase activity	GO_cerevisiae	T4B12	t4b12	CGGCGCGTGTTATAGATATT
5H3	18.5841	11.4739	1.63562	orf19.6763	C3_07310C	SLK19	Alkaline-induced protein of plasma membrane; affects cell aggregation, cell wall; similar to S. cerevisiae Slk19p (a kinetochore protein with roles in mitosis, meiosis); required for wild-type virulence in mouse; macrophage-downregulated	DNA replication/recombination/repair	T1D12	t1d12	CGGATCGTCAAAGCTGATAA
3G6	24.3342	14.8788	1.63545	orf19.6936	C3_03810W	RAD53	Protein involved in regulation of DNA-damage-induced filamentous growth; putative component of cell cycle checkpoint; ortholog of S. cerevisiae Rad53p, protein kinase required for cell-cycle arrest in response to DNA damage	Protein kinase	T5G03	t5g03	GAGATCCAGGTCGCTACATG
5G1	20.39	12.5601	1.63505	orf19.1822	C1_06280C	UME6	Zn(II)2Cys6 transcription factor; role in hyphal extension, virulence, adherence to plastic; rat catheter biofilm induced; has a long 5'-UTR that regulates translational efficiency and controls transition to filamentous growth	DNA replication/recombination/repair	T1F10	t1f10	GGAATACGAGTCAAGTGTAC
2A11	26.4836	16.7656	1.63502	orf19.1028	C1_03810C	ELA1	Elongin A; F-box protein; ubiquitin-protein ligase; role in protein ubiquitination and ubiquitin-dependent protein catabolism; rat catheter biofilm induced	Yak1 Interactors	T3F05	T3F05	GGCATCACCCAAGACATGGA
5C12	18.3911	11.473	1.63496	orf19.5377	C3_00780W	HOS2	Putative histone deacetylase; mutations affect filamentous growth; genetic evidence suggests that Set3p and Hos2p function together as a complex involved in regulation of white-opaque switching, morphogenesis, and virulence	DNA replication/recombination/repair	T1G05	t1g05	GCGCTAGTAAGCAATGAGTA
5F2	18.5429	11.3644	1.63462	orf19.1434	C2_08380C		Ortholog(s) have protein kinase activator activity	DNA replication/recombination/repair	T1B09	t1b09	AAGATGGTGCAAGACTGCCC
4A4	18.8961	11.5548	1.63445	orf19.5908	C3_04530C	TEC1	TEA/ATTS transcription factor; white cell pheromone response, hyphal gene regulation; required for Spider and RPMI biofilm formation; regulates BCR1; Cph2 regulated transcript; alkaline, rat catheter, Spider, flow model biofilm induced	Transcription factor	T5E06	t5e06	GCTAGGATCTAAGTACATGC
1E1	21.3442	13.0876	1.63434	orf19.4941	C1_13140C	TYE7	bHLH transcription factor; control of glycolysis; required for biofilm formation; hyphally regulated by Cph1, Cyr1; flucytosine, Hog1 induced; amphotericin B, caspofungin repressed; induced in flow model biofilm and planktonic cultures	Transcription factor	T2F7	t2f7	GCGCCCGCACAATTTAGAAA
1G5	19.1454	11.6927	1.63422	orf19.2674	C4_03160C		Putative transcription factor with zinc finger DNA-binding motif; Hap43p-repressed gene	Transcription factor	T2B11	t2b11	ATATCTGCGCCAGTGCGATG
1D6	18.3463	11.1703	1.63397	orf19.2612	CR_02120C		C2H2 zinc finger transcription factor; expression reduced in ssr1 null mutant; flow model biofilm induced	Transcription factor	T2E6	t2e6	GCGTAATCACCGATAATCTC
2H10	29.2398	17.9351	1.63093	orf19.3474	C6_02320C	IPL1	Putative Aurora kinase; Hap43-induced; induced during planktonic growth; possibly an essential gene, disruptants not obtained by UAU1 method	Protein kinase	T4A05	t4a05	AGCGTAACGTAACTTCACTC
4F6	18.0429	11.1253	1.63072	orf19.3751	CR_02210W		Putative serine/threonine protein kinase; possibly an essential gene, disruptants not obtained by UAU1 method	Protein kinase	T6F02	t6f02	CAACCGAGTCTAATACATGC
5A3	18.3864	11.4002	1.63044	orf19.7044	C7_00740W	RIM15	Ortholog(s) have protein kinase activity and role in age-dependent response to oxidative stress involved in chronological cell aging, conidiophore development, hyphal growth, protein phosphorylation, regulation of meiosis	Protein kinase	T6D08	t6d08	GACTACACCGAATCTGATAC
2G2	24.1002	14.8569	1.62973	orf19.7319	CR_09210W	SUC1	Zinc-finger transcription factor; regulates alpha-glucosidase exression; complements S. cerevisiae suc2 for sucrose utilization and mal13 maltase defect; required for yeast cell adherence to silicone substrate; rat catheter biofilm induced	Transcription factor	T4E02	t4e02	AGCGATCTCCAATACGACTA
3G7	24.1569	14.901	1.62904	orf19.3302	C1_01140C		Putative type-1 protein phosphatase targeting subunit; transcript repressed by yeast-hyphal switch; transcript induced by Mnl1p under weak acid stress; flow model biofilm induced	Various	T5H03		GCCTAGAGCAAACTATCTCA
3F9	25.4602	15.7148	1.62876	orf19.921	C5_00670C	HMS1	hLh domain Myc-type transcript factor; required for morphogenesis induced by elevated temperature or Hsp90 compromise; acts downstream of Pcl1; Spider biofilm induced	Transcription factor	T5F02	t5f02	GGACACGAGTGAGATATTCT
6E5	21.6556	13.466	1.62827	orf19.2044	C2_00800C	PGA27	Putative GPI-anchored protein	Cell wall genes	T7E10	t7e10	ACTATTATGGCAGATGACGG
4D2	17.9871	11.0536	1.62816	orf19.1196	C6_00350W	PKH3	Ortholog(s) have protein kinase activity and role in MAPK cascade involved in cell wall biogenesis, protein phosphorylation	Protein kinase	T5A11	t5a11	GAGCACACTCTATGAACTGC
1B8	19.1409	11.8063	1.62762	orf19.390	C1_08450C	CDC42	Rho-type GTPase; required for budding and maintenance of hyphal growth; GGTase I geranylgeranylated; misexpression blocks hyphal growth, causes avirulence in mouse IV infection; shows actin-dependent localization to hyphal tip	GO_cerevisiae	T2G3	T2G3	AACGACGATGAACAGGTGCC
5H8	15.8817	10.0481	1.62646	orf19.7402	C3_06300W	DOT1	Putative modulator of white-opaque switching	DNA replication/recombination/repair	T2B01	t2b01	CACTAGCTGCAATGAGGTTA
3C2	21.4087	13.271	1.62568	orf19.4866	C1_10000C	CPP1	VH1 family MAPK phosphatase; regulates Cst20-Hst7-Cek1-Cph1 filamentation pathway; represses yeast-hyphal switch; required for virulence in mice; yeast-enriched; induced by alpha pheromone in SpiderM medium; Spider biofilm induced	Protein phosphatase	T4A09	t4a09	AGGATTAGCCCATCTACACG
3C4	20.8622	12.9232	1.62563	orf19.2823	CR_02640W	RFG1	HMG domain transcriptional repressor of filamentous growth and hyphal genes; in Tup1-dependent and -independent pathways; binds DNA; transcript not regulated by oxygen or serum; not responsible for hypoxic repression; Spider biofilm induced	Transcription factor	T4C09	t4c09	ATTATTGAGCCCGCGCTGTG
6F5	23.0445	14.6998	1.62562	orf19.7472	CR_00610W	IFF4	Adhesin-like cell surface protein; putative GPI-anchor; null mutant germ tubes show decreased adhesion to plastic substrate; mutants are viable; Hap43-repressed gene	Cell wall genes	T7F12	t7f12	TGCTAGTCGATGCCACCGAT
6B11	21.0221	12.9203	1.62559	orf19.4206	C6_00540W		Ortholog(s) have crossover junction endodeoxyribonuclease activity	DNA replication/recombination/repair	T7F01	t7f01	TCGAGCATAGAACGCGAGAC
4C9	17.8185	11.0337	1.62314	orf19.5855	C3_04110C	MBP1	Putative component of the MBF transcription complex involved in G1/S cell-cycle progression; non-periodic mRNA expression; predicted, conserved MBF binding sites upstream of G1/S-regulated genes	Transcription factor	T5D10	t5d10	TTTCACCTGAGCCCGAGAGT
2H9	27.8175	17.2145	1.62275	orf19.2647	C5_03320C	ZCF14	Putative Zn(II)2Cys6 transcription factor; caspofungin induced	Transcription factor	T4H04	t4h04	GACGAGTATAGATCATAGCG
4C12	18.5238	11.4174	1.62042	orf19.3986	C5_04970C	PPR1	Putative transcription factor with zinc cluster DNA-binding motif; has similarity to S. cerevisiae Ppr1p, which is a transcription factor involved in the regulation of uracil biosynthesis genes	Transcription factor	T5G10	t5g10	CTTACAATGGGCTGCAAGGC
6H1	21.5753	13.3158	1.62019	orf19.2833	CR_02750C	PGA34	Putative GPI-anchored protein; transcript repressed by alpha pheromone in SpiderM medium; induced in oralpharyngeal candidasis; flow model biofilm induced; Spider biofilm induced	Cell wall genes	T7A05	t7a05	GCCCAGGTTTAATAATCCTC
4F7	15.508	9.5404	1.62014	orf19.5241	C1_12230W	SNT1	Ortholog of S. cerevisiae Snt1; an NAD-independent histone deacetylase; heterozygous transposon mutation affects filamentous growth; null mutants are viable	Transcription factor	T6G02	t6g02	GCTCCCACAGTAAGTTAAAC
3A1	37.6768	23.5619	1.61966	orf19.1069	C1_04330W	RPN4	C2H2 transcription factor; putative regulator of proteasome genes; DNA recognition sequence (GAAGGCAAAA) enriched in regions upstream of proteasome genes; induced in core stress response; Hap43-induced; Spider biofilm induced	Transcription factor	T4D05	t4d05	CACGCATTCTAATTCATGGC
5H9	20.1964	12.7175	1.6191	orf19.239	C3_02490C		Putative ATP-dependent helicase; induced by nitric oxide	DNA replication/recombination/repair	T2A01	t2a01	TGACGCGCCAAAGGCATCAA
1H3	19.822	12.2416	1.61717	orf19.5867	C3_04250W	WSC1	Putative cell wall component; transcript upregulated in cyr1 mutant (yeast or hyphae); Spider and flow model biofilm induced	GO_cerevisiae	T3A02	t3a02	CACATATCGACAAGGTCCGA
4D10	16.6459	10.4524	1.61631	orf19.191	C2_04760W	KIC1	Member of the GCK-III subfamily of eukaryotic Ste20p kinases; in RAM cell wall integrity signaling network; role in cell separation, azole sensitivity; required for hyphal growth; constitutive expression is MTL, white-opaque independent	Protein kinase	T5A12	t5a12	CCTCTTCGTACAGTTGGGTG
4B10	17.2692	10.8377	1.61538	orf19.223	C2_08860W		Putative serine/threonine protein kinase; Hap43-repressed; induced by prostaglandins; possibly an essential gene, disruptants not obtained by UAU1 method; flow model biofilm induced; Spider biofilm induced	Protein kinase	T5A09		AGACACCATGTGCCAATCTA
4H5	17.3614	10.8988	1.61518	orf19.4242	C5_02340C	CST20	Protein kinase of Ste20p/p65PAK family, required for wild-type mating efficiency and virulence in a mouse model; Cst20p-Hst7p-Cek1p-Cph1p MAPK pathway regulates some hyphal growth; involved in Cdc42p growth regulation	Protein kinase	T6H05	t6h05	AGTAGACCTTACAGCTCCTG
1D8	20.1191	12.4889	1.61511	orf19.403	C1_08570C	PCL2	Cyclin homolog; reduced expression observed upon depletion of Cln3; farnesol regulated; periodic mRNA expression, peak at cell-cycle G1/S phase; Hap43-induced; rat catheter biofilm repressed	Various	T2H6	t2h6	CGCGGTAATCTGATCTAACG
4E1	19.1673	12.0526	1.61337	orf19.1718	C3_01330W	ZCF8	Predicted Zn(II)2Cys6 transcription factor; repressed by fluphenazine treatment; required for yeast cell adherence to silicone substrate	Transcription factor	T5D12	t5d12	AATTCGCTCTAAGCTGGGCG
5H6	17.3969	10.8697	1.61296	orf19.6995	C3_05600W	ATO6	Putative fungal-specific transmembrane protein	DNA replication/recombination/repair	T1E03	t1e03	CATAGCGGCAAAGCGCGTAA
4H3	17.3818	10.8679	1.61119	orf19.2504	C3_01000W	BMS1	Putative GTPase; Hap43-induced gene; mutation confers resistance to 5-fluorocytosine (5-FC); flucytosine induced; repressed by prostaglandins; Spider biofilm induced	Yak1 Interactors	T6E05	t6e05	CCCGTGAATATAAGTGAAGC
2G9	23.3826	14.4942	1.61118	orf19.2458	C1_05910W	SIP5	Protein of unknown function; flow model, rat catheter and Spider biofilm induced	Transcription factor	T4D03	t4d03	ACCGTAGTCGCAGGTTTGAT
3H1	21.5995	13.3002	1.61089	orf19.5940	C3_04770C	ZCF32	Predicted Zn(II)2Cys6 transcription factor; possibly an essential gene, disruptants not obtained by UAU1 method; Hap43-repressed	Transcription factor	T5F04	t5f04	ATTAGGTCGCCCAGCTACTG
4C8	15.7805	9.84252	1.60968	orf19.20	C2_06420C	RTS1	Putative serine/threonine-protein phosphatase B-type regulatory subunit; transcription is regulated upon yeast-hyphal switch	Protein phosphatase	T5C10	t5c10	AGGAACATCTTGGCAATGAC
5G3	16.4489	10.1958	1.60955	orf19.2534	CR_01500W	PIN4	Protein with similarity to S. cerevisiae Pin4p; transposon mutation affects filamentous growth	DNA replication/recombination/repair	T1H10	t1h10	GCCCATGATAAATCTCTGCA
6E8	20.3375	13.2209	1.60935	orf19.535	CR_04440C	RBR1	Glycosylphosphatidylinositol (GPI)-anchored cell wall protein; required for filamentous growth at acidic pH; expression repressed by Rim101 and activated by Nrg1; Hap43-induced	Cell wall genes	T7F03	t7f03	GCCGCGTATAAATCTTTCCA
5B2	16.3171	10.1967	1.60809	orf19.7617	CR_10400W		Ortholog(s) have peptide alpha-N-acetyltransferase activity, role in N-terminal protein amino acid acetylation, histone acetylation and NatA complex, cytosol, cytosolic ribosome, nucleus localization	DNA replication/recombination/repair	T1A02	t1a02	GCGATGGAGCGACTTTCTCT
5D1	20.914	13.1362	1.60718	orf19.4560	C4_02270C	BFR1	Protein involved in the maintenance of normal ploidy; S. cerevisiae ortholog cofers Brefeldin A resistance; stationary phase enriched protein; Spider biofilm repressed	DNA replication/recombination/repair	T1H05	t1h05	CAACTTCTCGGGAATAGGAG
3A11	24.4097	15.2129	1.60708	orf19.5758	C6_03830W	SAL6	Putative protein phosphatase of the Type 1 family; serine/threonine-specific; similar to S. cerevisiae Ppq1; mutant has virulence defect; Spider biofilm induced	Protein phosphatase	T4B07	t4b07	GCTAATCGAACACAGCTCTA
6G1	21.9802	14.6166	1.60568	orf19.5102	C1_08230C	PLB5	Putative GPI-linked phospholipase B, fungal-specific (no mammalian homolog); null mutation eliminates cell-associated phospholipase A2 activity and attenuates virulence; fluconazole-repressed; flow model biofilm repressed	Cell wall genes	T7G11	t7g11	CGCCTAGTGAAATATGTCCA
2F7	24.7774	15.534	1.60525	orf19.1446	C2_01410C	CLB2	B-type mitotic cyclin (cyclin-dependent protein kinase regulatory subunit); essential; required for wild-type mitotic exit; role in cell polarization; interacts with catalytic subunit Cdk1; Spider biofilm repressed	Various	T4F01	t4f01	TGAGATCCGCTACATGCTCG
5F6	17.1129	10.6705	1.60445	orf19.3764	C1_12520W	GSG1	Putative subunit of the TRAPP complex; involved in targeting of ER-to-Golgi transport vesicles; flow model biofilm induced	DNA replication/recombination/repair	T1G09	t1g09	TTACCGGAGAAAGGAGCCCA
4B12	19.4898	12.2105	1.60436	orf19.3415	C6_01710C	PTK2	Putative protein kinase of polyamine import; mutation confers hypersensitivity to high concentrations of tunicamycin; YPD flow model biofilm induced; rat catheter and Spider biofilm induced	Protein kinase	T5C09	T5C09	GCCGATGAGATAATAGTAGC
4D11	16.792	10.559	1.60288	orf19.3071	C3_00800W	MIH1	Putative protein phosphatase of the PTP family (tyrosine-specific); ortholog of S. cerevisiae Mih1; mRNA binds She3	Protein phosphatase	T5B12	t5b12	CAGACACCTGAATTTGTAGC
5G4	18.4068	11.584	1.60181	orf19.3093	C4_07120C	MSH2	Putative DNA mismatch repair factor; transcript regulated by Nrg1; flucytosine repressed; transcript regulated by tyrosol and cell density	DNA replication/recombination/repair	T1A11	t1a11	GAGCTGATCTCATGCTTCCT
6C4	21.2962	14.1072	1.60152	orf19.3923	C5_04370C	PGA37	Putative GPI-anchored protein; Hap43-repressed; Spider biofilm induced	Cell wall genes	T7C05	t7c05	GCCCAAGTACAATTTCGACA
2D8	26.2177	17.3404	1.60135	orf19.1496	C2_01870C		Putative transcription factor with zinc finger DNA-binding motif; Hap43p-repressed gene	Transcription factor	T3E10	t3e10	CATCGAGATTACCGCGTCTG
2E1	26.0758	16.856	1.60097	orf19.3506	C6_02050W	DBR1	Debranchase; homozygous mutant accumulates lariat intermediates of mRNA splicing; rat catheter biofilm repressed	Protein phosphatase	T3C11	t3c11	TTCTCCCGCAGATTGTGTGG
1C4	19.2595	12.1899	1.59698	orf19.5334	C2_10560C		Ortholog od S. cerevisiae Tis11, a mRNA-binding protein; transcription regulated by yeast-hyphal switch; flow model biofilm induced; Spider biofilm repressed	Transcription factor	T2G4	t2g4	CAATGTATGACAACGGCGGA
4H6	18.9179	11.8952	1.59675	orf19.940	C5_00490C	BUD2	GTPase activating protein (GAP) for Rsr1; negative regulator of filament branching, acts in hyphal growth guidance; required for wild-type budding pattern; induced in low iron; regulated by tyrosol and cell density	GO_cerevisiae	T6A06	t6a06	GGTCATTTACAATCGTCTCC
1E9	22.1965	14.19	1.5967	orf19.5350	C2_10700C		Ortholog(s) have cyclin-dependent protein serine/threonine kinase activity	GO_cerevisiae	T2F8		TGTTAAGAACGACGTGCCAC
5A4	19.8665	12.4798	1.59661	orf19.1814	CR_07090W	STT4	Putative phosphatidylinositol-4-kinase	Various	T6E08	t6e08	CCTGGCTCGAAATCACATAA
4C10	16.2809	10.2661	1.59548	orf19.2969	C1_02810W	RAD16	Ortholog of S. cerevisiae Rad16; a protein that recognizes and binds damaged DNA; flucytosine induced; rat catheter and Spider biofilm induced	Transcription factor	T5E10		GGGCTGAAGACACACCACTA
6B12	20.3073	12.7882	1.59546	orf19.7221	C1_14140C	SET3	NAD-dependent histone deacetylase; mutations affect filamentous growth; genetic evidence suggests Set3/Hos2 function as a complex to regulate white-opaque switching, morphogenesis, and virulence; flow model biofilm induced	DNA replication/recombination/repair	T7G02	t7g02	CCAGCTACTAAAGGATGTCA
5G12	19.1491	12.2545	1.59535	orf19.6568	C7_01580W	SMC6	Putative structural maintenance of chromosomes (SMC) protein; Hap43-induced; cell-cycle regulated periodic mRNA expression; S. cerevisiae ortholog not cell-cycle regulated; Spider biofilm induced	DNA replication/recombination/repair	T1A12	t1a12	AGTGTGCAGCTCCACCTTTG
1H4	18.2535	11.4379	1.59529	orf19.1683	C3_01600W	PPH21	Putative protein phosphatase of the Type 2A-related family (serine/threonine-specific), similar to S. cerevisiae Pph21p; caspofungin repressed; possibly an essential gene, disruptants not obtained by UAU1 method	Protein phosphatase	T3B02	t3b02	CCTATAAGCGAACTTCTGAC
4B8	15.8619	9.93723	1.59407	orf19.147	C2_04660C	YAK1	Predicted serine-threonine protein kinase; involved in hyphal growth regulation and biofilm formation; flow model biofilm induced; induced in core caspofungin response	Protein kinase	T5G08		CGTCAGATTTGAGAATGTGC
4A10	18.2638	11.539	1.5938	orf19.4775	C1_09170W	CTA8	Essential transcription factor, mediates heat shock transcriptional induction; in the absence of heat stress, Cta8p levels are modulated by growth temperature to regulate basal expression of genes involved in protein folding	Transcription factor	T5C07	t5c07	GACTGCTGCTCATATCGAGT
3G12	23.8372	15.0902	1.59337	orf19.3969	C5_04830W	SFL2	Transcription factor involved in regulation of morphogenesis; required for filamentous growth, for virulence in RHE model but not in mice; induced upon RHE infection but C. dubliniensis ortholog is not; Spider biofilm induced	Transcription factor	T5E04	t5e04	GGCGCTTTATCAATCTAACC
2H1	25.6783	16.1792	1.59286	orf19.175	CR_02500W		Ortholog of C. dubliniensis CD36 : Cd36_27430, C. parapsilosis CDC317 : CPAR2_802450, Candida tenuis NRRL Y-1498 : CANTEDRAFT_113969 and Debaryomyces hansenii CBS767 : DEHA2A13002g	Transcription factor	T4H03	t4h03	CTACTGATGAGGAGCTTGAT
2A10	28.2369	18.1371	1.59197	orf19.3127	C4_06820C	CZF1	Transcription factor; regulates white-opaque switch; hyphal growth regulator; expression in S. cerevisiae causes dominant-negative inhibition of pheromone response; required for yeast cell adherence to silicone; Spider biofilm induced	Transcription factor	T3D05	t3d05	TTCCGTTGAACAAGGGAGAA
6D5	23.525	15.6114	1.59172	orf19.2108	C2_00240C	SOD6	Copper- and zinc-containing superoxide dismutase; gene family includes SOD1, SOD4, SOD5, and SOD6; gene may contain an intron; Hap43-repressed; flow model and rat catheter biofilm induced	Cell wall genes	T7D08	t7d08	GCGCCATGCAAATGAGCCAA
2A2	29.4356	18.7068	1.59168	orf19.4785	C1_09260C	PTC1	Putative protein phosphatase of the Type 2C-related family (serine/threonine-specific), similar to S. cerevisiae Ptc1p; mutant shows virulence defect	Protein phosphatase	T3A04	t3a04	ATATAGCGGCCTAAGCTGAG
1F1	19.2758	12.119	1.59099	orf19.878	C2_03430W	NBN1	Subunit of the NuA4 histone acetyltransferase complex; Plc1p-regulated	Transcription factor	T2B9	t2b9	ATAGGCACGGAATCTTGCGC
4G6	17.3615	11.0225	1.59022	orf19.4766	C1_09090C	ARG81	Zn(II)2Cys6 transcription factor; required for utilization of ornithine as a nitrogen source and for wild-type resistance to caffeine; required for yeast cell adherence to silicone substrate	Transcription factor	T6B04	t6b04	ACCTGAGCAGTATAGACGCG
1C3	19.5567	12.3112	1.58973	orf19.3200	C5_01750C	MTLA2	Master regulator (activator) of a-type mating; has HMG domain, which is predicted to bind DNA; gene has intron; not related to S. cerevisiae MATa2; a/alpha mating type may increase virulence, provides competitive advantage	Various	T2F4	t2f4	ACCTGTAGAGTAAGTGTCAG
2C1	26.537	17.0061	1.58856	orf19.5325	C2_10530C	KIN3	Protein similar to S. cerevisiae Kin3p; induced under Cdc5p depletion; shows Mob2p-dependent hyphal regulation; mutants are hypersensitive to caspofungin	Protein kinase	T3G07	t3g07	ACGCGACGATCACGAGATAG
6B9	20.7785	13.3333	1.58819	orf19.1646	C3_02020W		Ortholog(s) have rRNA primary transcript binding activity	DNA replication/recombination/repair	T7D02	t7d02	TGCTACGAGCTATACTCACT
3D6	23.4422	14.7858	1.58815	orf19.4166	C4_00760W	ZCF21	Predicted Zn(II)2Cys6 transcription factor; mutants display increased colonization of mouse kidneys; Spider biofilm induced	Transcription factor	T4C11	t4c11	CCGCTATTATTACAGACTGG
6D3	19.8127	12.49	1.5878	orf19.2060	C2_00680C	SOD5	Cu and Zn-containing superoxide dismutase; protects against oxidative stress; induced by neutrophils, hyphal growth, caspofungin, osmotic/oxidative stress; oralpharyngeal candidiasis induced; rat catheter and Spider biofilm induced	Cell wall genes	T7D06	t7d06	CTTACTCTGGCGATGAGCGT
2C11	22.9971	14.6177	1.58727	orf19.2331	C1_10860C	ADA2	Zinc finger and homeodomain transcriptional coactivator; role in cell wall integrity and in sensitivity to caspofungin; required for the normal transcriptional response to caspofungin; required for yeast cell adherence to silicone substrate	Transcription factor	T3D09	t3d09	GCGCACTTCTACTAATATCG
5E1	19.7752	12.5063	1.58718	orf19.6034
2A6	24.7732	15.6857	1.5867	orf19.3683	C1_02260C	AGE3	Putative ADP-ribosylation factor GTPase activating protein, functional ortholog of S. cerevisiae GCS1; mutation affects endocytosis, hyphal growth, chemical and drug resistance, and sensitivity to cell wall inhibitors	Transcription factor	T3G04	t3g04	CGAGCTAAGGTACTTGAAAG
1A7	19.2929	12.2589	1.58635	orf19.7644	CR_10610C		Ortholog(s) have ubiquitin-protein ligase activity, role in anaphase-promoting complex-dependent proteasomal ubiquitin-dependent protein catabolic process, protein ubiquitination and anaphase-promoting complex localization	Transcription factor	T2A2	t2a2	ATCGCAACTAACGCGCTATA
1C6	18.4937	11.6908	1.5855	orf19.5968	C3_05000W	RDI1	Putative rho GDP dissociation inhibitor; transposon mutation affects filamentous growth; farnesol, filament-induced; regulated by Nrg1, Tup1; protein levels low in stationary phase yeast	GO_cerevisiae	T2A5	t2a5	ACGCAGAGAGCATTCCTCAG
3H3	24.7613	15.6206	1.58523	orf19.5651	C4_00260W		Ortholog(s) have histone demethylase activity (H3-dimethyl-K4 specific), histone demethylase activity (H3-trimethyl-K4 specific) activity	Transcription factor	T5H04	t5h04	TATTGCGTGACACCTGCTCG
2F4	26.3092	17.1317	1.58382	orf19.7081	C7_00390W	SPL1	Protein similar to S. cerevisiae Spl1p, which is involved in tRNA splicing; member of pyridoxal-phosphate-dependent aminotransferase protein family; predicted to be essential	Yak1 Interactors	T4C01	t4c01	CCTGGCCTGAAATCAAGTAA
4G4	18.2266	11.5679	1.58142	orf19.4145	C5_01500C	ZCF20	Zn(II)2Cys6 transcription factor orthologous to S. cerevisiae Hap1; regulated by Sef1, Sfu1; Hap43-induced; Spider biofilm induced	Transcription factor	T6H03	t6h03	ACACTAGACTCATTGATCGG
6C12	18.9472	12.0321	1.57706	orf19.848	C2_03720W	PGA16	Putative GPI-anchored protein	Cell wall genes	T7D03	t7d03	GCCAGATGTCAACACAGCTA
1B12	19.4742	12.4973	1.57481	orf19.2843	CR_02860W	RHO1	Small GTPase of Rho family; regulates beta-1,3-glucan synthesis activity and binds Gsc1p; essential; expected to be geranylgeranylated by geranylgeranyltransferase type I; plasma membrane-localized	GO_cerevisiae	T2C4		GCCTAATTTACAAGCGCCTA
5C3	17.2091	10.9488	1.57256	orf19.3752	CR_02200C	RAD51	Protein involved in homologous recombination and DNA repair; flucytosine induced; slow growth and increased white-to-opaque switching frequency in null mutant	DNA replication/recombination/repair	T1G04	t1g04	ACGACTTCTTAACTGTCTCG
6D6	21.24	14.6705	1.57249	orf19.6784	C3_07160W	PGA32	Putative GPI-anchored adhesin-like protein; induced in high iron; Spider biofilm induced	Cell wall genes	T7D09	t7d09	ACTACTGTGGTCCATGTGGT
5G10	20.6289	13.2178	1.57228	orf19.6222	C1_06880C	SPO22	Ortholog(s) have role in regulation of synaptonemal complex assembly and condensed nuclear chromosome localization	DNA replication/recombination/repair	T1G11	t1g11	TTTGCCACAACAACTGCGAA
5C6	19.2546	12.728	1.57132	orf19.4161	C4_00800W		Ortholog(s) have role in DNA repair and Smc5-Smc6 complex, nucleus localization	DNA replication/recombination/repair	T1A05		AAGACATGCCTATACAGCCG
2F5	24.5413	15.6397	1.56878	orf19.7251	C1_14360C	WSC4	Putative cell wall integrity and stress response subunit 4 precursor; transcription is specific to white cell type	GO_cerevisiae	T4D01		CAGGCTATTCAATCTGATCC
5A1	21.0588	13.6806	1.56833	orf19.1842	CR_06910W	BUD5	Predicted GTP/GDP exchange factor for Rsr1; rat catheter biofilm induced	GO_cerevisiae	T6A08	t6a08	GGTACAGACACTGCGACAAC
2H7	25.5445	16.2758	1.56829	orf19.2395	CR_03290C	IME2	Putative serine/threonine protein kinase; mutation confers hypersensitivity to amphotericin B	Protein kinase	T4F04	t4f04	ATATCGACCATCCGCGTAAG
5B1	20.4883	13.141	1.56621	orf19.5844	CR_05580C		Ortholog(s) have role in meiotic DNA recombinase assembly, reciprocal meiotic recombination and condensed nuclear chromosome localization	DNA replication/recombination/repair	T1H01	t1h01	CGGCGGTAACGATTATTAAG
3H11	23.8602	15.705	1.56569	orf19.5357	C2_10750C	AKL1	Putative serine/threonine protein kinase; induced during the mating process	Protein kinase	T5H05	t5h05	ACACAGTTGTACGAATCTCC
1C11	19.9442	12.7998	1.56544	orf19.6645	CR_05670C	HMO1	HMG-box transcription factor; binds upstream of hexose and ergosterol metabolism and cell cycle genes; activates pseudohyphal growth when expressed in S. cerevisiae; repressed in hyphae; Spider biofilm repressed	Transcription factor	T2F5	t2f5	TACCGTGACACAGGTGATCG
4A5	18.5023	11.8645	1.56485	orf19.3523	C2_04930C	CRK1	Protein kinase of the Cdc2 subfamily involved in hyphal development, virulence; promotes hyphal development independently of Cph1 and Efg1; functionally complements pheromone hypersensitivity of S. cerevisiae sgv1 mutant; Hap43p-repressed	Protein kinase	T5F06	t5f06	GACTTGCTAACATGCTTCGC
5C9	18.2567	11.6751	1.56349	orf19.5276	C1_11910W		Putative nuclear pore-associated protein; Hap43p-induced gene; induced upon low-level peroxide stress; possibly an essential gene, disruptants not obtained by UAU1 method	DNA replication/recombination/repair	T1D05	t1d05	TATGGGTCAACACATCCCTA
1B3	19.3596	12.4511	1.56332	orf19.4796	C1_09350W		Putative eIF-4E-binding repressor of CAP-dependent translation; stationary phase enriched protein	Yak1 Interactors	T2B3		CCTGACTGGCAATATCGTTA
5D6	19.4199	12.4923	1.56273	orf19.7308	CR_09120C	TUB1	Alpha-tubulin; gene has intron; complements cold-sensitivity of S. cerevisiae tub1 mutant; C. albicans has single alpha-tubulin gene, whereas S. cerevisiae has two (TUB1, TUB3); farnesol-upregulated in biofilm; sumoylation target	DNA replication/recombination/repair	T1G06	t1g06	CACCAGCCGTGACTGTGTTT
4E6	17.919	11.4627	1.56201	orf19.5224	C1_12410C	PKH2	Putative serine/threonine protein kinase; predicted role in sphingolipid-mediated signaling pathway that controls endocytosis; mRNA binds She3 and is localized to hyphal tips	Protein kinase	T6B01	t6b01	TGACCACCACTACTTTGAAG
5G8	18.1773	11.9582	1.56056	orf19.1605	C2_09470C	PMS1	Putative DNA mismatch repair factor; ortholog of S. cerevisiae PMS1 which is an ATP-binding protein involved in DNA mismatch repair	DNA replication/recombination/repair	T1E11	t1e11	TTAGGCGAGACAGACTGCTC
4H4	18.0922	11.6254	1.5605	orf19.7510	CR_00260W	KIN2	Protein with similarity to S. cerevisiae Kin2p, transcription is positively regulated by Tbf1	Protein kinase	T6F05	t6f05	TTTGACCCTCGACGTTGGCT
4H1	16.2918	10.4687	1.55919	orf19.5026	C1_13880C		C2H2 transcription factor; Spider biofilm induced	Transcription factor	T6C05	t6c05	AAGATGGCCCAATGTGTTGA
4B9	17.0793	11.0924	1.55892	orf19.1135	C1_11810W	CAS1	Putative transcription factor with Ku70/Ku80 beta-barrel DNA-binding motif; involved in telomerase regulation and telomere protection; mutation causes marginal increase in caspofungin sensitivity	Transcription factor	T5H08		TTAGCACCTGTCACATCGGG
3H9	22.1105	14.3719	1.55811	orf19.4909	C1_10380C	CBK1	Ser/Thr kinase of cell wall integrity pathway; mutants show abnormal morphology and aggregation; Mob2p associated; required for wild-type hyphal growth and transcriptional regulation of cell-wall-associated genes	Protein kinase	T5F05	t5f05	TATGACTTGACACACGGCGC
3A9	26.5587	17.4907	1.55564	orf19.4450	C1_07170C	ZCF23	Predicted Zn(II)2Cys6 transcription factor; ortholog of S. cerevisiae Gsm1; flow model biofilm induced	Transcription factor	T4H06	t4h06	GAGATGTCCTTAACGCTCCG
4E7	16.5553	10.7912	1.55353	orf19.1035	C1_03740W	WAR1	Zn(II)2Cys6 transcription factor; plays a role in resistance to weak organic acids; required for yeast cell adherence to silicone substrate; Spider biofilm induced	Transcription factor	T6C01	t6c01	GTATTGTCCACATGGCCTTC
4F12	17.9814	11.7297	1.55315	orf19.3012	C1_03200C	ARO80	Zn(II)2Cys6 transcription factor; transcriptional activator of aromatic amino acid catabolism; regulator of aromatic alcohol biosynthesis via the Ehrlich pathway; mutant is viable	Transcription factor	T6D03	t6d03	AGCCGTGACGTTATCGACTT
1A5	18.6029	12.1136	1.55227	orf19.5660	C4_00320C		Ortholog(s) have ubiquitin-protein ligase activity, role in protein import into peroxisome matrix, protein ubiquitination and endoplasmic reticulum, peroxisomal membrane localization	Transcription factor	T2G1	t2g1	GATAGCATCCGAGACAGCTC
5E4	18.6083	12.1029	1.55203	orf19.2728	C4_02700W		Ortholog(s) have DNA clamp loader activity, role in DNA damage checkpoint, nucleotide-excision repair, reciprocal meiotic recombination and Rad17 RFC-like complex, nucleus localization	DNA replication/recombination/repair	T1F07	t1f07	GGGATTCACACATTAACCAC
2F10	24.8882	16.258	1.55202	orf19.1971	C5_00980W	TRY3	RING-finger transcription factor; regulator of yeast form adherence; required for yeast cell adherence to silicone substrate; Spider biofilm induced	Transcription factor	T4A02		CCTACCGTCAGGATATTATG
5E3	17.7358	11.4627	1.55147	orf19.1574	C2_02500W		Putative TFIID subunit involved in RNA polymerase II transcription initiation; possibly an essential gene, disruptants not obtained by UAU1 method	DNA replication/recombination/repair	T1E07	t1e07	TAGACTGTGCTCACGCTGCT
4F3	17.6992	11.489	1.55101	orf19.4225	C5_02180C	LEU3	Zn(II)2Cys6 transcription factor; predicted regulator branched-c ofhain amino acid biosynthesis genes; alkaline induced; induced by Mnl1 under weak acid stress; required for yeast cell adherence to silicone substrate; Spider biofilm induced	Transcription factor	T6C02	t6c02	TATGATCCTCTCGACAGGCG
5G7	26.4947	17.1176	1.55042	orf19.6133	CR_07360W	PIF1	Putative DNA helicase; decreased transcription is observed upon fluphenazine treatment	DNA replication/recombination/repair	T1D11	t1d11	GCGCCAAACAGATATGTCTA
1H5	18.5128	11.9746	1.5499	orf19.7547	CR_09750C		Ortholog(s) have phosphatidylinositol-3-phosphate binding, ubiquitin-protein ligase activity, role in protein ubiquitination and cytosol, fungal-type vacuole membrane, late endosome, nucleus localization	Transcription factor	T3D02		ATAGAGCGTCCCATTCGTCG
3E4	25.9844	17.1802	1.54929	orf19.6010	C1_00950C	CDC5	Polo-like kinase; member of conserved Mcm1 regulon; depletion causes defects in spindle elongation and Cdc35-dependent filamentation; virulence-group-correlated expression; likely essential (UAU1 method); Spider biofilm repressed	Protein kinase	T4E12	t4e12	ACCATATCGTTGAAGTGGAG
3F12	24.2355	15.9671	1.54929	orf19.4778	C1_09200W	LYS142	Zn(II)2Cys6 transcription factor; has similarity to S. cerevisiae Lys14, involved in the regulation of lysine biosynthesis genes; fungal-specific	Transcription factor	T5A03		TATGATCTCTGCCAACTTGC
4E3	18.0373	12.1318	1.54759	orf19.642	CR_05120W		Ortholog of C. dubliniensis CD36 : Cd36_30470, C. parapsilosis CDC317 : CPAR2_203380, Candida tenuis NRRL Y-1498 : CANTEDRAFT_117493 and Debaryomyces hansenii CBS767 : DEHA2G19228g	Yak1 Interactors	T5G12	t5g12	CCTAGACCCGAATTATGTAC
3G2	26.4828	17.3324	1.54722	orf19.1949	C5_01210W	VPS1	Dynamin-family GTPase-related protein; induced upon adherence to polystyrene; regulated by Gcn2p and Gcn4p	Yak1 Interactors	T5C03	t5c03	CGGATATTCTTCACAGGTGT
5A7	17.2829	11.189	1.54706	orf19.3551	C2_05210W	DAD2	Essential subunit of the Dam1 (DASH) complex, which acts in chromosome segregation by coupling kinetochores to spindle microtubules	DNA replication/recombination/repair	T1B01		GATCTAACGACACTCTGAGC
3D4	28.6299	18.7273	1.54615	orf19.1826	C1_06230C	MDM34	Putative zinc finger transcription factor; macrophage-downregulated; flow model biofilm induced; flow model and Spider biofilm induced	Transcription factor	T4A11	t4a11	TATGTTCTGACAGCCTCCGG
1F5	19.2835	12.9016	1.54584	orf19.5200	C1_04380W	SIT4	Serine/threonine protein phosphatase catalytic subunit; has a role in cell wall maintenance, hyphal growth, and virulence in a mouse systemic infection model	Protein phosphatase	T2F9	t2f9	GCACTTACGGCAATACCTTA
6B1	20.7866	13.7686	1.54497	orf19.3947	C5_04630W		Ortholog(s) have rDNA binding activity	DNA replication/recombination/repair	T6G11	t6g11	ACCTTACAGTTTACAGAGGG
6A8	19.7033	12.7604	1.54485	orf19.1792	C4_05340W		Ortholog(s) have ubiquitin-protein ligase activity	DNA replication/recombination/repair	T6D10	t6d10	TACAGCTCAGCACTTGACGG
5C2	19.1117	13.0408	1.54397	orf19.71	C1_03690W		Ortholog(s) have role in ER to Golgi vesicle-mediated transport, protein secretion and COPII vesicle coat, Golgi membrane, cell division site, cell tip, cis-Golgi network, cytosol, nucleus localization	DNA replication/recombination/repair	T1E04	t1e04	AAAGCACCTTGAACGGGCTC
4G8	18.2884	11.917	1.54359	orf19.5175	C7_02860C		Ortholog(s) have ubiquitin-protein ligase activity, role in ER-associated ubiquitin-dependent protein catabolic process and Doa10p ubiquitin ligase complex, integral to endoplasmic reticulum membrane, nuclear inner membrane localization	Transcription factor	T6F04	t6f04	GCTCGCTAGATTGAGAGAAT
3C3	24.5788	16.3212	1.54317	orf19.3425	C6_01620W		RING/FYVE/PHD zinc finger protein; Spider biofilm induced	Transcription factor	T4B09	t4b09	GATGCGCCCTCAGTTTGTCT
4A12	18.2531	12.0439	1.54314	orf19.6124	CR_07440W	ACE2	Transcription factor; similar to S. cerevisiae Ace2 and Swi5; regulates morphogenesis, cell separation, adherence, virulence in a mice; mutant is hyperfilamentous; rat catheter and Spider biofilm induced	Transcription factor	T5E07	t5e07	GAGCATGAGGTACTATGACT
1C12	18.848	12.2017	1.54302	orf19.3001	C1_03080C	TEM1	Putative GTPase involved in mitotic exit and cytokinesis; induced under Cdc5p depletion	Yak1 Interactors	T2G5	t2g5	ATATAGACCCGGCCAGTGTG
5A11	18.9653	12.3167	1.54148	orf19.2519	CR_01360W		Ortholog(s) have role in chromosome segregation and nuclear MIS12/MIND complex localization	DNA replication/recombination/repair	T1E01	t1e01	GCTCTGAACATAGCATCAAC
1F4	19.1363	12.5776	1.54037	orf19.7150	C7_04230W	NRG1	Transcription factor/repressor; regulates chlamydospore formation/hyphal gene induction/virulence and rescue/stress response genes; effects both Tup1 dependent and independent regulation; flow model biofilm induced; Spider biofilm repressed	Transcription factor	T2E9	t2e9	TGCACGATGTTAAGTCCGCG
6F11	22.2632	14.5183	1.53801	orf19.1989	C2_01360C	DCW1	Protein with predicted GPI modification; dfg5 dcw1 double mutant is inviable; not required for wild-type hyphal growth; upregulated in cyr1 mutant (yeast or hyphal form); Hap43-induced	Cell wall genes	T7G09	t7g09	TCAGGAGTGGAATGCACCTC
6E6	25.6021	16.6524	1.53683	orf19.1401	C2_09530W	EAP1	GPI-anchored cell wall adhesin; Efg1-regulated; mutant suppresses cell adhesion, filamentation, invasive growth defects of S. cerevisiae flo8 or flo11 mutant; biofilm induced; required for biofilm formation; Bcr1-repressed in a/a biofilms	Cell wall genes	T7E11	t7e11	AGTACAAACTAACGGGTTGC
5F9	18.2356	11.926	1.53622	orf19.1943	C5_01260W		Ortholog of C. parapsilosis CDC317 : CPAR2_302610, C. dubliniensis CD36 : Cd36_51070, Candida orthopsilosis Co 90-125 : CORT_0E04770 and Spathaspora passalidarum NRRL Y-27907 : SPAPADRAFT_50634	DNA replication/recombination/repair	T1C10	t1c10	TGTACCACGAAATCATGCCA
1C5	19.3132	12.612	1.53573	orf19.5157	C7_03040W		Protein with a protein tyrosine phosphatase-like protein domain; putative membrane-spanning regions; rat catheter biofilm induced	Protein phosphatase	T2H4	t2h4	CAAGGCTTCGCAAGATGCAC
2A8	25.211	16.4755	1.53555	orf19.59	C1_05060W	REI1	Putative cytoplasmic pre-60S factor; Hap43-induced; repressed by prostaglandins	Transcription factor	T3B05	t3b05	AGCGGACATTTACTGAACAG
5E2	18.3055	12.0049	1.53496	orf19.6437
3H4	26.4032	18.238	1.53467	orf19.428	C1_05370C		Putative serine/threonine kinase; induced during planktonic growth; rat catheter biofilm repressed	Protein kinase	T5A05	T5A05	TACCTGGACCGGATGACTGT
5B6	15.4305	10.192	1.53265	orf19.3715	CR_07860C	ASF1	Protein similar to S. cerevisiae Asf1p, a chromatin assembly complex component; likely to be essential for growth, based on an insertional mutagenesis strategy	DNA replication/recombination/repair	T1G02	t1g02	CGACTACCCTAATGTGTTTC
1A2	19.1515	12.5257	1.52857	orf19.4623.3	C4_01700C	NHP6A	Putative non-histone chromatin component; RNA abundance regulated by tyrosol,cell density; Hap43-induced; amphotericin B, caspofungin repressed; 5'-UTR intron; rat catheter and Spider biofilm repressed	Transcription factor	T2D1	t2d1	CTCGCGGGAACAAGATGCAA
1B5	20.8572	13.8535	1.52761	orf19.3088	C4_07150W		bZIP transcription factor; possibly transcriptionally regulated upon hyphal formation; Hap43; F-12/CO2 early biofilm induced; Spider biofilm induced	Transcription factor	T2D3	t2d3	TCGCAGTACGTTAAGTGTCG
4G7	14.9506	9.81669	1.5276	orf19.7372	C3_05920W	MRR1	Putative Zn(II)2Cys6 transcription factor; regulator of MDR1 transcription; gain-of-function mutations cause upregulation of MDR1 (a plasma membrane multidrug efflux pump) and multidrug resistance; Hap43-induced	Transcription factor	T6E04	t6e04	GCATCACAGCAATGGGCATA
1E4	18.8026	12.4042	1.52634	orf19.3957	C5_04720C		Ortholog(s) have GTP cyclohydrolase I activity, role in folic acid-containing compound biosynthetic process and cytosol, nucleus localization	Yak1 Interactors	T2A8	t2a8	GAGGCGACTTCATTGATACT
1A3	20.0861	13.1166	1.52605	orf19.233.1	C3_02450W	HRT1	Ortholog of S. cerevisiae Hrt1; component of a nuclear ubiquitin-protein ligase complex involved in cell cycle control; induced by hydroxyurea; Spider biofilm induced	Yak1 Interactors	T2E1	t2e1	ATGGACGATCTGGTAACACG
1D11	17.7201	11.6148	1.5252	orf19.4297	C5_02760W	CKB2	Regulatory subunit of protein kinase CK2 (casein kinase II), beta' subunit; null mutants are hypersensitive to caspofungin	Various	T2D7		AACCTCCAGTCGGGTAAGTG
4G10	15.871	10.4422	1.5221	orf19.1499	C2_01890W	CTF1	Putative zinc-finger transcription factor, similar to A. nidulans FarA and FarB; activates genes required for fatty acid degradation; induced by oleate; null mutant displays carbon source utilization defects and slightly reduced virulence	Transcription factor	T6H04	t6h04	ATAGAAGGGCAACCCGCCTA
4B2	17.9839	12.3705	1.52167	orf19.6680	C5_03680W	FGR27	Zn(II)2Cys6 transcription factor; transposon mutation affects filamentous growth; required for yeast cell adherence to silicone substrate; Spider biofilm induced	Transcription factor	T5G07		GCGCATGAGACATTTACATC
5B4	17.1791	11.3643	1.51894	orf19.6537	C7_01830W		Ortholog(s) have role in chromosome segregation and nuclear MIS12/MIND complex, spindle pole localization	DNA replication/recombination/repair	T1E02	t1e02	CCAGCGTGGAAATCATTACA
5A12	19.6319	13.4795	1.51643	orf19.6142	CR_07260C		Ortholog(s) have double-stranded DNA binding activity, role in reciprocal meiotic recombination and condensed nuclear chromosome localization	DNA replication/recombination/repair	T1F01	t1f01	TACCTTACGGAGTAGGAATG
4H7	19.6687	13.0126	1.51488	orf19.1474	C2_01640W	SLA1	Protein required for assembly of the cortical actin cytoskeleton; contains three SH3 domains; transcription is regulated by Nrg1 and Mig1; flow model biofilm repressed	Protein kinase	T6B06	t6b06	TTCGACGCGAGACTCTAGTG
6E1	19.3657	12.6971	1.5146	orf19.2033	C2_00910W	PGA19	Putative GPI-anchored protein; macrophage-induced gene; mutants are viable	Cell wall genes	T7E06	t7e06	GTGCATATAAGACACCGTAC
3H12	25.1203	16.7188	1.51435	orf19.3153	C3_01160W	MSS4	Phosphatidylinositol-4-phosphate 5-kinase; activity induced by phosphatidic acid (Pld1 product); macrophage/pseudohyphal-repressed; mRNA binds to She3, localized to yeast cell buds and hyphal tips; Hap43-induced; Spider biofilm induced	Various	T5A06	t5a06	CTACAGTGCTAGACAGCCAG
6G6	19.8119	13.4297	1.51376	orf19.3740	CR_02280W	PGA23	Putative GPI-anchored protein of unknown function; Rim101-repressed; Cyr1-regulated; colony morphology-related gene regulation by Ssn6	Cell wall genes	T7H07	t7h07	AAGGCAGACTACTCGATCCG
6A6	25.9893	17.1692	1.51364	orf19.2922	C4_06150C		Ortholog(s) have double-stranded DNA binding activity, role in reciprocal meiotic recombination, synapsis and condensed nuclear chromosome localization	DNA replication/recombination/repair	T6C09	t6c09	TATTAGCTGCCAGGGCTCTG
4G9	16.1597	10.7152	1.5136	orf19.2771	C4_02310W	BEM3	Putative GTPase-activating protein (GAP) for Rho-type GTPase Cdc42p; involved in cell signaling pathways that control cell polarity; similar to S. cerevisiae Bem3p	GO_cerevisiae	T6G04	t6g04	CCGCCACTAATAGAATTGGA
1E3	19.0632	12.6114	1.50943	orf19.4722	C1_08640W	RTG1	Ortholog(s) have sequence-specific DNA binding RNA polymerase II transcription factor activity	Transcription factor	T2H7		GCAGTCACGCTAAGTCTTTC
4H8	15.0435	10.0391	1.50801	orf19.1648	C3_02000W	RAD50	Putative DNA double-strand break repair factor; involved in response to oxidative stress and drug resistance; flow model biofilm repressed	Yak1 Interactors	T6F06	T6F06	TATACACGGGAAGCACGAGC
4D6	15.3283	10.4946	1.50578	orf19.1901	C2_07350W	MCM3	Putative DNA replication protein; periodic mRNA expression, peak at cell-cycle M/G1 phase; Spider biofilm induced	Yak1 Interactors	T5E11	t5e11	GCGCGAAGAGCATATTAGAC
2G8	24.6889	17.074	1.50543	orf19.6109	C1_00060W	TUP1	Transcriptional corepressor; represses filamentous growth; regulates switching; role in germ tube induction, farnesol response; in repression pathways with Nrg1, Rfg1; farnesol upregulated in biofilm; rat catheter, Spider biofilm repressed	Various	T4C03	t4c03	GCCATACTACCCAAGAGTGA
1A11	17.81	11.9325	1.50382	orf19.4185	C4_00580W		Ortholog(s) have phosphoprotein phosphatase activity, thiosulfate sulfurtransferase activity, role in DNA-dependent DNA replication, protein dephosphorylation, regulation of DNA-dependent DNA replication and cytosol, nucleus localization	GO_cerevisiae	T2E2	t2e2	TACTTAGGCGCATCAGTTGG
1D3	20.5915	14.6482	1.49951	orf19.1815	CR_07080W		Ortholog of S. cerevisae/S. pombe Tif6; constituent of 66S pre-ribosomal particles; Spider biofilm induced	Yak1 Interactors	T2B6	t2b6	ACAGTCGCGGAAGAGTCATC
4C3	17.2267	11.7599	1.49933	orf19.844	C2_03770C	STE11	Protein similar to S. cerevisiae Ste11p; mutants are sensitive to growth on H2O2 medium	Protein kinase	T5F09	t5f09	CGATGTAGCTCCATTCTATG
5C4	17.1696	11.6273	1.49781	orf19.7035
1G2	19.7546	13.2851	1.4976	orf19.7017	C7_00970C	YOX1	Putative homeodomain-containing transcription factor; transcriptional repressor; periodic mRNA expression, peak at cell-cycle G1/S phase	Transcription factor	T2G10		TGCTCCATGCAAGCCAAATA
2B1	29.655	20.127	1.4958	orf19.2961	C1_02720W		Putative transcription factor with zinc finger DNA-binding motif	Transcription factor	T3H05		GGGATTTAACCTCCACGTTC
4C6	16.3633	11.0434	1.49528	orf19.2781	C1_07640C		Protein with predicted serine/threonine kinase and tyrosine kinase domains; possibly an essential gene, disruptants not obtained by UAU1 method; Spider biofilm induced	Protein kinase	T5A10	t5a10	TTAGAGCGACGAGACTCACG
4H2	17.5872	11.8082	1.49398	orf19.4649	C4_01380W	ZCF27	Putative Zn(II)2Cys6 transcription factor	Transcription factor	T6D05		ATGTAGACGCCATCGCATCG
1A6	23.2897	15.8247	1.49306	orf19.5438	C3_00310C		Putative ubiquitin-protein ligase; role in protein sumoylation, protein ubiquitination; Spider biofilm induced	Transcription factor	T2H1	t2h1	AGATTCCTGAAAGCCCTGCA
5C1	19.1164	13.0534	1.49188	orf19.3264	CR_00920W	CCE1	Putative Holliday junction resolving enzyme; similar to S. cerevisiae Cce1p	DNA replication/recombination/repair	T1D04	t1d04	TCAGTGGACACAGCGTTCTC
3A6	28.3867	19.2138	1.48979	orf19.3456	C6_02160W		Protein with a predicted serine/threonine kinase and tyrosine kinase domain; possibly an essential gene, disruptants not obtained by UAU1 method	Protein kinase	T4B06	t4b06	ATCCTCCAGCGATGATAGGG
1A8	18.1542	12.3005	1.48911	orf19.7250	C1_14350W		Protein of unknown function; rat catheter and Spider biofilm induced	Various	T2B2	t2b2	CCTCAGGAAGGAGAAGTCAC
5G11	17.0434	11.5589	1.48872	orf19.2417	CR_03100W	SMC5	Protein similar to S. cerevisiae Smc5p, which is involved in DNA repair; transposon mutation affects filamentous growth	DNA replication/recombination/repair	T1H11	t1h11	GAGCGACTCCGATTCGTACT
1H2	18.4212	12.4069	1.48804	orf19.6933	C3_03830W		Ortholog(s) have peptidyl-prolyl cis-trans isomerase activity, protein phosphatase type 2A regulator activity	Protein phosphatase	T3H01	t3h01	AGCTACGCGCTTTGAACACG
5B12	18.3849	12.4209	1.48776	orf19.967	C5_00280C		Major mitochondrial nuclease; has RNAse and DNA endo- and exonucleolytic activities; roles in mitochondrial recombination, apoptosis and maintenance of polyploidy; Spider biofilm repressed	DNA replication/recombination/repair	T1C04	t1c04	CTATGTAGGAGCACGCTTTG
5G6	16.2907	11.1166	1.48607	orf19.5265	C1_12010C	KIP4	S. cerevisiae Smy1 ortholog; Tn mutation affects filamentous growth; filament induced; has Mob2-dependent hyphal regulation; regulated by Nrg1, Tup1; oralpharyngeal candidasis induced; Spider biofilm induced; flow model biofilm repressed	DNA replication/recombination/repair	T1C11	t1c11	GCCAGCTCCAAAGTATGCAA
1E2	19.3834	13.1336	1.48528	orf19.1762	C2_10190C	OCA1	Putative protein phosphatase of the PTP family (tyrosine-specific); ortholog of S. cerevisiae Oca1; mutant is viable; mutant shows virulence defect	Protein phosphatase	T2G7	t2g7	ACCGTAGCCGGACTATGTCT
6H4	21.7381	14.6163	1.48315	orf19.1911	C2_00100C	PGA52	GPI-anchored cell surface protein of unknown function; Hap43p-repressed gene; fluconazole-induced; possibly an essential gene, disruptants not obtained by UAU1 method	Cell wall genes	T7A09	t7a09	AGGCACTCACTCTAAGGCAG
6F8	21.5949	14.7136	1.48311	orf19.4765	C1_09080C	PGA6	GPI-anchored cell wall adhesin-like protein; induced by high iron; upregulated upon Als2 depletion; mRNA binds She3 and is localized to hyphal tips; Spider biofilm repressed	Cell wall genes	T7G05	t7g05	ACACGGATCACATCGTAGTC
1A1	20.4909	13.7994	1.48235	orf19.6551.1	C7_01730C	STE18	Protein similar to S. cerevisiae Ste18p; expressed in opaque or white MTLa/MTLa or MTLalpha/MTLalpha, but not MTLa/MTLalpha cells; MTLa1p, MTLalpha2p bind promoter region	Other signaling comp	T2C1	t2c1	ATGGCGCACACCTTAGACAG
2H2	27.1563	18.7424	1.47984	orf19.2356	CR_07060C	CRZ2	C2H2 transcription factor; crz1 not crz2 null mutation suppresses fluconazole resistance of homozygous cka2 null; Rim101-repressed at pH 8; required for yeast cell adherence to silicone substrate; Spider biofilm induced	Transcription factor	T4A04	t4a04	CAGGTCTGACGATTTAGTGT
3D1	25.7813	17.4778	1.47629	orf19.3794	C4_04850C	CSR1	Transcription factor; role in zinc homeostasis and regulation of Spider biofilm matrix; mutation affects filamentous growth; can suppress S. cerevisiae rok1 mutant inviability; Spider biofilm induced; mutants for abnormal Spider biofilms	Transcription factor	T4D10	t4d10	CAGATAATCGACCATGTTCC
2G1	25.4608	17.2601	1.47551	orf19.1623	C3_02220W	CAP1	AP-1 bZIP transcription factor; apoptotic, oxidative stress response/resistance, multidrug resistance; nuclear in oxidative stress; complements S. cerevisiae yap1 mutant; oralpharyngeal candidasis-, human neutrophil, Spider biofilm induced	Transcription factor	T4D02	t4d02	ACGCCTATGCTACGTGTGTT
1H11	22.1351	15.8007	1.47356	orf19.5032	C1_13940W	SIM1	Adhesin-like protein; involved in cell wall maintenance, redundant with Sun41; possibly secreted; macrophage-repressed; repressed by Rim101, Cyr1, Ras1; Spider biofilm induced	Various	T3F03	t3f03	GACTGACGTGCATTCTGTTG
5D8	18.35	13.0572	1.46934	orf19.4284
6D12	21.4903	14.7975	1.46845	orf19.2765	C4_02390W	PGA62	Adhesin-like cell wall protein; putative GPI-anchor; fluconazole-induced; induced in high iron; induced during cell wall regeneration; Cyr1 or Ras1 repressed; Tbf1 induced	Cell wall genes	T7E05	t7e05	CCTTGAAGCTAAGTGCATTC
2H8	25.3716	17.763	1.46572	orf19.5389	C3_00670C	FKH2	Forkhead transcription factor; morphogenesis regulator; required for wild-type hyphal transcription, cell separation, and for virulence in cell culture; mutant lacks true hyphae, is constitutively pseudohyphal; upregulated in RHE model	Transcription factor	T4G04	t4g04	CGCCTAATACGTTGGAAATC
5G9	17.869	12.71	1.4613	orf19.6610	CR_09520C		Ortholog(s) have microtubule plus-end binding, structural constituent of cytoskeleton activity	DNA replication/recombination/repair	T1F11	t1f11	TCCAGATTAACAGATAGGCC
5F1	17.2217	12.1332	1.46121	orf19.4549	C1_01760W	FGR38	Protein lacking an ortholog in S. cerevisiae; member of a family of related proteins; transposon mutation affects filamentous growth; macrophage-induced gene; Hap43p-repressed gene	DNA replication/recombination/repair	T1A09	t1a09	TGTGCATCGCCACCGTTTAT
4G12	18.0544	12.7462	1.45901	orf19.4593	C4_02000C	RGA2	Putative GTPase-activating protein (GAP) for Rho-type GTPase Cdc42; involved in cell signaling pathways controlling cell polarity; induced by low-level peroxide stress; flow model biofilm induced	GO_cerevisiae	T6B05	t6b05	CTAGACCGTTAGATCCGTTT
4F5	18.2726	13.265	1.45545	orf19.3434	C6_01500C	TRY5	Zn(II)2Cys6 transcription factor; regulator of yeast form adherence; required for yeast cell adherence to silicone substrate	Transcription factor	T6E02	t6e02	CAATACGTGGTAAAGGTCGA
4H10	17.9191	12.5328	1.45433	orf19.1259	C4_05740C		Ortholog(s) have DNA binding, ubiquitin-protein ligase activity and role in histone catabolic process, histone ubiquitination, regulation of transcription from RNA polymerase II promoter in response to oxidative stress	Transcription factor	T6E07	t6e07	CCTTACGGTTAATGAGATGG
5F3	17.0442	11.9956	1.45268	orf19.4162	C4_00790C	MLH1	Putative mismatch repair protein; cell-cycle regulated periodic mRNA expression	DNA replication/recombination/repair	T1D09	t1d09	ATAGCTGTGAAAGCGGCTCA
4D7	16.399	11.6837	1.45053	orf19.3252	CR_01030W	DAL81	Zn(II)2Cys6 transcription factor; ortholog of S. cerevisiae Dal81, involved in the regulation of nitrogen-degradation genes; required for yeast cell adherence to silicone substrate; Spider biofilm induced	Transcription factor	T5F11	t5f11	TATGCTCCAGCCACTTTGGG
4A1	17.8364	12.7831	1.45018	orf19.3305	C1_01170C	ZCF17	Putative Zn(II)2Cys6 transcription factor	Transcription factor	T5B06		GCACGAGTTGCATATTTGTG
4D3	17.5764	12.7451	1.44896	orf19.5160	C7_03010W		Ortholog(s) have role in G1/S transition of mitotic cell cycle, TOR signaling cascade, dephosphorylation, regulation of mitotic sister chromatid segregation, tRNA wobble uridine modification	Various	T5B11	t5b11	TCCAGGGCAGTACATGGTTC
6G5	20.1527	14.233	1.44468	orf19.5635	C4_00120W	PGA7	GPI-linked hyphal surface antigen; induced by ciclopirox olamine, ketoconazole, Rim101 at pH 8; Hap43, fluconazole; flow model biofilm induced; Spider biofilm induced; required for RPMI biofilm; Bcr1-induced in a/a biofilm	Cell wall genes	T7H05	t7h05	CACAGTCATTAAGAGGCTAG
1F12	17.5029	12.1996	1.43986	orf19.6285	CR_07650W	GLC7	Putative catalytic subunit of type 1 serine/threonine protein phosphatase; regulated by Shp1; induced in high iron; alternatively spliced intron in 5' UTR	Protein phosphatase	T2E10	t2e10	CAGTCTCATTCACGGATACT
3H2	22.6941	15.9828	1.43264	orf19.5498	C2_06340W	EFH1	APSES transcription factor; homodimer; minor role in transcriptional regulation vs Efg1; regulates filamentous growth, phenotypic switch; EFG1 and EFH1 genetically interact; expression interferes with mouse intestinal tract colonization	Transcription factor	T5G04	t5g04	CTAGATAGACGACGCTACAG
5B5	19.0819	14.8404	1.43132	orf19.3978	C5_04910W		Protein required for maturation of 18S rRNA; rat catheter biofilm repressed	DNA replication/recombination/repair	T1F02	t1f02	CTTCAAGATTGCGGAATGAG
6D1	19.6381	13.9744	1.43062	orf19.7625	CR_10480W	PGA1	Putative GPI-anchored protein; induced during cell wall regeneration; required for normal adhesion to host cells and for adherence during Sabouraud biofilm formation; Spider biofilm induced	Cell wall genes	T7D04		GCTCACACGCAAGAATCGGA
1H12	18.6251	13.0068	1.42829	orf19.2649	C5_03310C	PCL1	Cyclin homolog; transcript induced by filamentous growth; induced by alpha pheromone in SpiderM medium	Various	T3G03	t3g03	AACTGCTCTTAATGTCACGG
4D5	16.2841	12.4007	1.42047	orf19.4776	C1_09180W	LYS143	Zn(II)2Cys6 transcription factor; ortholog of S. cerevisiae Lys14 involved in the regulation of lysine biosynthesis genes	Transcription factor	T5D11	t5d11	ATCTCTCATGGTGGGTAAGT
4G3	15.1194	10.7192	1.4166	orf19.2097	C2_00350W		Predicted DNA-dependent ATPase/helicase; Spider biofilm induced	Transcription factor	T6G03	t6g03	TCAAGCGAATCCCATGTGAC
1A9	16.6612	11.769	1.41517	orf19.6753	C3_07380W		Protein with a predicted RING-type zinc finger; possibly an essential gene, disruptants not obtained by UAU1 method	Transcription factor	T2C2		TCTAGCTCCAGAGTATTTGG
4F1	19.5578	14.3601	1.41376	orf19.4890	C1_10210C	CLA4	Ste20p family Ser/Thr kinase required for wild-type filamentous growth, organ colonization and virulence in mouse systemic infection; role in chlamydospore formation; functional homolog of S. cerevisiae Cla4p; mutant caspofungin sensitive	Protein kinase	T6A02	t6a02	CTGCGTGAGATCGGCCTATT
4C1	19.0775	15.1546	1.41362	orf19.4670	C4_01190W	CAS5	Transcription factor; cell wall damage response; required for adherence, response/resistance to caspofungin; repressed in core stress response; mutants have reduced CFU in mice, hyphal defect in C. elegans infection; Spider biofilm induced	Transcription factor	T5D09	t5d09	TTACGACCAGAACGGGACAC
2H3	23.9637	17.1336	1.41355	orf19.6817	C3_06850W	FCR1	Transcription factor; repressor of fluconazole/ketoconazole/brefeldin A resistance; Tn mutation enhances filamentation; partially rescues S. cerevisiae pdr1 pdr3 fluconazole sensitivity; rat catheter biofilm induced/Spider biofilm repressed	Transcription factor	T4B04		ACATTTGGCACAAGTGGTCA
1A12	17.0733	12.0927	1.41334	orf19.4427	C1_07410C	SKP1	Putative subunit D of kinetochore protein complex CBF3; regulated by Gcn4p; repressed in response to amino acid starvation (3-aminotriazole treatment)	Yak1 Interactors	T2F2	t2f2	TCATAGGTCGTGACATGGAT
2E8	25.8656	19.0521	1.40984	orf19.1150	C1_11690W		GATA-like transcription factor; oral infection induced; mutant has reduced capacity to damage oral epithelial cells; regulated by Gcn2 and Gcn4; Spider biofilm induced	Transcription factor	T3C12	t3c12	GACCTTGTAGTCAGCTATGT
4G5	17.5866	12.8435	1.404	orf19.173	CR_02510W		C2H2 transcription factor; induced by Mnl1 under weak acid stress	Transcription factor	T6A04	t6a04	CACAGAGCGGCAAGGACTTA
1G1	17.868	12.8378	1.40226	orf19.1729	C3_01220W		Putative transcription factor with zinc finger DNA-binding motif	Transcription factor	T2F10	t2f10	GTGCAGACTCAACACCATGA
SC5314	24.5066	17.5101	1.40186
1H1	21.1671	15.2568	1.40153	orf19.2432	C1_06130C	HAC1	bZIP transcription factor; role in unfolded protein response and control of morphology; transcript undergoes atypical splicing at C terminus under ER stress; induced during mating and by caspofungin; mRNA binds She3; Spider biofilm induced	Transcription factor	T3G01	t3g01	CCCAGGTAATAATTTGCCAC
6F4	21.8813	17.3447	1.4004	orf19.3010.1	C1_03190C	ECM33	GPI-anchored cell wall protein; mutants show cell-wall defects and reduced adhesion, host cell damage, and endocytosis; mutant infection is immunoprotective in murine model; fluconazole-induced; caspofungin repressed	Cell wall genes	T7F11	t7f11	AGATGGCACTCACGTCACTG
1D12	16.7624	12.0524	1.40031	orf19.5326	C2_10540W		Putative transcription factor with zinc finger DNA-binding motif; possible ortholog of S. cerevisiae Mig2p	Transcription factor	T2E7	t2e7	TATCATTCGCCACGATGCGG
4H11	16.6366	12.1501	1.39967	orf19.4308	C5_02840C	HSL1	Probable protein kinase involved in determination of morphology during the cell cycle of both yeast-form and hyphal cells via regulation of Swe1p and Cdc28p; required for full virulence and kidney colonization in mouse systemic infection	Protein kinase	T6F07	t6f07	TTGAGATTCACCAGACCAGC
5H4	18.0478	13.0125	1.39131	orf19.2267	C2_07120W	RFA2	Putative DNA replication factor A; RNA abundance regulated by cell cycle, tyrosol and cell density	DNA replication/recombination/repair	T1C03	t1c03	GGCAGAACCAGCAATTTCCA
6G11	20.3308	15.8429	1.3906	orf19.570	C5_00710W	IFF8	Putative GPI-anchored adhesin-like protein; decreased transcription is observed in an azole-resistant strain that overexpresses MDR1	Cell wall genes	T7H12	t7h12	GCCGCGAATACAAGATGTCA
5D2	18.0148	12.9648	1.38824	orf19.3613	C2_08630C		Ortholog(s) have RNA polymerase II core binding, RNA polymerase II core promoter sequence-specific DNA binding transcription factor activity, TFIIF-class binding transcription factor activity, chromatin binding activity	DNA replication/recombination/repair	T1A06	t1a06	TCAGGCCAGCTCATTCATGG
1B10	18.3778	14.7853	1.38661	orf19.7417	C3_06180C	TSA1	TSA/alkyl hydroperoxide peroxidase C (AhPC) family protein; similar to thiol-dependent peroxidases of oxidative stress signaling; antigenic; hyphal surface, nucleus; yeast-form nucleus, cytoplasm; biofilm, phagocytosis, peroxide induced	Yak1 Interactors	T2A4	T2A4	CAATCACGTCTAATGAGGAG
4F4	16.302	11.7888	1.38517	orf19.166	CR_02560C	ASG1	Gal4p family zinc-finger transcription factor with similarity to S. cerevisiae Asg1p	Transcription factor	T6D02	t6d02	GGGTACTTCACCATTCCTAG
5C7	17.5474	13.9538	1.37862	orf19.5764	C6_03890C	SKI8	Ortholog(s) have role in nuclear-transcribed mRNA catabolic process, 3'-5' exonucleolytic nonsense-mediated decay, nuclear-transcribed mRNA catabolic process, non-stop decay and protein complex assembly, more	DNA replication/recombination/repair	T1B05	t1b05	CGCCGAATTACCAATGATGA
6D4	22.3291	16.7266	1.37572	orf19.5674	C4_00450C	PGA10	GPI anchored membrane protein; utilization of hemin and hemoglobin for Fe in host; Rim101 at ph8/hypoxia/ketoconazole/ciclopirox/hypha-induced; required for RPMI biofilm formation, Bcr1-induced in a/a biofilm; rat catheter biofilm repressed	Cell wall genes	T7D07	t7d07	TAGAGCCTCAGCATTCATCG
3G1	28.3333	20.977	1.36309	orf19.718	CR_06480C	RRN11	Putative RNA polymerase I subunit; rat catheter biofilm induced; Spider biofilm induced	Transcription factor	T5B03	t5b03	AAAGCCACTGTCCGAAGACG
6H6	22.1213	16.2689	1.35898	orf19.7114	C7_00090C	CSA1	Surface antigen on elongating hyphae and buds; strain variation in repeat number; ciclopirox, filament induced, alkaline induced by Rim101; Efg1-, Cph1, Hap43-regulated; required for WT RPMI biofilm formation; Bcr1-induced in a/a biofilms	Cell wall genes	T7A12	t7a12	TTGTACCCACTAGACGTGCG
2H12	29.6356	21.936	1.35214	orf19.4192	C6_00670W	CDC14	Protein involved in exit from mitosis and morphogenesis; ortholog of S. cerevisiae Cdc14p, which is a dual-specificity phosphatase and cell-cycle regulator; suppresses S. cerevisiae cdc15-lyt1, dbf2-2, and (partially) tem1 mutant phenotypes	Protein phosphatase	T4C05		TTGGGACCCTCCATACTAGG
6B2	19.4439	14.7473	1.34669	orf19.576	C5_00740W	CTF8	Putative kinetochore protein with a predicted role in sister chromatid cohesion; repressed during the mating process; flow model biofilm induced	DNA replication/recombination/repair	T6H11	t6h11	CTCATAGTTGGTAATACGGG
5B8	18.0015	14.988	1.33817	orf19.6997	C3_05620W	ATO5	Putative fungal-specific transmembrane protein	DNA replication/recombination/repair	T1D03	t1d03	TGGTAGAACCGAACCCAGAC
6E12	19.4289	14.7245	1.33792	orf19.5303	C4_04070C	PGA30	GPI-anchored protein of cell wall	Cell wall genes	T7F07	t7f07	GCATTGCAGGTCCTACAGTT
5B3	18.8738	14.6763	1.33295	orf19.5423	C3_00430W	EST3	Telomerase subunit; required for telomere maintenance in vivo; separable roles in telomerase activity and processivity; not required for catalytic activity in vitro; related to mammalian Tpp1p	DNA replication/recombination/repair	T1B02	t1b02	GCGCAGGTAAGAATACTCTA
6F12	19.656	15.2347	1.32739	orf19.6081	C1_00220W	PHR2	Glycosidase; role in vaginal not systemic infection (low pH not neutral); low pH, high iron, fluconazole, Hap43-induced; Rim101-repressed at pH8; rat catheter biofilm induced; Bcr1-repressed in RPMI a/a biofilms	Cell wall genes	T7G10	t7g10	AGCTACAGGTTCGCTAACAT
4E10	17.5595	13.7621	1.32358	orf19.3199	C5_01760C	PIKA	Putative phosphatidylinositol kinase; non-sex gene located within the MTLa mating-type-like locus	Various	T6F01	t6f01	ACAGAGCTACAAGGTTTGGA
1A10	17.6089	13.474	1.31457	orf19.3294	C1_01060W	MBF1	Putative transcriptional coactivator; caspofungin repressed	Transcription factor	T2D2	t2d2	ACCAGATGTATAACCTCGTC
2F1	24.3357	18.9134	1.31017	orf19.1759	C2_10220C	PHO23	Ortholog(s) have methylated histone residue binding activity	Transcription factor	T3H12	t3h12	CAGTCGTACTCATGCTGATG
6G12	20.0076	16.4846	1.28419	orf19.4377	CR_03790C	KRE1	Cell wall glycoprotein; beta glucan synthesis; increases glucan content in S. cerevisiae kre1, complements killer toxin sensitivity; caspofungin induced; Spider/rat catheter/flow model biofilm induced; Bcr1-repressed in RPMI a/a biofilms	Cell wall genes	T7A04	t7a04	CCCAGGAGTAAATCGCTAGA
5A10	67.6025	55.6585	1.23947	orf19.4473
1G3	19.6964	17.2802	1.22997	orf19.7652	CR_10660W	CKA1	Putative alpha subunit (catalytic subunit) of protein kinase CK2; Cka1p and Cka2p have a common target with respect to fluconazole resistance; synthetically lethal with CKA2; flucytosine induced	Protein kinase	T2H10		TAGCACCTGAGACACTTGCG
4H9	15.7557	13.3128	1.19906	orf19.6926	C3_03890W	CSC25	Guanyl-nucleotide exchange factor; activator of Ras/adenylyl cyclase pathway; functional homolog of S. cerevisiae Cdc25p; commonly called Cdc25; transposon mutation affects filamentous growth	Protein kinase	T6G06	t6g06	CCGATATTTCCAAGGCTGTA
6A9	16.8222	14.0503	1.19869	orf19.3589	C2_08820C	SPO11	DNA endonuclease; required for genetic recombination between homologous chromosomes during the parasexual cycle; produced in mitotically dividing cells; similar to S. cerevisiae Spo11 which functions in recombination during meiosis	DNA replication/recombination/repair	T6D12	t6d12	TATACGATGACAGAGTGTGC
5F5	63.6546	53.5937	1.17797	orf19.7473	CR_00600C		Ortholog(s) have role in endocytosis and actin cortical patch, cellular bud neck, cytoplasm localization	DNA replication/recombination/repair	T1F09	t1f09	CGAGTAATCTAAGCGATCAG
2A1	34.0786	65.3663	0.5231	orf19.7208	C1_14010W	CSK1	Putative mitogen-activated protein (MAP) kinase with an unknown role; null mutant produces wrinkled colonies; similar to S. cerevisiae Smk1p, which is a protein kinase required for sporulation	Protein kinase	T3H03	t3h03	TCAGATGTGACAAGAGTCGA
					C6_03710W	ALS9	ALS family cell-surface glycoprotein; expressed during infection of human epithelial cells; confers laminin adhesion to S. cerevisiae; highly variable; putative GPI-anchor; Hap43-repressed	Cell wall genes	T8B01		TGAGTTCGTACACCTCGTCG
					C7_02770W	CHS1	Chitin synthase; essential; for primary septum synthesis in yeast and hyphae; 1 of several chitin synthases; enzymatically activated by proteolytic processing; complements defects of S. cerevisiae chs1 or chs2; Spider biofilm repressed	Cell wall genes	T7B12	t7b12	GCCTGTATGAAAGCACACCA
					CR_00180C	CHT1	Chitinase; putative N-terminal catalytic domain; has secretory signal sequence; lacks S/T region and N-glycosylation motifs of Chs2p and Chs3p; alkaline downregulated; expression not detected in yeast-form or hyphal cells	Cell wall genes	T7B10	t7b10	TCATGGCGTTAATGGCTATG
