# Supplementary material for: Identification and Characterization of Mediators of Fluconazole Tolerance in Candida albicans
Source: Front Microbiol. 2020 Nov 11;11:591140. doi: 10.3389/fmicb.2020.591140 (PMC7686038; doi:10.3389/fmicb.2020.591140)
Supplement: Supplementary file 3 [file Data_Sheet_3.XLSX]

## Sheet: Primers BC enrichment
	Barcode amplification
	Name	Spacer (boldfaced)	Primer sequence (5'-3')	Annealing temperature (°C)	Elongation time (sec)
	ForwardExtension-CIPSAC2UP31	NA	TCGTCGGCAGCGTCAGATGTGTATAAGAGACAGCCTATTAGTCGGGATCTAGGC3	60	30
	Fd-Extension-4N-CIPSAC2UP31	AGCG2	TCGTCGGCAGCGTCAGATGTGTATAAGAGACAGAGCGCCTATTAGTCGGGATCTAGGC3	60	30
	Fd-Extension-8N-CIPSAC2UP31	TAGTGAGT2	TCGTCGGCAGCGTCAGATGTGTATAAGAGACAGTAGTGAGTCCTATTAGTCGGGATCTAGGC3	60	30
	Fd-Extension-12N-CIPSAC2UP31	GTACAGCCGACT2	TCGTCGGCAGCGTCAGATGTGTATAAGAGACAGGTACAGCCGACTCCTATTAGTCGGGATCTAGGC3	60	30
	ReverseExtension-CIPSAC2DWN3	NA	GTCTCGTGGGCTCGGAGATGTGTATAAGAGACAGGACGGCCAGTGAATTGTAATA3	60	30
	1All four forward primers were mixed together to a 1/4 ratio each
	2Spacer-bases added to shift the signal during sequencing and avoid misreading as all BC flanking regions are similars
	3Underlined bases correspond to Illumina overhang used for MiSeq according to the 16S Metagenomic Sequencing Library Preparation protocol (Illumina)

## Sheet: Primers deletion plasmids
	Construction of CRZ1 and GZF3 deletion and complementation plasmids
	Name	Restriction site (underlined)	Primer sequence (5'-3')	Annealing temperature (°C)	Elongation time (min)
	gzf3-KpnI_Fw	KpnI	AACAAGGTACCCTACTAACAAAAACCTTATTATT	54	1 or 41
	gzf3-XhoI_Rv	XhoI	ACATTCTCGAGAACGGTCTATTGTAAATTCAAGG	54	1
	gzf3-SacII_Fw	SacII	TAAAACCGCGGTAATTTTAAACCAAATGACAAGA	54	1
	gzf3-SacI_Rv	SacI	TGGTAGAGCTCTTTTGGAAATGGATCCACTCCAAC	54	1
	GZF3-CKpnI	KpnI	TCCTCAGGTACCAACTACTACTACAGCAGC	54	1
	GZF3-CXhoI	XhoI	TGGTCTCGAGCGTCCGTGTAATTTCAAAAAT	54	1
	GZF3-CSacI	SacI	CTGCACGAGCTCCTCCTTGTTGTTGCTGATGA	54	1
	GZF3-CSacII	SacII	ATTACCGCGGTAGAAGCAATGGAACAAGCAGC	54	1
	GZF3-Xho_revert	XhoI	ATCCACTCGAGCACTATGAAATTTCGAACATT	54	4
	CRZ1-XhoI_Rv	XhoI	AGACATGCTCGAGATTTATGAAATTTAGATAT	54	1
	CRZ1-SacII_Fw	SacII	TTTTTCCGCGGTTGTTGTCATTCACGATAG	54	1
	CRZ1-SacI_Rv	SacI	TGATCGAGCTCATTATCTAATGACATGG	54	1
	CRZ1-KpnI_Fw	KpnI	CCCCCGGTACCTATTTATCAACCTATACAAAC	54	1 or 41
	CRZ1-Xhorev	XhoI	TTATCCTCGAGTTGATCGAGCTCATTATCTAATG	54	4
	1These primers were used for both the amplification of the UTR (Elongation time = 1min) and of the entire gene with its flanking regions (Elongation time = 4min)

## Sheet: Primers verification PCRs
	Verification PCRs
	Name	Primer sequence (5'-3')	Purpose	Annealing temperature (°C)	Elongation time (min)
	CIPSAC2-UP3	CCTATTAGTCGGGATCTAGGC	Verification of pDS1945's PTET-GTW cassette insertion	54	1
	CIPSAC2-DWN3	GACGGCCAGTGAATTGTAATA
	Tet_183F	TAGGCACCATACTCACTTTTGC	Verification of pNIMX's PTDH3-cartTA cassette insertion	54	1
	GAL4AD_109R	GTGAAAGCGCTTGAGAATTTGT
	URA3-MIDDLE	GCGCTAAGCCAATCAAATCCTTCTTCTTG	Verification of the PTET-GOI cassette insertion	58	2
	pTET_verif	CGCGCCCGAAAAGTGCCACTGAC
	URA3-test_Fw	GTACTAATAGGAATTGATTTGGATGG	Verification of URA3 disruption	50	2
	URA3-test_Rv	CCTGTCATGATTTCTAGAAGGA
	CRZ1_del-verif_Fw	TGACAGTCCAGTCCCTCAAC	Verification of CRZ1 disruption (binds on 5' and 3' UTR)	57	1.5 or 41
	CRZ1_del-verif_Rv	GATGATGATGGAACCGCTGG
	CRZ1-5	CCTAACAGCATCTTTCCAAGTTCAA	Verification of CRZ1 disruption (binds in the CDS)	54	2
	CRZ1_496-517_Rv	GCAGTTGTGAATAATGACCAGG
	GZF3_del-verif_Fw	ACGCCCATACTTGTGATCAC	Verification of GZF3 disruption (binds on 5' and 3' UTRs)	55.6	1.5 or 41
	GZF3_del-verif_Rv	ATTGCTCCGACTCTCACTGT
	GZF3-5	ATCCTTTATCCCTTATCGACCTAC	Verification of GZF3 disruption (binds in the CDS)	54	2
	GZF3_453-475_Rv	AGGCATTACATAACACTTGACCC
	1Pair of primers used for the detection of the presence of the full allele (Elongation time = 4 min) or of the deleted allele (Elongation time = 1.5 min)
