# Supplementary material for: Identification and Characterization of Mediators of Fluconazole Tolerance in Candida albicans
Source: Front Microbiol. 2020 Nov 11;11:591140. doi: 10.3389/fmicb.2020.591140 (PMC7686038; doi:10.3389/fmicb.2020.591140)
Supplement: Supplementary file 4 [file Data_Sheet_4.XLSX]

## Sheet: Plasmids
	Lab ID	Origin	Description	Reference
	Overexpression plasmids
	pNIMX	pNIM1	Plasmid bearing the PTDH3-cartTA cassette necessary for the PTET OE system. Inserted in ADH1 locus through XhoI/KpnI digestion and homologous recombination	Chauvel et al., 2012
	pDS1945 (= CIp10-PTET-GTW)	CIp10S-PTET-GTW	Plasmid used for the construction of the PTET plasmid collection bear the PTET-GTW cassette. The GTW cassette is not express and consist in a chloremphenicol resistance gene between the attR1 and attR2 sequenced which are used to replace it with the wanted GOI using the Gateway cloning system (See following plasmids)	Chauvel et al., 2012
	pDS1991	pDS1945	Plasmid bearing the PTET-orf19.2097 OE cassette inserted in RPS10 through I-sceI linearization and homologous recombination	Chauvel et al., 2012
	pDS1992	pDS1945	Plasmid bearing the PTET-SFL2 OE cassette inserted in RPS10 through I-sceI linearization and homologous recombination	Chauvel et al., 2012
	pDS1993	pDS1945	Plasmid bearing the PTET-CPH1 OE cassette inserted in RPS10 through I-sceI linearization and homologous recombination	Chauvel et al., 2012
	pDS1994	pDS1945	Plasmid bearing the PTET-SIM1 OE cassette inserted in RPS10 through I-sceI linearization and homologous recombination	Chauvel et al., 2012
	pDS1996	pDS1945	Plasmid bearing the PTET-RAD53 OE cassette inserted in RPS10 through I-sceI linearization and homologous recombination	Chauvel et al., 2012
	pDS1997	pDS1945	Plasmid bearing the PTET-GZF3 OE cassette inserted in RPS10 through I-sceI linearization and homologous recombination	Chauvel et al., 2012
	pDS1998	pDS1945	Plasmid bearing the PTET-CRZ1 OE cassette inserted in RPS10 through I-sceI linearization and homologous recombination	Chauvel et al., 2012
	pDS2000	pDS1945	Plasmid bearing the PTET-UGA32 OE cassette inserted in RPS10 through I-sceI linearization and homologous recombination	Chauvel et al., 2012
	pDS2001	pDS1945	Plasmid bearing the PTET-GLC7 OE cassette inserted in RPS10 through I-sceI linearization and homologous recombination	Chauvel et al., 2012
	pDS2002	pDS1945	Plasmid bearing the PTET-MDM34 OE cassette inserted in RPS10 through I-sceI linearization and homologous recombination	Chauvel et al., 2012
	pDS2003	pDS1945	Plasmid bearing the PTET-orf19.1189 OE cassette inserted in RPS10 through I-sceI linearization and homologous recombination	Chauvel et al., 2012
	pDS2005	pDS1945	Plasmid bearing the PTET-ZPR1 OE cassette inserted in RPS10 through I-sceI linearization and homologous recombination	Chauvel et al., 2012
	pDS2006	pDS1945	Plasmid bearing the PTET-orf19.217 OE cassette inserted in RPS10 through I-sceI linearization and homologous recombination	Chauvel et al., 2012
	pDS2007	pDS1945	Plasmid bearing the PTET-PIF1 OE cassette inserted in RPS10 through I-sceI linearization and homologous recombination	Chauvel et al., 2012
	pDS2008	pDS1945	Plasmid bearing the PTET-RAD51 OE cassette inserted in RPS10 through I-sceI linearization and homologous recombination	Chauvel et al., 2012
	Deletion and complementation plasmids
	pSFU1	pSFIU4	Plasmid bearing the SAT1-flipper cassette flanked with URA3 upstream and downstream sequences, leading to the deletion cassette for URA3	Coste et al., 2004
	pED20-7	pSFS2A	Ligation of the XhoI-SacII fragment of pSFS2A containing the SAT1-flipper cassette with GZF3 5' and 3' UTRs fragment amplified with primer pairs gzf3-KpnI_Fw/gzf3-XhoI_Rv (5' UTR) and gzf3-SacII_Fw/gzf3-SacI_Rv (3'UTR) from SC5314 gDNA, leading to the deletion cassette for GZF3	This study
	pET2-1	pED20-7	Ligation of the XhoI-SacII fragment of pED20-7 containing the SAT1-flipper cassette with GZF3 5' and 3' CDS fragments amplified with primer pairs GZF3-CKpnI/GZF3-CXhoI (5' CDS) and GZF3-CSacI/GZF3-CSacII (3' CDS) from SC5314 gDNA, leading to a deletion cassette specific for the second GZF3 allele (i.e. not deleted using pED20-7)	This study
	pED19-2	pSFS2A	Ligation of the XhoI-SacII fragment of pSFS2A containing the SAT1-flipper cassette with CRZ1 5' and 3' UTRs fragment amplified with primer pairs CRZ1-KpnI_Fw/CRZ1-XhoI_Rv (5' UTR) and CRZ1-SacII_Fw/CRZ1-SacI_Rv (5'UTR) from SC5314 gDNA, leading to the deletion cassette for CRZ1	This study
	pET3	pED20-7	Replacement of GZF3 5' UTR sequence by the complete GZF3 locus, including its 5' and 3' UTRs amplified with primer pairs gzf3-KpnI_Fw/GZF3-Xho_revert from SC5231 gDNA, leading to the complementation cassette for GZF3	This study
	pLB1	pED19-2	Replacement of CRZ1 5' UTR sequence by the complete CRZ1 locus, including its 5' and 3' UTRs amplified with primer pairs CRZ1-KpnI_Fw/CRZ1-Xhorev from SC5231 gDNA, leading to the complementation cassette for CRZ1	This study
	1Not Applicable
	References
	Chauvel M, Nesseir A, Cabral V, Znaidi S, Goyard S, Bachellier-Bassi S, et al. A Versatile Overexpression Strategy in the Pathogenic Yeast Candida albicans: Identification of Regulators of Morphogenesis and Fitness. PLoS ONE(2012).
	Coste AT, Karababa M, Bille J, Sanglard D. TAC1 , Transcriptional Activator of CDR Genes , Is a New Transcription Factor Involved in the Regulation of Candida albicans ABC Transporters. Eukaryotic Cell(2004). p. 1639-52.
