# Supplementary material for: Identification and Characterization of Mediators of Fluconazole Tolerance in Candida albicans
Source: Front Microbiol. 2020 Nov 11;11:591140. doi: 10.3389/fmicb.2020.591140 (PMC7686038; doi:10.3389/fmicb.2020.591140)
Supplement: Supplementary file 6 [file Data_Sheet_6.XLSX]

## Sheet: Sample_patient details
Year of Record	2004	2005	2010	2012	2013
Isolated strain		DSY4454	DSY4452		DSY4588
Symptoms/intervention	- Aortic valve replacement for stenosis	- C. albicans prosthetic valve endocarditis	- C. albicans prosthetic valve endocarditis	- C. albicans prosthetic valve endocarditis	- C. albicans prosthetic valve endocarditis
				- Valvuloplasty	- Aortic valve replacement (homograft)
				- Abscess resection between aortic and mitral valve
Treatments		1) AMB1 (5 mg/kg/day IV2) for 4 weeks	1) CSP1 (70 mg/day IV) for 3 months	1) CSP 70 mg/day for 1 week IV	1) AMB (5 mg/kg/day IV) for 5 weeks + 5FC1 (25mg/kg/day IV) for 2 weeks
		2) Suppressive therapy with FLC1 (200 mg/day p.o.2)	2) Suppressive therapy with FLC (200 mg/day p.o.)	2) CSP 50 mg/day for 5 weeks IV c	2) CSP 100 mg/day IV for 6 weeks
					3) Suppressive therapy with CSP 3x/week (200-200-250 mg IV)
1(AMB) Amphotericin B, (FLC) Fluconazole, (CSP) Caspofungin, (5FC) Flucytosine
2(IV) Intravenous, (p.o.) Per os

## Sheet: MIC serial isolates
Isolate a	MIC (µg/ml)
	FLC	VRC	CAS	5-FC	AMB
DSY4454 (0526-6020)	0.25	0.0078	0.25	0.0315	0.125
DSY4452 (1101-334)	0.5	0.015	0.25	0.0625	0.25
DSY4588 (13 0420 0673)	0.25	0.015	0.25	0.015	0.25
1For each isolate, a code originating from the diagnostic laboratory of the CHUV is provided in parentheses with underscored numbers indicating the year of sampling
2(FLC) Fluconazole, (VRC) Voriconazole, (CAS) Caspofungin, (5-FC) Flucytosine, (AMB) Amphotericin B

## Sheet: ST analysis
	Analysis was performed on https://pubmlst.org/calbicans/
	Strain DSY4452 to DSY4588
	Allele types				Most closely related Sequence Type (ST)
	Locus	Allele	Length		ST	AAT1a	ACC1	ADP1	MPIb	SYA1	VPS13	ZWF1b
	AAT1a	4	373		88	4	17	21	19	27	32	22
	ACC1	17	407		292	4	17	6	19	27	83	22
	MPIb	19	375		299	4	17	21	19	27	83	22
	SYA1	27	391		459	4	17	21	19	27	13	22
	ZWF1b	22	491		947	4	17	21	19	27	84	22
	ADP1	153	443		1424	4	17	21	19	27	16	22
	VSP13	201	403		1844	4	17	21	19	27	219	22
					2026	4	17	21	19	27	135	22
					2157	4	17	21	19	27	246	22
					2193	4	17	21	19	27	48	22
					2681	4	17	21	19	27	274	22
					2711	4	17	21	19	27	276	22
					Comment: Concerning SYA1 allele in DSY4588, position 25 of the consensus sequence changed from M to A

## Sheet: MLST sequences
>Consensus ACC1
TTTTGAGGTCATCTGTTGTTCAAACCTCTTATGGTGAAATTTTTGCTAAACATAGAGAACCAAATTTGGAAATTATTCGTGAGGTTGTTGATTCCAAACATATTGTTTTTGATGTGTTGGCACAATTCTTAATCAATCCAGACCCATGGGTTGCCATTGCTGCCGCTGAAGTTTATGTCAGACGTTCATACCGTGCTTATGATTTGGGTAMAATTGAATATCATGTTAATGACAGACTTCCTATTGTTGAATGGAAATTCAAGTTGGCTAATATGGGAGCCGCTGGTGTAAACGATGCTCAACAGGCTGCTGCTGCTGGTGGCGATGATTCGACATCTATGAAACATGCAGCTTCTGTGTCTGATTTGACCTTTGTTGTTGATTCTAAAACCGAGCATT…
>Consensus ADP1
CACGTTGCAATGTAAATCAGGTGAGTGTATTCATAAAAGTGAAATTCCAGGATACACTCTCCCCGATAATCCAAAGTTCACCCTTGGTAATTTGTTTGTAATAATTGGRGTCTTGTTGGTTTGTRTTTTAGCTGTTGTCTCTCTTTTGAGAAATATTAGTGAGTCRGCCTTGTTCAAGAAGAATGGGTATGAACCGTTGGATTCRGATCCTAGTGTCATGAACCWAAACTTTGAGCCTACAACATTGTCCTTTGAAGATATTAAATATGAGGTTACTGGTGGTCGACAAATTTTAAATGGAGTCTTTGGGTTTGTAAAACCAAGAGAATGTTTGGCTATAATGGGAGGTTCAGGTGCTGGTAAAACTACATTGTTGGATATTTTGGCTGGTAAGAACAA…
>Consensus ATT1
ATTGAAATGGAATGATATTCCATTGGCTCCACCAGACAAAATTTTGGGTATTTCTGAAGCTTATAACAACGATTCTAACCCTCAAAAAATCAATTTGGGGGTTGGTGCTTATAGAGATAATTCCGGTAAACCAATTATTTTCCCATCAGTTAAAAAAGCTGAAGAAATTTTATTGGGTAAAGAAACTGAAAAGGAATATACTGCCATTGTTGGTTCCAAAAATTTCCAATCAATTGTGAAAAATTTCATTTTCAACAATTCTAATAAAGATGCCAATGGTAAACAATTAATTGATGATGGTAGAATTGTTACTGCTCAAACCATCTCTGGTACTGGATCACTTAGAGTTATCGCTGATTTCTTGAATCGTTTC
>Consensus MPIb
TTTAAACCTTTGGACCAATTGGCTAAGACTTTGACCACTGTTCCTGAATTGAATGAAATTATTGGGCAAGATTTAGTTGACGAATTTGTCAGTGGTATTAAACTACCAGCAGAAGTTGGAAGTCAAGATGATGTTAACAATAGAAAATTGTTGCAAAAAGTGTTTGGTAAATTAATGAACACTGATGATGACGTTATAAAACAACAAACAGCTAAATTACTTGAAAGAACAGAAAGGGAACCTCAAGTGTTCAAGGATATTGATTCTAGATTACCAGAGTTAATACAAGGATTAAACAAACAATTTCCTAATGACATCGGATTATTTTGTGGATGTCTCTTATTGAACCACGTTGGTTTGAACAAAGGGGAAGCA
>Consensus SYA1
TAAATCTAAAGAATTGGGAGTTGCMTTGAAAAAATTATCAATTTCCGTGTTGGATAAACAAAGATTGACTGAAAAATTCAATAAATTGGATAAATCCATTAAAGATAATTTGAAGGCTAAACAAAAAGAAGAAACCAAAAAGACTTTAGATGTGGTTAACAATTGGTTGAATGATAAAGAAAATGCTTCATCATTTTTGGTTGCTCACGTTCCAATTACTGCTAATGCCAAGGCAATCACTGAAGCCATTAATTTGATTAAAAAGCAAGATAAAACCAAATCAATTTATTTATTGACTGGTGAAACAGATAAAGTTGCTCATGGATGTTATGTTAGTGATGAAGCCATTGCCAAGGGTATTAATGCTAATGAGTTGGCTAAAGCTGTATCA
>Consensus VPS13
CCTTGATATGAAAATCAAACCTTTTGAAGCACGAGCAATTAACTGGTCMACGGATCTTAATGCTGAGGTACATATTGAGCATTATATAAATATATTCAATTATGCACGATCATCTTGGGAGCCATTGGTTGAAWGTTGGCCAATAGCAGTTTACATGTCAAAATCCCGACACCCAAAGCCTCAATTATTAGTAGAGGTGATTTCTAGACAGGTAGCTCAAGTGACGCTTACATCCAAAGCAGTAGCATTGCTATCTCAAGTATCCGATTTGATTACTTCCRGAGAAAAATTAAAACCAAGAGGTGAAGATTACCCATACRTTATAGTGAATGAGACTGGTTTAGATTTGGAAGTTTGGAATGATGCAAAAGAATCCGAAACCAAAACTGGAATCAAATC…
>Consensus ZWF1b
AAAACCAGGTTATTTAGATGATCAAACCGTCAATCCGGATTCTAAAGCCGTTACCTATGCTGCTTTCCGTGTAAACATTCATAATGAAAGATGGGATGGAGTTCCAATTGTTTTACGTGCTGGTAAAGCTTTAGATGAAAGTAAAGTTGAAATTAGAATTCAATTTAAACCAGTCGCCAAGGGGATGTTTAAAGAAATTCAAAGAAATGAATTAGTTATTAGAGTACAACCAAATGAAGCCATTTATTTAAAAATTAATTCCAAAATCCCTGGAATTTCTACTGAAACTTCATTAACTGATTTAGATTTAACTTATGCTACTCGTTATTCTAAAGACTTTTGGATTCCTGAAGCTTATGAAGCATTAATTAGAGATTGTTATTTAGGTAATCATTCTAA…
