# Supplementary material for: Identification and Characterization of Mediators of Fluconazole Tolerance in Candida albicans
Source: Front Microbiol. 2020 Nov 11;11:591140. doi: 10.3389/fmicb.2020.591140 (PMC7686038; doi:10.3389/fmicb.2020.591140)
Supplement: Supplementary file 7 [file Data_Sheet_7.XLSX]

## Sheet: Strain Comparisons
Gene Name	orf n°	Description	Chromosome	Region	DSY4452-FLC vs. DSY4452 - Fold change	DSY4452-FLC vs. DSY4452 - Log fold change	DSY4452-FLC vs. DSY4452 inv Log fold change	DSY4452-FLC vs. DSY4452 - P-value	DSY4452-FLC vs. DSY4452 - FDR p-value	DSY4454-FLC vs. DSY4454 - Fold change	DSY4454-FLC vs. DSY4454 - Log fold change	DSY4454-FLC vs. DSY4454 - inv Log fold change	DSY4454-FLC vs. DSY4454 - P-value	DSY4454-FLC vs. DSY4454 - FDR p-value	DSY4809-FLC vs. DSY4809 - Fold change	DSY4809-FLC vs. DSY4809 - Log fold change	DSY4809-FLC vs. DSY4809 - P-value	DSY4809-FLC vs. DSY4809 - FDR p-value	DSY4809-FLC vs. DSY4809 - Bonferroni	DSY4588-FLC vs. DSY4588 - Fold change	DSY4588-FLC vs. DSY4588 - Log fold change	DSY4588-FLC vs. DSY4588- inv Log fold change	DSY4588-FLC vs. DSY4588 - P-value	DSY4588-FLC vs. DSY4588 - FDR p-value	Fold change ratios DSY4452/DSY4454	Fold change ratios DSY4588/DSY4454	Fold change ratios DSY4588/DSY4452
orf19.3499	orf19.3499	Protein of unknown function; transcript detected on high-resolution tiling arrays	Ca21chr6	434456..434959	46.0064	5.52376	46.0064	0	0	6.35581	2.66807	6.35581	1.15851e-06	1.56664e-05	23.3089	4.54281	1.11022e-16	2.15349e-14	6.89115e-13	38.8959	5.28155	38.8959	0	0	7.23849	6.11974	0.845444
MRV1	orf19.4691	Transcription factor; represses SOK1 expression in response to farnesol inhibition; yeast-hypha switch repressed; ketoconazole-induced; Plc1-regulated; colony morphology-related Ssn6 regulation; Spider, flow model biofilm induced	Ca21chr4	complement(192187..192792)	20.8013	4.3786	20.8013	0	0	4.69223	2.23027	4.69223	6.58042e-10	1.70186e-08	10.704	3.42007	0	0	0	28.884	4.8522	28.884	0	0	4.43314	6.15571	1.38857
orf19.4706	orf19.4706	S. cerevisiae ortholog YDR370C/DXO1 has decapping and 5&#8242;-3&#8242; exoRNase activity; decreased transcription is observed upon fluphenazine treatment or in an azole-resistant strain that overexpresses CDR1 and CDR2	Ca21chr4	complement(155866..156363)	12.1094	3.59806	12.1094	0	0	3.5275	1.81865	3.5275	2.83102e-06	3.50741e-05	4.00057	2.00021	2.636e-07	9.57115e-06	0.00163616	10.2355	3.35551	10.2355	0	0	3.43286	2.90164	0.845255
orf19.5474	orf19.5474	Protein of unknown function; induced by Mnl1 under weak acid stress; transcript detected on high-resolution tiling arrays; Spider biofilm repressed	Ca21chr3	complement(3828..4880)	-4.17701	-2.06247	0.239406	0.0119826	0.0531259	-30.7953	-4.94464	0.0324725	0.0483328	0.127335	-1.32812	-0.40939	0.599524	0.845142	1	6.78727	2.76283	6.78727	0.000485336	0.00502918	7.37257	209.016	28.3505
orf19.675	orf19.675	Protein of unknown function; possibly membrane bound; mutants are viable; rat catheter biofilm repressed	Ca21chr1	2475597..2476235	8.39622	3.06974	8.39622	1.25973e-10	5.66603e-09	2.85606	1.51403	2.85606	0.00151859	0.00826832	1.98671	0.990384	0.0380686	0.180789	1	7.6996	2.94478	7.6996	6.85083e-10	3.29636e-08	2.93979	2.69588	0.917032
INN1	orf19.2832	Protein with similarity to S. cerevisiae Inn1p, which is an essential protein of the contractile actomyosin ring required for ingression of the plasma membrane into the bud neck during cytokinesis; contains a C2 membrane targeting domain	Ca21chrR	627521..629500	5.95253	2.5735	5.95253	1.12321e-12	7.26227e-11	2.10112	1.07116	2.10112	0.00311846	0.0149532	1.25906	0.332344	0.359871	0.682427	1	4.06545	2.02342	4.06545	2.26472e-08	7.987e-07	2.83303	1.9349	0.682979
orf19.675.1	orf19.675.1	Putative adhesin-like protein	Ca21chr1	complement(2473955..2474092)	27.0588	4.75803	27.0588	6.48688e-09	2.11916e-07	9.96403	3.31673	9.96403	9.30153e-05	0.000782312	5.93222	2.56857	0.00227146	0.0218783	1	24.4694	4.61291	24.4694	9.17961e-09	3.67529e-07	2.71565	2.45578	0.904305
RTA2	orf19.24	Protein of unknown function; stationary phase enriched protein; induced upon yeast-hypha transition; benomyl or caspofungin induced; Hap43-repressed; Spider biofilm induced	Ca21chr2	1317228..1318589	19.5909	4.29211	19.5909	0	0	7.23941	2.85587	7.23941	4.15334e-13	1.8681e-11	4.44854	2.15333	4.46728e-08	1.9806e-06	0.000277284	13.7816	3.78467	13.7816	0	0	2.70614	1.90369	0.703473
orf19.6554	orf19.6554	Regulator of calcineurin; regulated by calcineurin-Crz1 pathway; feedback regulator of calcineurin-dependent signaling; Hap43-repressed; induced by ketoconazole, hypoxia, during growth in the mouse cecum; Spider biofilm induced	Ca21chr7	370382..371209	4.92974	2.30151	4.92974	3.48788e-12	2.02329e-10	2.05403	1.03846	2.05403	0.0016945	0.00907487	1.60388	0.681569	0.0391671	0.184035	1	4.82829	2.27151	4.82829	8.11162e-12	5.72146e-10	2.40003	2.35064	0.97942
PIR1	orf19.220	Putative glucose transporter of the major facilitator superfamily; the C. albicans glucose transporter family comprises 20 members; 12 probable membrane-spanning segments, extended C terminus; expressed in rich medium with 2% glucose	Ca21chr2	complement(1800703..1801743)	18.147	4.18166	18.147	1.32117e-14	1.18847e-12	7.73025	2.95051	7.73025	5.52692e-08	9.68645e-07	19.1081	4.25611	5.10703e-15	7.92483e-13	3.16993e-11	17.2192	4.10594	17.2192	3.9746e-14	4.40542e-12	2.34753	2.2275	0.948871
GCA2	orf19.999	Putative flavodoxin; similar to S. cerevisiae Tyw1, an iron-sulfur protein required for synthesis of wybutosine modified tRNA; predicted Kex2p substrate; Spider biofilm induced	Ca21chr1	complement(2332942..2335782)	1.77045	0.824113	1.77045	0.0428101	0.136245	-2.42052	-1.27532	0.413134	0.00110862	0.00634797	-3.09405	-1.62949	2.86493e-05	0.000552254	0.177826	6.59161	2.72063	6.59161	3.20072e-11	2.03674e-09	4.28541	15.9551	3.72313
orf19.1534	orf19.1534	Ortholog of S. cerevisiae Zrt3, vacuolar membrane zinc transporter; predicted Kex2 substrate; induced in oralpharyngeal candidasis; flow model biofilm induced; Spider biofilm induced	Ca21chr2	427404..429179	-1.98704	-0.990618	0.503262	0.0184134	0.0741675	-8.30085	-3.05326	0.12047	3.87135e-13	1.76687e-11	-2.34933	-1.23225	0.00336938	0.0299624	1	-3.35989	-1.74841	0.297629	3.17865e-05	0.000498229	4.1775	2.47057	0.591399
PMC1	orf19.1727	Vacuolar calcium P-type ATPase; transcript regulated by calcineurin and fluconazole; mutant shows increased resistance to fluconazole, lithium; increased sensitivity to calcium; Spider biofilm induced	Ca21chr3	264975..268610	12.0858	3.59524	12.0858	0	0	5.4719	2.45204	5.4719	6.43801e-11	1.99804e-09	2.2734	1.18485	0.00158648	0.0163576	1	9.20669	3.20268	9.20669	0	0	2.20871	1.68254	0.761777
orf19.5290	orf19.5290	Putative cytosolic Fe-S protein assembly protein; a-specific transcript; regulated by Sef1, Sfu1, and Hap43; rat catheter and Spider biofilm induced	Ca21chr4	complement(897198..898541)	8.21402	3.03809	8.21402	0	0	3.73683	1.90181	3.73683	4.82983e-08	8.6394e-07	1.43059	0.516609	0.137425	0.410688	1	5.49628	2.45846	5.49628	1.90215e-12	1.47583e-10	2.19813	1.47084	0.669134
orf19.3615	orf19.3615	Galactokinase; galactose, Mig1, Tup1, Hap43 regulated; fluconazole, ketoconazole-induced; stationary phase enriched protein; GlcNAc-induced protein; farnesol, hypoxia-repressed in biofilm; rat catheter and Spider biofilm induced	Ca21chr2	1753971..1755452	7.73985	2.95231	7.73985	0	0	3.58558	1.84221	3.58558	3.65438e-08	6.77337e-07	2.89048	1.53131	4.70543e-06	0.000116361	0.0292066	8.84478	3.14483	8.84478	0	0	2.1586	2.46676	1.14276
orf19.733	orf19.733	Ortholog(s) have endoplasmic reticulum localization	Ca21chrR	complement(1560654..1561994)	4.39358	2.1354	4.39358	5.22316e-10	2.10521e-08	2.04242	1.03028	2.04242	0.00270885	0.0133232	1.4422	0.528269	0.124486	0.386983	1	3.8778	1.95524	3.8778	1.31874e-08	4.96085e-07	2.15116	1.89862	0.882606
CSR1	orf19.3794	Putative DEAD-box helicase; Hap43-induced; Spider biofilm induced	Ca21chr4	complement(1042268..1044124)	-1.98765	-0.991064	0.503107	0.0189092	0.0753819	-6.88519	-2.7835	0.145239	4.42941e-11	1.3956e-09	-2.15724	-1.10919	0.00859572	0.0612556	1	-1.85836	-0.894032	0.538108	0.0341879	0.138657	3.46398	3.70498	1.06957
DDR48	orf19.4082	Karyopherin; carrier protein involved in nuclear import of proteins; repressed in core stress response; Hap43-induced; Spider biofilm induced	Ca21chr2	1889969..1890607	5.36196	2.42276	5.36196	1.13654e-12	7.27265e-11	2.49742	1.32044	2.49742	0.000105844	0.000865427	2.20351	1.13981	0.000818785	0.00951722	1	6.85681	2.77754	6.85681	3.33067e-16	5.16837e-14	2.147	2.74556	1.27879
orf19.2726	orf19.2726	Putative plasma membrane protein; Plc1-regulated; Spider biofilm induced	Ca21chr4	complement(558959..559897)	7.81932	2.96704	7.81932	0	0	3.64552	1.86613	3.64552	4.91602e-08	8.76831e-07	2.423	1.27679	0.000187343	0.00278191	1	6.28726	2.65243	6.28726	1.03251e-14	1.28175e-12	2.14491	1.72465	0.804068
orf19.2445	orf19.2445	Protein similar to S. cerevisiae Pmr1p; amphotericin B induced; previously merged with orf19.2553; unmerged from orf19.2553 in a revision of Assembly 21	Ca21chr1	1261730..1263376	14.763	3.88392	14.763	0	0	6.98927	2.80514	6.98927	1.8313e-09	4.3385e-08	2.15291	1.10629	0.0194839	0.111462	1	10.3142	3.36656	10.3142	2.921e-13	2.92429e-11	2.11224	1.47571	0.698649
orf19.7296	orf19.7296	Putative cation conductance protein; similar to stomatin mechanoreception protein; plasma-membrane localized; induced by Rgt1; rat catheter and Spider biofilm induced	Ca21chrR	complement(1922208..1923260)	12.681	3.6646	12.681	9.98793e-10	3.73464e-08	6.15638	2.62208	6.15638	1.23134e-05	0.000129322	4.96538	2.3119	0.000117268	0.00186159	0.727881	10.8684	3.44207	10.8684	9.62943e-09	3.7829e-07	2.05982	1.76539	0.857063
CHS2	orf19.7298	Chitin synthase; nonessential; required for wild-type chitin deposition in hyphae; transcript regulated during dimorphic transition; Chs1 and Chs2, but not Chs3, are inhibited by the protoberberine HWY-289; flow model biofilm repressed	Ca21chrR	complement(1926859..1929888)	8.50197	3.0878	8.50197	1.46549e-14	1.29088e-12	4.13062	2.04636	4.13062	3.53269e-07	5.25837e-06	2.79649	1.48362	0.000223154	0.00324384	1	8.89553	3.15308	8.89553	4.32987e-15	5.8425e-13	2.05828	2.15356	1.04629
PPT1	orf19.1673	Putative cytochrome c lysine methyltransferase; regulated by Gcn2 and Gcn4; transcript induced by Mnl1 under weak acid stress; early-stage flow model biofilm induced	Ca21chr3	complement(369944..371638)	4.66004	2.22034	4.66004	5.4845e-13	3.82498e-11	2.37032	1.24508	2.37032	4.50135e-05	0.000409076	-1.05728	-0.0803588	0.79183	0.931909	1	2.50345	1.32392	2.50345	1.5826e-05	0.000269129	1.96599	1.05617	0.537217
orf19.2125	orf19.2125	Putative homocitrate synthase; repressed by nitric oxide and by hypoxia; protein level decreases in stationary phase cultures; induced by ketoconazole, Spider biofilm induced; flow model biofilm repressed	Ca21chr6	986080..986535	4.23108	2.08102	4.23108	4.32691e-08	1.16265e-06	2.17935	1.1239	2.17935	0.00310311	0.0149079	2.41856	1.27415	0.000811453	0.00945891	1	4.31542	2.1095	4.31542	2.83498e-08	9.77596e-07	1.94144	1.98014	1.01993
orf19.1562	orf19.1562	Protein of unknown function; flow model biofilm induced; Spider biofilm induced; repressed by alpha pheromone in SpiderM medium	Ca21chr2	474686..475228	4.0215	2.00773	4.0215	0.000280033	0.00280388	2.2321	1.1584	2.2321	0.040592	0.11188	1.11846	0.161514	0.770958	0.925165	1	4.56623	2.191	4.56623	7.39516e-05	0.00102919	1.80167	2.04571	1.13545
orf19.5274	orf19.5274	Ortholog(s) have cellular bud neck, cellular bud tip, cytoplasm localization	Ca21chr1	2610835..2613900	5.25102	2.3926	5.25102	0	0	2.95976	1.56548	2.95976	3.2515e-08	6.09729e-07	1.91723	0.939024	0.000910411	0.0103465	1	5.72078	2.51621	5.72078	0	0	1.77414	1.93286	1.08946
orf19.711	orf19.711	Ortholog of S. cerevisiae : KSH1, C. dubliniensis CD36 : Cd36_32390, C. parapsilosis CDC317 : CPAR2_203260, Candida tenuis NRRL Y-1498 : CANTEDRAFT_116778 and Debaryomyces hansenii CBS767 : DEHA2A10604g	Ca21chrR	complement(1396726..1397067)	37.6319	5.23388	37.6319	0	0	21.6208	4.43435	21.6208	0	0	5.56708	2.47692	1.04812e-07	4.17032e-06	0.000650571	24.732	4.62831	24.732	0	0	1.74054	1.1439	0.657208
orf19.5861.1	orf19.5861.1	Zn(II)2Cys6 domain transcription factor; regulated by Mig1 and Tup1; rat catheter and Spider biofilm induced	Ca21chr3	872168..872458	4.92157	2.29912	4.92157	1.32346e-10	5.90987e-09	2.83523	1.50346	2.83523	2.31094e-05	0.000224828	1.5716	0.652235	0.0671609	0.264335	1	5.29298	2.40408	5.29298	3.81913e-11	2.39448e-09	1.73587	1.86686	1.07546
UTR2	orf19.1671	Putative GPI anchored cell wall glycosidase; role in adhesion, hyphal growth on Spider (not serum) medium; chitin-binding, glycosyl hydrolase domains; induced during cell wall regeneration; mRNA in yeast-form cells; Spider biofilm induced	Ca21chr3	complement(376404..377816)	8.62133	3.10791	8.62133	4.58522e-14	3.68412e-12	5.02624	2.32948	5.02624	1.58142e-08	3.14611e-07	2.45338	1.29477	0.00169036	0.0172567	1	4.80645	2.26497	4.80645	3.85761e-08	1.24709e-06	1.71526	0.956271	0.557507
orf19.1430	orf19.1430	Ortholog of C. parapsilosis CDC317 : CPAR2_402120, C. dubliniensis CD36 : Cd36_43870, Lodderomyces elongisporus NRLL YB-4239 : LELG_04437 and Candida orthopsilosis Co 90-125 : CORT_0E02170	Ca21chr4	complement(897198..899744)	4.86239	2.28167	4.86239	1.66533e-15	1.61511e-13	2.84934	1.51063	2.84934	1.62548e-07	2.62744e-06	1.54015	0.623075	0.0288999	0.148988	1	3.75054	1.9071	3.75054	5.39597e-11	3.22046e-09	1.7065	1.31629	0.771338
CRH11	orf19.2706	GPI-anchored cell wall transglycosylase, putative ortholog of S. cerevisiae Crh1p; predicted glycosyl hydrolase domain; similar to Csf4p and to antigenic A. fumigatus Aspf9; predicted Kex2p substrate; caspofungin-induced	Ca21chr4	complement(599371..600732)	10.8351	3.43764	10.8351	0	0	6.63767	2.73068	6.63767	1.35004e-11	4.57908e-10	2.27867	1.18819	0.00322438	0.0290475	1	11.8046	3.56128	11.8046	0	0	1.63237	1.77843	1.08948
SAP9	orf19.6928	Predicted RNA binding protein; stationary phase enriched; induced in core caspofungin response; induced by nitric oxide independent of Yhb1; repressed in ssr1 null; ketoconazole, hypoxia induced; Spider biofilm induced	Ca21chr3	complement(808743..810377)	11.7511	3.55472	11.7511	1.11022e-16	1.25294e-14	7.21883	2.85176	7.21883	2.87739e-11	9.44971e-10	3.29964	1.72231	5.92331e-05	0.00105046	0.36766	6.14198	2.6187	6.14198	9.75044e-10	4.45007e-08	1.62783	0.850828	0.522675
orf19.3337	orf19.3337	Protein of unknown function; merged with orf19.3338; rat catheter, flow and Spider model biofilm induced; promoter bound by Bcr1, Efg1, Ndt80, and Rob1; orf19.3338 Bcr1-repressed in RPMI a/a biofilms	Ca21chr1	299627..301779	10.3562	3.37242		3.61722e-05	0.000483881	1.69977	0.765339		0.348941	0.520268	-7.90593	-2.98293	0.000297661	0.00410149	1	1.07305	0.101713		0.900762	0.958779
CHO1	orf19.677	Putative phosphatidylserine synthase; ortholog of S. cerevisiae CHO1; transposon mutation affects filamentous growth; regulated by Nrg1, Tup1	Ca21chr1	complement(2470558..2471379)	3.72679	1.89794	3.72679	3.43788e-11	1.74909e-09	2.28983	1.19524	2.28983	2.95664e-05	0.000282293	1.97334	0.980637	0.000614256	0.00756485	1	4.10761	2.0383	4.10761	1.14475e-12	9.47396e-11	1.62755	1.79385	1.10218
RBR1	orf19.535	Protein of unknown function; flow model biofilm induced; Spider biofilm induced	Ca21chrR	complement(982099..982434)	6.66791	2.73724	6.66791	9.74439e-08	2.42905e-06	4.21258	2.0747	4.21258	0.000119576	0.000962658	6.65791	2.73507	3.22399e-08	1.49338e-06	0.000200113	5.02342	2.32867	5.02342	3.34454e-06	6.85133e-05	1.58286	1.19248	0.753372
IFU5	orf19.2568	Ortholog(s) have RNA polymerase III activity, role in tRNA transcription from RNA polymerase III promoter and DNA-directed RNA polymerase III complex, cytosol localization	Ca21chrR	395483..396193	8.50096	3.08763	8.50096	0	0	5.51862	2.46431	5.51862	1.33871e-12	5.46668e-11	3.35697	1.74716	4.84486e-07	1.59111e-05	0.00300721	8.78843	3.13561	8.78843	0	0	1.54041	1.5925	1.03382
KTR4	orf19.4475	Mannosyltransferase; induced during cell wall regeneration; fungal-specific (no human or murine homolog); Bcr1-repressed in RPMI a/a biofilms	Ca21chr1	complement(840435..841877)	5.49348	2.45772	5.49348	0	0	3.6381	1.86319	3.6381	7.98495e-12	2.88154e-10	2.35258	1.23424	5.71014e-06	0.000136845	0.0354429	4.96198	2.31091	4.96198	0	0	1.50998	1.36389	0.903249
LIG4	orf19.5798	Ortholog of S. cerevisiae Rps22Ap and Rps22Bp; gene contains 5' UTR intron	Ca21chr2	610758..613544	3.39829	1.76481	3.39829	4.13327e-10	1.71035e-08	2.26175	1.17744	2.26175	2.99939e-05	0.000285103	2.72684	1.44723	2.88586e-07	1.03939e-05	0.00179126	4.96303	2.31122	4.96303	3.33067e-16	5.16837e-14	1.50251	2.19433	1.46045
MNN15	orf19.753	Ortholog(s) have RNA polymerase I activity, RNA polymerase II activity, RNA polymerase III activity, RNA-directed RNA polymerase activity	Ca21chr1	1017748..1020039	5.76524	2.52738	5.76524	6.72795e-14	5.28613e-12	3.84645	1.94353	3.84645	8.31332e-09	1.75513e-07	1.9177	0.939378	0.00543923	0.043395	1	3.19297	1.6749	3.19297	6.83434e-07	1.71051e-05	1.49885	0.830108	0.553831
PGA52	orf19.1911	Putative kynurenine 3-monooxygenase, involved in NAD biosynthesis; transposon mutation affects filamentous growth; Hap43p-repressed gene; oral infection upregulated; mutants have reduced capacity to damage oral epithelial cells	Ca21chr2	complement(13261..14415)	4.75003	2.24794	4.75003	1.05672e-10	4.93163e-09	3.20171	1.67884	3.20171	1.42212e-06	1.89017e-05	2.21088	1.14462	0.00101282	0.0113681	1	3.37113	1.75323	3.37113	4.74414e-07	1.21681e-05	1.48359	1.05291	0.709707
orf19.6838	orf19.6838	Putative protein of unknown function, transcript upregulated in clinical isolates from HIV+ patients with oral candidiasis; Spider biofilm induced	Ca21chr1	complement(918810..919619)	3.0034	1.5866	3.0034	1.43458e-06	2.74828e-05	2.05759	1.04096	2.05759	0.00154263	0.00837718	1.34185	0.424225	0.193296	0.501136	1	3.09717	1.63095	3.09717	8.25864e-07	2.01816e-05	1.45967	1.50524	1.03122
orf19.2061	orf19.2061	Ortholog of Candida albicans WO-1 : CAWG_03846	Ca21chr2	complement(110767..111087)	8.70329	3.12156		0.00228499	0.0149767	-1.13536	-0.183154		0.884626	0.935254	-3.74108	-1.90345	0.0402827	0.187819	1	5.33713	2.41607		0.00720387	0.0435389
SCP1	orf19.17	Plasma membrane-localized protein of unknown function; Hap43p-repressed gene	Ca21chr2	complement(1301325..1301909)	5.14394	2.36287	5.14394	1.74072e-11	9.15648e-10	3.54633	1.82633	3.54633	1.54648e-07	2.50847e-06	2.26012	1.1764	0.000625289	0.00767029	1	3.24042	1.69618	3.24042	2.00155e-06	4.42122e-05	1.4505	0.913739	0.629949
HOL1	orf19.2991	Putative MFS transporter; regulated by Nrg1; macrophage/pseudohyphal-repressed; induced by alpha pheromone in SpiderM medium; possibly an essential gene, disruptants not obtained by UAU1 method	Ca21chr1	628105..629865	3.73602	1.9015	3.73602	4.73038e-08	1.25476e-06	2.58247	1.36875	2.58247	6.94443e-05	0.000609676	1.78903	0.839181	0.0180541	0.105485	1	3.05607	1.61168	3.05607	4.33658e-06	8.62614e-05	1.44669	1.18339	0.817999
orf19.5799	orf19.5799	Ortholog(s) have cytoplasm localization	Ca21chr2	complement(606248..608308)	4.87053	2.28408	4.87053	7.20789e-09	2.26304e-07	3.40907	1.76938	3.40907	7.41622e-06	8.27922e-05	2.53323	1.34098	0.000680483	0.00821743	1	5.52522	2.46603	5.52522	4.21678e-10	2.16311e-08	1.4287	1.62074	1.13442
orf19.5069	orf19.5069	Ortholog of S. cerevisiae Sae3; meiosis specific protein involved in DMC1-dependent meiotic recombination in S. cerevisiae; Spider biofilm induced	Ca21chr1	complement(1737133..1737864)	3.27506	1.71152	3.27506	0.000216789	0.00223895	2.32638	1.21809	2.32638	0.00932869	0.0362425	2.06454	1.04582	0.031741	0.159141	1	2.92073	1.54633	2.92073	0.000878093	0.00824557	1.40779	1.25549	0.891812
orf19.6117	orf19.6117	S. pombe ortholog SPAC5D6.04 is a predicted auxin family transmembrane transporter; ketoconazole and hypoxia induced	Ca21chrR	1622614..1623954	4.24615	2.08616	4.24615	2.02017e-07	4.69633e-06	3.02024	1.59466	3.02024	7.08073e-05	0.000620434	1.40936	0.495039	0.21756	0.531443	1	2.8757	1.52391	2.8757	0.000146887	0.00187598	1.4059	0.952142	0.677248
orf19.6920	orf19.6920	Protein of unknown function; induced during chlamydospore formation in both C. albicans and C. dubliniensis; Hap43-induced gene; Spider biofilm induced; F-12/CO2 early biofilm induced	Ca21chr7	285902..286294	6.39622	2.67722	6.39622	0	0	4.70373	2.2338	4.70373	1.39699e-12	5.66741e-11	1.11893	0.162125	0.602228	0.846857	1	2.84139	1.50659	2.84139	1.40487e-06	3.24164e-05	1.35982	0.604071	0.444229
AGP2	orf19.4679	Amino acid permease; hyphal repressed; white-opaque switch regulated; induced in core caspofungin response, during cell wall regeneration, by flucytosine; regulated by Sef1, Sfu1, and Hap43; rat catheter and Spider biofilm induced	Ca21chr4	complement(223860..225566)	5.38239	2.42825	5.38239	7.29191e-09	2.26304e-07	3.95853	1.98496	3.95853	2.28068e-06	2.88902e-05	-1.77134	-0.824843	0.0497808	0.216228	1	1.76937	0.823238	1.76937	0.0497568	0.179811	1.3597	0.446978	0.328734
orf19.5896	orf19.5896	Protein of unknown function; induced by alpha pheromone in SpiderM medium	Ca21chr3	complement(925733..926572)	4.99863	2.32153	4.99863	0.00795608	0.0389611	3.69367	1.88506	3.69367	0.0326424	0.0947226	1.16653	0.222219	0.663434	0.878013	1	7.82162	2.96747	7.82162	6.59587e-05	0.000946691	1.3533	2.11757	1.56475
orf19.6315	orf19.6315	Ortholog of C. dubliniensis CD36 : Cd36_30140, C. parapsilosis CDC317 : CPAR2_204040, Candida tenuis NRRL Y-1498 : CANTEDRAFT_114703 and Debaryomyces hansenii CBS767 : DEHA2G22880g	Ca21chrR	complement(1034953..1035522)	3.96718	1.98811	3.96718	7.26911e-06	0.000116488	2.93707	1.55438	2.93707	0.000591443	0.00375894	1.86168	0.896607	0.0454918	0.202705	1	3.41281	1.77096	3.41281	6.64159e-05	0.000947428	1.35073	1.16198	0.86026
UAP1	orf19.4265	Coproporphyrinogen III oxidase; antigenic; on yeast cell surface, not hyphae; iron-regulated expression; Hap43, macrophage-repressed; farnesol-induced; possibly essential; flow model biofilm induced; rat catheter, Spider biofilm repressed	Ca21chr5	565078..566538	4.11632	2.04135	4.11632	3.45202e-12	2.02329e-10	3.07045	1.61845	3.07045	3.83487e-08	6.99763e-07	1.65371	0.725703	0.0133472	0.0844466	1	2.18072	1.1248	2.18072	0.000126043	0.00163672	1.34062	0.710227	0.529774
orf19.35.1	orf19.35.1	Protein of unknown function	Ca21chr2	complement(1345203..1345445)	3.62988	1.85992	3.62988	0.00215181	0.0143616	2.70861	1.43755	2.70861	0.0126231	0.0456327	1.71863	0.781257	0.128287	0.393611	1	5.05941	2.33897	5.05941	4.63848e-05	0.000703937	1.34013	1.8679	1.39382
orf19.3854	orf19.3854	Ortholog of S. cerevisiae Sat4; amphotericin B induced; clade-associated gene expression; Spider biofilm induced	Ca21chrR	1290799..1292691	5.09922	2.35028	5.09922	5.71892e-09	1.88816e-07	3.8363	1.93971	3.8363	1.5354e-06	2.01912e-05	1.36149	0.445187	0.270605	0.595618	1	2.51435	1.33018	2.51435	0.000978398	0.00901026	1.3292	0.65541	0.493085
orf19.1910	orf19.1910	Predicted histone H2B; Hap43-induced gene; Spider biofilm repressed	Ca21chr2	14823..15446	3.27232	1.71031	3.27232	8.08978e-09	2.49817e-07	2.56611	1.35958	2.56611	5.21369e-06	6.01512e-05	2.26355	1.17859	9.11554e-05	0.00151689	0.565801	2.13429	1.09375	2.13429	0.000227467	0.00270995	1.27521	0.831719	0.652224
PGA37	orf19.3923	Protein of unknown function; Spider biofilm induced	Ca21chr5	complement(965202..965828)	3.39267	1.76242	3.39267	0.00102369	0.00779293	2.68773	1.42639	2.68773	0.0103614	0.0393354	1.37215	0.456441	0.382672	0.703777	1	3.71146	1.89199	3.71146	0.000425876	0.00452639	1.26228	1.38089	1.09396
TPK1	orf19.4892	cAMP-dependent protein kinase catalytic subunit; Tpk2 isoform; control of morphogenesis and stress response; WT nuclear localization requires Bcy1; produced during stationary, not exponential growth; rat catheter and Spider biofilm induced	Ca21chr1	complement(2255638..2256855)	4.7032	2.23364	4.7032	4.90675e-11	2.41716e-09	3.73609	1.90153	3.73609	2.23594e-08	4.33702e-07	2.02097	1.01505	0.00285642	0.0263836	1	2.38133	1.25177	2.38133	0.000228695	0.00271936	1.25886	0.637385	0.506321
orf19.2887	orf19.2887	Ortholog in S. cerevisiae is localizedto the bud, mating projection tip, and associates with ribosomes; Spider biofilm induced	Ca21chr4	1436372..1436986	2.96232	1.56673	2.96232	1.26104e-06	2.4614e-05	2.35835	1.23778	2.35835	0.000128277	0.00101818	2.49978	1.3218	4.27039e-05	0.000791234	0.265063	5.19215	2.37633	5.19215	2.07168e-13	2.14315e-11	1.2561	2.2016	1.75273
PGA31	orf19.5302	Cell wall protein; putative GPI anchor; expression regulated upon white-opaque switch; induced by Congo Red and cell wall regeneration; Bcr1-repressed in RPMI a/a biofilms	Ca21chr4	complement(874142..875200)	5.86233	2.55148	5.86233	0.000108315	0.00123359	4.68306	2.22745	4.68306	0.00481799	0.0212508	-3.0952	-1.63003	0.0171489	0.101471	1	8.48637	3.08515	8.48637	2.50414e-06	5.26887e-05	1.25182	1.81214	1.44761
IML2	orf19.7229	Protein of unknown function; early-stage flow model biofilm induced; Hap43-repressed; Spider biofilm repressed	Ca21chr1	complement(3128865..3131465)	5.21322	2.38218	5.21322	1.11022e-16	1.25294e-14	4.16718	2.05907	4.16718	9.66782e-13	4.11015e-11	3.06658	1.61663	2.18175e-08	1.0417e-06	0.000135421	3.89012	1.95981	3.89012	1.12544e-11	7.51143e-10	1.25102	0.933512	0.746202
orf19.3713	orf19.3713	Protein of unknown function; flow model biofilm induced; Spider biofilm induced; induced by Mnl1 under weak acid stress; transcript detected in high-resolution tiling arrays	Ca21chrR	complement(1703561..1704151)	2.72288	1.44513	2.72288	1.27897e-06	2.48857e-05	2.18108	1.12504	2.18108	0.000123937	0.000991334	1.90318	0.928412	0.00149149	0.0156116	1	1.98904	0.992074	1.98904	0.000796762	0.00760846	1.24841	0.911952	0.730491
FLC2	orf19.1813	Protein involved in heme uptake; putative FAD transporter, similar to S. cerevisiae Flc2p	Ca21chrR	1547993..1550428	6.06736	2.60107	6.06736	6.42042e-12	3.65611e-10	1.83702	0.877368	1.83702	0.0205192	0.0659568	1.84531	0.883867	0.0197708	0.112585	1	3.76594	1.91301	3.76594	4.42176e-07	1.14358e-05	3.30283	2.05003	0.620689
orf19.5535	orf19.5535	Predicted membrane transporter, member of the anion:cation symporter (ACS) family, major facilitator superfamily (MFS)	Ca21chr6	complement(539339..540796)	4.21512	2.07557	4.21512	1.66533e-15	1.61511e-13	3.40927	1.76946	3.40927	1.14062e-11	3.93324e-10	3.42081	1.77434	1.03861e-11	9.4804e-10	6.44667e-08	4.04222	2.01515	4.04222	1.23235e-14	1.49984e-12	1.23637	1.18565	0.958981
VPS1	orf19.1949	Dynamin-family GTPase-related protein; induced upon adherence to polystyrene; regulated by Gcn2p and Gcn4p	Ca21chr5	270302..272383	3.48492	1.80112	3.48492	7.22335e-08	1.84507e-06	2.82433	1.49791	2.82433	7.5594e-06	8.39378e-05	2.46892	1.30388	9.67345e-05	0.00159689	0.600431	3.53416	1.82137	3.53416	5.18614e-08	1.62578e-06	1.23389	1.25133	1.01413
orf19.3522	orf19.3522	Protein of unknown function; flow model biofilm induced; transcript repressed by ciclopirox olamine	Ca21chr2	1026295..1026600	-1.79444	-0.843534	0.557277	0.0139713	0.0598067	-3.40057	-1.76578	0.294068	9.92639e-07	1.36312e-05	-1.53355	-0.61688	0.0746959	0.282706	1	-1.73508	-0.795004	0.576341	0.0228976	0.103893	1.89506	1.95989	1.03421
ENA2	orf19.6070	Putative sodium transporter; induced by ciclopirox olamine; alkaline induced by Rim101; repressed by high-level peroxide stress; induced in oral candidiasis clinical isolates; possibly essential gene; rat catheter and Spider biofilm induced	Ca21chr1	59350..62553	-1.62364	-0.699228	0.615902	0.0269545	0.0979547	-3.07499	-1.62058	0.325204	3.0521e-07	4.64324e-06	-5.31422	-2.40986	2.65343e-14	3.3612e-12	1.64699e-10	-2.4291	-1.28042	0.411675	5.09298e-05	0.000759907	1.89389	1.2659	0.66841
orf19.7348	orf19.7348	Ortholog of Candida albicans WO-1 : CAWG_02878	Ca21chr3	complement(1269577..1269897)	2.79304	1.48184	2.79304	0.0017509	0.0120824	2.27308	1.18465	2.27308	0.00965889	0.0371915	3.00059	1.58524	0.00307602	0.0279954	1	2.82494	1.49822	2.82494	0.00320518	0.0230795	1.22875	1.24278	1.01142
ACO1	orf19.6385	Protein with a predicted role in ribosome biogenesis; mutation confers hypersensitivity to 5-fluorocytosine (5-FC), 5-fluorouracil (5-FU); repressed in core stress response; repressed by prostaglandins; Hap43-induced	Ca21chrR	complement(1783560..1785893)	4.51598	2.17504	4.51598	3.86883e-05	0.000510933	3.67939	1.87947	3.67939	0.000375236	0.00259076	2.57414	1.36409	0.00987414	0.068023	1	2.77944	1.47479	2.77944	0.00526574	0.0341174	1.22737	0.755408	0.615467
orf19.1722	orf19.1722	Protein of unknown function; rat catheter and Spider biofilm induced	Ca21chr3	275445..275861	5.10132	2.35087	5.10132	1.03289e-05	0.000156752	4.16771	2.05925	4.16771	8.71576e-05	0.000737995	2.26182	1.17749	0.0336851	0.166071	1	3.49673	1.80601	3.49673	0.000927467	0.00866986	1.22401	0.839005	0.685456
orf19.192	orf19.192	Ortholog of C. dubliniensis CD36 : Cd36_19320, C. parapsilosis CDC317 : CPAR2_209670, Candida tenuis NRRL Y-1498 : CANTEDRAFT_113478 and Debaryomyces hansenii CBS767 : DEHA2C15136g	Ca21chr2	995424..997127	5.13542	2.36048	5.13542	0	0	4.19956	2.07024	4.19956	6.60583e-14	3.47478e-12	3.86617	1.9509	1.52101e-12	1.5478e-10	9.44088e-09	5.53301	2.46806	5.53301	0	0	1.22285	1.31752	1.07742
NAT4	orf19.4664	Putative bifunctional carbamoylphosphate synthetase-aspartate transcarbamylase; flucytosine induced; macrophage/pseudohyphal-induced; 5'-UTR intron; flow model biofilm repressed	Ca21chr4	250950..251564	-1.96348	-0.97341	0.509301	0.00243182	0.0156742	-3.59223	-1.84488	0.278378	9.70483e-09	2.01464e-07	-2.11589	-1.08126	0.0007805	0.00915797	1	-3.34933	-1.74387	0.298568	5.59288e-08	1.73632e-06	1.82953	1.07252	0.58623
orf19.3815	orf19.3815	Has domain(s) with predicted ubiquitin thiolesterase activity and role in ubiquitin-dependent protein catabolic process	Ca21chr4	complement(1001429..1004278)	4.23542	2.08251	4.23542	0	0	3.48	1.79909	3.48	3.86358e-14	2.12223e-12	2.13404	1.09359	3.95043e-06	0.000101659	0.0245203	4.72958	2.24171	4.72958	0	0	1.21707	1.35907	1.11667
orf19.3712	orf19.3712	Protein of unknown function; induced by Mnl1 under weak acid stress; flow model biofilm induced; Spider biofilm induced	Ca21chrR	complement(1703015..1703464)	2.49346	1.31815	2.49346	7.30022e-07	1.50873e-05	2.06446	1.04576	2.06446	8.34592e-05	0.000713542	1.86569	0.89971	0.000735396	0.00876123	1	1.75212	0.809104	1.75212	0.00235285	0.0179191	1.2078	0.848709	0.702687
orf19.4055	orf19.4055	Protein similar to S. cerevisiae Ybr075wp; transposon mutation affects filamentous growth; clade-associated gene expression	Ca21chr5	complement(1188806..1189117)	-1.79363	-0.84288	0.55753	0.00100862	0.00770998	-3.15939	-1.65965	0.316517	1.33715e-10	4.02898e-09	-1.22176	-0.288956	0.265912	0.592144	1	-1.46201	-0.547956	0.683989	0.0326298	0.134039	1.76145	2.16099	1.22682
PTP2	orf19.5045	Predicted protein tyrosine phosphatase; involved in regulation of MAP kinase Hog1 activity; induced by Mnl1 under weak acid stress; rat catheter and Spider biofilm induced	Ca21chr4	826204..828471	2.52954	1.33888	2.52954	1.72959e-05	0.000245665	2.1156	1.08107	2.1156	0.000524182	0.00341048	1.80203	0.849626	0.00647605	0.0492608	1	1.5549	0.636826	1.5549	0.0409508	0.156709	1.19566	0.734971	0.614698
orf19.3737	orf19.3737	Protein with a Vps9 vacuolar protein sorting protein domain; Hap43-repressed; repressed by ciclopirox olamine; Spider biofilm induced	Ca21chrR	complement(512535..514916)	3.66989	1.87574	3.66989	1.51212e-13	1.13081e-11	3.07082	1.61863	3.07082	1.83732e-10	5.38098e-09	2.42948	1.28065	4.05636e-07	1.39104e-05	0.00251778	5.3047	2.40727	5.3047	0	0	1.19508	1.72745	1.44547
orf19.5468	orf19.5468	Predicted ORF from Assembly 19; removed from Assembly 20; restored based on transcription data; almost identical to orf19.6113, orf19.4055, orf19.5370	Ca21chr3	complement(12190..12501)	-1.76436	-0.819145	0.566778	0.0250084	0.0931176	-3.08539	-1.62545	0.324108	9.79201e-06	0.000105887	-1.01566	-0.0224179	0.955533	0.993143	1	-2.44225	-1.28821	0.409459	0.000497671	0.00513984	1.74873	1.26334	0.722433
TIM13	orf19.2754	Predicted mitochondrial intermembrane space protein with a role in protein import into mitochondria	Ca21chr4	complement(499801..500130)	3.36848	1.7521	3.36848	2.62835e-06	4.59555e-05	2.82329	1.49738	2.82329	4.53916e-05	0.000411909	1.3877	0.4727	0.204886	0.515286	1	1.94417	0.959154	1.94417	0.00941152	0.0536924	1.1931	0.688618	0.577164
DFI1	orf19.7084	Cell-surface associated glycoprotein; promotes activation of Cek1 in a matrix-dependent manner; N-glycosylated; Spider biofilm induced	Ca21chr7	59071..60084	2.79508	1.48289	2.79508	5.81778e-08	1.51727e-06	2.36456	1.24157	2.36456	5.63135e-06	6.40179e-05	1.41539	0.501204	0.0669671	0.263914	1	1.98596	0.989833	1.98596	0.000295321	0.00331476	1.18207	0.839883	0.710519
orf19.3535	orf19.3535	Ortholog(s) have cellular bud neck, fungal-type vacuole localization	Ca21chr2	complement(1044839..1045705)	2.74714	1.45793	2.74714	3.13181e-08	8.6782e-07	2.34016	1.22661	2.34016	3.32644e-06	4.07642e-05	1.79349	0.842772	0.0014011	0.0149315	1	2.12931	1.09039	2.12931	3.4804e-05	0.000542785	1.17391	0.909898	0.7751
CHS8	orf19.5384	Chitin synthase required for synthesis of long-chitin fibrils; nonessential; 8 or 9 membrane spanning regions; mRNA present in yeast and hyphae; induced during cell wall regeneration; flow model biofilm repressed	Ca21chr3	123507..126824	2.69811	1.43195	2.69811	8.39048e-05	0.000995788	2.3161	1.2117	2.3161	0.000898329	0.00538217	2.06409	1.04551	0.00409862	0.0346522	1	2.97687	1.5738	2.97687	1.54222e-05	0.000264435	1.16493	1.28529	1.10332
CRG1	orf19.633	Protein involved in ribosome biogenesis; ortholog of S. cerevisiae Ssf1; Hap43-induced; rat catheter and Spider biofilm induced	Ca21chrR	complement(1073887..1074798)	2.37343	1.24697	2.37343	0.000597087	0.00514025	2.04294	1.03064	2.04294	0.00454597	0.0202853	1.85822	0.89392	0.0144014	0.0893893	1	2.15655	1.10872	2.15655	0.0023418	0.0178605	1.16177	1.05561	0.908621
orf19.1302	orf19.1302	Ortholog of C. dubliniensis CD36 : Cd36_43500, Spathaspora passalidarum NRRL Y-27907 : SPAPADRAFT_64619, Candida tropicalis MYA-3404 : CTRG_00335 and Candida albicans WO-1 : CAWG_03437	Ca21chr4	798828..799478	5.20241	2.37918		0.007747	0.0381632	1.40489	0.490461		0.671249	0.793306	2.37936	1.25057	0.134251	0.404708	1	1.28147	0.357801		0.653824	0.812795
orf19.3655	orf19.3655	Putative non-canonical poly(A) polymerase; repressed by nitric oxide; Spider biofilm induced	Ca21chr6	126597..128513	3.82621	1.93591	3.82621	2.75358e-06	4.80097e-05	3.31265	1.72799	3.31265	1.92016e-05	0.000191521	1.39932	0.484723	0.228045	0.549271	1	5.73384	2.5195	5.73384	2.62681e-09	1.14821e-07	1.15503	1.73089	1.49857
PHR2	orf19.6081	Glycosidase; role in vaginal not systemic infection (low pH not neutral); low pH, high iron, fluconazole, Hap43-induced; Rim101-repressed at pH8; rat catheter biofilm induced; Bcr1-repressed in RPMI a/a biofilms	Ca21chr1	37852..39486	6.02753	2.59157	6.02753	3.47267e-12	2.02329e-10	5.22794	2.38624	5.22794	1.49444e-10	4.45961e-09	3.22859	1.6909	5.64513e-06	0.000135811	0.0350393	3.88924	1.95949	3.88924	1.43513e-07	4.105e-06	1.15294	0.743932	0.645246
NCE103	orf19.1721	Predicted Zn(II)2Cys6 transcription factor; mutants display increased colonization of mouse kidneys; Spider biofilm induced	Ca21chr3	complement(275704..276549)	6.39141	2.67613	6.39141	1.94823e-09	6.87085e-08	5.56017	2.47513	5.56017	2.69738e-08	5.16749e-07	2.8943	1.53321	0.0005849	0.00726095	1	4.08086	2.02887	4.08086	5.49338e-06	0.000105565	1.1495	0.733946	0.638491
RCT1	orf19.7350	Ortholog(s) have acylglycerol lipase activity, serine hydrolase activity, role in triglyceride metabolic process and lipid particle, mitochondrial outer membrane, plasma membrane localization	Ca21chr3	1279189..1279764	2.98748	1.57893	2.98748	6.96464e-05	0.000845978	2.61939	1.38923	2.61939	0.000466433	0.00310638	1.48132	0.566886	0.153364	0.439488	1	3.15977	1.65982	3.15977	2.90249e-05	0.000457358	1.14053	1.2063	1.05767
orf19.4376	orf19.4376	Protein of unknown function; Spider biofilm induced	Ca21chrR	complement(841233..841970)	2.58574	1.37058	2.58574	1.64843e-06	3.08187e-05	2.31046	1.20818	2.31046	2.26715e-05	0.00022161	1.15278	0.205111	0.474659	0.771662	1	2.27406	1.18527	2.27406	3.28917e-05	0.000514255	1.11915	0.984249	0.879464
IFF11	orf19.5399	Secreted protein required for normal cell wall structure and for virulence; member of the IFF family; Hap43p-repressed gene	Ca21chr3	95651..97186	-2.27981	-1.18891	0.438634	0.0448546	0.141183	-3.88019	-1.95613	0.257719	0.000939848	0.00556114	-6.29958	-2.65526	0.00720491	0.0533026	1	-3.92414	-1.97238	0.254833	0.0034747	0.0246485	1.70198	0.988799	0.580969
orf19.7504	orf19.7504	Ortholog of S. cerevisiae Rts3; a component of the protein phosphatase type 2A complex; Plc1-regulated; induced in core caspofungin response; Spider biofilm induced	Ca21chrR	72120..73049	6.64055	2.7313	6.64055	4.62963e-14	3.68412e-12	5.93716	2.56977	5.93716	1.2873e-12	5.31532e-11	5.61111	2.48829	6.5794e-12	6.28282e-10	4.08384e-08	5.15648	2.36639	5.15648	6.44875e-11	3.74088e-09	1.11847	0.868509	0.776514
orf19.4690	orf19.4690	NRAMP metal ion transporter domain-containing protein; induced by nitric oxide independent of Yhb1; flow model biofilm induced; rat catheter biofilm repressed	Ca21chr4	195209..196942	127.73	6.99695	127.73	0	0	114.804	6.84303	114.804	0	0	164.322	7.36038	0	0	0	183.36	7.51854	183.36	0	0	1.11259	1.59715	1.43553
orf19.5814.1	orf19.5814.1	Ortholog of Debaryomyces hansenii CBS767 : DEHA2E07062g, Spathaspora passalidarum NRRL Y-27907 : SPAPADRAFT_60773 and Candida albicans WO-1 : CAWG_04278	Ca21chr2	582058..582321	19.1778	4.26137	19.1778	2.498e-14	2.12399e-12	17.3698	4.11851	17.3698	1.65756e-13	8.23631e-12	4.36685	2.12659	0.000143601	0.00223391	0.89133	14.9008	3.89732	14.9008	3.21865e-12	2.40701e-10	1.10409	0.857855	0.77698
ZCF39	orf19.7583	Zn(II)2Cys6 transcription factor; mutants are viable; filament induced; required for yeast cell adherence to silicone substrate; Spider biofilm induced	Ca21chrR	complement(2152180..2154225)	2.73192	1.44992	2.73192	1.17877e-06	2.31539e-05	2.4767	1.30842	2.4767	1.14888e-05	0.000121899	1.9141	0.936668	0.00170158	0.0173427	1	1.8845	0.914184	1.8845	0.00218407	0.0169346	1.10305	0.760892	0.689808
orf19.1618.1	orf19.1618.1	Ortholog(s) have cytosol localization	Ca21chr3	492583..492807	-1.75237	-0.809309	0.570655	0.0019099	0.0130703	-2.88422	-1.52818	0.346715	5.97599e-09	1.28795e-07	-1.70835	-0.772608	0.00327579	0.0294678	1	-1.77709	-0.829519	0.562717	0.00150204	0.0127192	1.64589	1.623	0.986089
orf19.2037	orf19.2037	Ortholog of C. dubliniensis CD36 : Cd36_15810, C. parapsilosis CDC317 : CPAR2_212950, Candida tenuis NRRL Y-1498 : CANTEDRAFT_116162 and Debaryomyces hansenii CBS767 : DEHA2D18392g	Ca21chr2	148538..148996	-1.70219	-0.767391	0.587479	0.000772593	0.00629676	-2.78427	-1.4773	0.359161	1.08318e-10	3.31198e-09	-1.40345	-0.488976	0.0321851	0.160457	1	-1.59274	-0.671512	0.627848	0.00327576	0.0235604	1.6357	1.7481	1.06872
SDH12	orf19.2871	Succinate dehydrogenase; soluble protein in hyphae; macrophage-downregulated protein level; downregulated by Efg1p; repressed by nitric oxide; protein present in exponential and stationary growth phase yeast cultures; Hap43p-repressed gene	Ca21chr4	complement(1478360..1480285)	2.62261	1.39101	2.62261	0.000295828	0.00291924	2.40361	1.2652	2.40361	0.000989291	0.0057766	1.60659	0.684002	0.0750768	0.283287	1	2.08493	1.06	2.08493	0.00581826	0.0364052	1.09111	0.867417	0.794983
IPK2	orf19.1377	Putative inositol polyphosphate multikinase; moderately induced at 42 deg	Ca21chr2	complement(1987955..1989007)	4.88252	2.28763	4.88252	6.12858e-11	2.94884e-09	1.78463	0.835622	1.78463	0.0172413	0.0578996	2.48877	1.31543	0.000177224	0.00265886	1	5.41314	2.43647	5.41314	3.70648e-12	2.67513e-10	2.73588	3.0332	1.10868
SLD1	orf19.260	Sphingolipid delta-8 desaturase; catalyzes desaturation at C8 in the long-chain base moiety of ceramides in glucosylceramide synthesis, important for virulence; ketoconazole and hypoxia induced; Hap43-repressed; Spider biofilm induced	Ca21chr3	complement(578643..580397)	5.93033	2.56811	5.93033	1.9984e-14	1.72279e-12	5.50774	2.46146	5.50774	2.28817e-13	1.1122e-11	3.36412	1.75023	1.85855e-07	7.12101e-06	0.0011536	5.24834	2.39186	5.24834	1.06204e-12	9.29723e-11	1.07673	0.952904	0.885001
VPS21	orf19.589	Late endosomal Rab small monomeric GTPase involved in transport of endocytosed proteins to the vacuole; involved in filamentous growth and virulence; Spider biofilm induced	Ca21chrR	complement(1758434..1759084)	2.4359	1.28445	2.4359	6.04791e-07	1.27685e-05	2.2716	1.18371	2.2716	4.2488e-06	5.08137e-05	2.4355	1.28422	6.42593e-07	2.02466e-05	0.00398858	2.53986	1.34475	2.53986	1.79198e-07	5.03295e-06	1.07233	1.11809	1.04268
AAP1	orf19.2810	Protein of unknown function' Hap43-induced gene; repressed by prostaglandins	Ca21chr3	complement(828673..830586)	4.82091	2.2693	4.82091	3.38929e-12	2.02282e-10	4.5179	2.17565	4.5179	2.85217e-11	9.41673e-10	1.9489	0.96266	0.00335618	0.0299169	1	4.42435	2.14546	4.42435	5.75721e-11	3.37122e-09	1.06707	0.979293	0.917741
PGA39	orf19.6302	Putative GPI-anchored protein	Ca21chrR	complement(1059980..1060825)	4.85659	2.27994		0.00606601	0.0316667	1.12635	0.171652		0.827468	0.897448	-1.14477	-0.195064	0.846508	0.952518	1	1.65074	0.72311		0.298904	0.52948
orf19.6660	orf19.6660	Predicted ORF from Assembly 19; removed from Assembly 20; restored based on comparative genome analysis	Ca21chr5	complement(787718..789259)	2.66231	1.41268	2.66231	1.27314e-05	0.000188153	2.5142	1.3301	2.5142	4.03099e-05	0.000372881	1.59656	0.674965	0.0368846	0.176653	1	2.49428	1.31863	2.49428	4.63641e-05	0.000703937	1.05891	0.99208	0.936888
orf19.6758	orf19.6758	Predcted glucose 1-dehydrogenase (NADP+); rat catheter biofilm repressed	Ca21chr3	1687705..1688574	3.84218	1.94193	3.84218	4.40576e-11	2.18773e-09	3.64307	1.86515	3.64307	2.15595e-10	6.22418e-09	2.50598	1.32537	4.15042e-06	0.000106015	0.0257617	4.0525	2.01881	4.0525	1.07983e-11	7.2853e-10	1.05466	1.11239	1.05474
orf19.1070	orf19.1070	Ortholog(s) have cytoplasm localization	Ca21chr1	complement(900062..901012)	9.52197	3.25126	9.52197	0	0	9.04091	3.17647	9.04091	0	0	4.84309	2.27593	3.33067e-16	6.26469e-14	2.06735e-12	11.686	3.54671	11.686	0	0	1.05321	1.29257	1.22726
orf19.5876	orf19.5876	Protein of unknown function; Cyr1-repressed; induced by alpha pheromone in SpiderM medium; rat catheter and Spider biofilm induced	Ca21chr3	complement(900629..901084)	2.12523	1.08762	2.12523	0.000143138	0.00157249	2.03597	1.02572	2.03597	0.00034087	0.00237462	2.95646	1.56387	5.00122e-08	2.2016e-06	0.000310426	2.54422	1.34722	2.54422	2.55595e-06	5.35972e-05	1.04384	1.24964	1.19715
PLC2	orf19.5797	Protein with a predicted role in 5.8S rRNA processing; flow model biofilm induced	Ca21chr2	614063..614950	4.87945	2.28672	4.87945	2.05924e-12	1.27817e-10	4.70827	2.2352	4.70827	7.30671e-12	2.65221e-10	1.42981	0.515824	0.113982	0.367525	1	3.98591	1.99491	3.98591	9.66659e-10	4.44448e-08	1.03636	0.846576	0.816877
CEK1	orf19.2886	Putative S-adenosylmethionine-dependent methyltransferase; Hap43p-induced gene	Ca21chr4	complement(1437788..1439056)	2.17338	1.11994	2.17338	4.57719e-07	9.89917e-06	2.11784	1.08259	2.11784	1.068e-06	1.45694e-05	1.63022	0.705067	0.00143516	0.0151497	1	2.40416	1.26553	2.40416	1.25307e-08	4.74257e-07	1.02623	1.1352	1.10618
MNN11	orf19.2927	Putative mitochondrial GTPase; likely essential for respiratory competence and in large ribosomal subunit assembly; mitochondrial translation; Spider biofilm induced	Ca21chr1	complement(502091..503425)	2.44202	1.28807	2.44202	1.72529e-06	3.20624e-05	2.39776	1.26169	2.39776	3.72878e-06	4.52042e-05	1.30874	0.388178	0.148002	0.429675	1	1.81672	0.861334	1.81672	0.00142678	0.0121984	1.01846	0.757673	0.74394
SEF2	orf19.1926	Fluconazole-induced protein; Ras1, Cyr1 repressed and Efg1 induced; regulated by Nrg1, Tup1, Tbf1, Ssn6; induced in oralpharyngeal candidasis; rat catheter biofilm repressed	Ca21chr5	313356..315341	4.51989	2.17629	4.51989	2.60874e-07	5.97506e-06	4.44128	2.15098	4.44128	3.39319e-07	5.09442e-06	-1.2794	-0.355468	0.3961	0.715258	1	6.38394	2.67445	6.38394	2.91858e-10	1.56169e-08	1.0177	1.43741	1.41241
orf19.4658	orf19.4658	RING finger and CHY zinc finger domain-containing protein; mutant are viable	Ca21chr4	258971..261361	2.50792	1.32649	2.50792	2.73572e-08	7.61462e-07	2.47532	1.30762	2.47532	3.84435e-08	6.99763e-07	3.71557	1.89359	1.77636e-15	2.97996e-13	1.10258e-11	3.30059	1.72272	3.30059	5.39679e-13	4.92616e-11	1.01317	1.3334	1.31607
orf19.5728	orf19.5728	Ortholog of C. dubliniensis CD36 : Cd36_21990, C. parapsilosis CDC317 : CPAR2_103660, Debaryomyces hansenii CBS767 : DEHA2F19756g and Pichia stipitis Pignal : PICST_61375	Ca21chr6	complement(763358..764938)	4.54194	2.18331	4.54194	0.000295808	0.00291924	4.56081	2.18929	4.56081	0.000352324	0.00244606	1.00482	0.00693579	0.991182	0.999992	1	2.5286	1.33834	2.5286	0.019742	0.0935408	0.995862	0.554419	0.556723
orf19.7290	orf19.7290	Ortholog(s) have RNA cap binding activity, role in deadenylation-dependent decapping of nuclear-transcribed mRNA and cytoplasmic mRNA processing body, cytosol, mRNA cap binding complex, nucleus localization	Ca21chrR	complement(1913235..1913738)	-1.37954	-0.464185	0.724881	0.0372705	0.12371	-2.12354	-1.08647	0.470912	1.05287e-06	1.43946e-05	-1.61967	-0.695703	0.00182467	0.0182749	1	-1.39171	-0.476862	0.718539	0.0324914	0.133804	1.53931	1.52585	0.991252
orf19.7347	orf19.7347	Ortholog(s) have ubiquitin-protein ligase activity, role in ER-associated ubiquitin-dependent protein catabolic process and endoplasmic reticulum membrane localization	Ca21chr3	1269896..1270627	2.6802	1.42234	2.6802	1.0137e-11	5.56817e-10	2.69489	1.43023	2.69489	8.77587e-12	3.11268e-10	2.23113	1.15778	3.41059e-08	1.56812e-06	0.000211696	2.54664	1.3486	2.54664	1.18696e-10	6.63735e-09	0.994548	0.944988	0.950169
PGA23	orf19.3740	Alkane-inducible cytochrome P450; catalyzes hydroxylation of lauric acid to hydroxylauric acid; overproduction causes fluconazole resistance in WT and causes multidrug resistance in a cdr1 cdr2 double mutant; rat catheter biofilm repressed	Ca21chrR	510509..511357	4.37062	2.12784		1.35855e-07	3.26841e-06	1.68859	0.755818		0.0644186	0.157793	1.20699	0.271415	0.497324	0.782283	1	6.30763	2.6571		4.44459e-11	2.70466e-09
orf19.3828	orf19.3828	Ortholog(s) have role in maturation of SSU-rRNA and cytosol, nucleolus localization	Ca21chr4	complement(973277..973609)	6.32207	2.6604	6.32207	0.00015922	0.00172474	6.36982	2.67125	6.36982	0.000120633	0.000969909	1.64871	0.721337	0.303599	0.629615	1	4.66441	2.22169	4.66441	0.00110645	0.00998213	0.992503	0.732266	0.737798
orf19.851	orf19.851	Protein of unknown function; repressed by Rim101; negatively modulates intracellular ATP levels during the development of azole resistance; induced by Ca(2+) in a calcineurin-dependent manner; Spider biofilm induced	Ca21chr2	complement(776966..779482)	2.15471	1.10749	2.15471	0.00114983	0.00850653	2.18094	1.12495	2.18094	0.000881618	0.00529226	1.68826	0.755539	0.0262549	0.138105	1	2.85784	1.51492	2.85784	1.10298e-05	0.000193944	0.987973	1.31037	1.32632
HGT2	orf19.3668	Predicted mitochondrial small ribosomal subunit; rat catheter and Spider biofilm induced	Ca21chr1	complement(434435..436072)	2.41217	1.27033	2.41217	0.00640658	0.0331942	2.44494	1.2898	2.44494	0.00696455	0.0285717	-5.36689	-2.42409	5.14e-08	2.24676e-06	0.00031904	11.7699	3.55703	11.7699	2.38698e-14	2.7314e-12	0.9866	4.814	4.87938
orf19.6035	orf19.6035	Protein of unknown function; repressed by nitric oxide	Ca21chr1	123067..123432	2.20541	1.14105	2.20541	3.82946e-05	0.000507895	2.24727	1.16817	2.24727	2.25659e-05	0.000220926	1.47734	0.563006	0.0424491	0.193879	1	1.5648	0.645982	1.5648	0.0200487	0.0947052	0.981375	0.696313	0.709528
GFA1	orf19.1618	Glucosamine-6-phosphate synthase, homotetrameric enzyme of chitin/hexosamine biosynthesis; inhibited by UDP-GlcNAc, FMDP, N-acyl peptide, kanosamine-6-P; functional homolog of S. cerevisiae Gfa1p; Cagrowth-phase regulated; catalytic Cys	Ca21chr3	complement(493471..495612)	4.23224	2.08142		1.12475e-06	2.22559e-05	1.56198	0.643374		0.132479	0.267587	1.73489	0.794845	0.0630833	0.253108	1	3.19008	1.67359		9.05804e-05	0.00123457
SET3	orf19.7221	NAD-dependent histone deacetylase; mutations affect filamentous growth; genetic evidence suggests Set3/Hos2 function as a complex to regulate white-opaque switching, morphogenesis, and virulence; flow model biofilm induced	Ca21chr1	complement(3115551..3118760)	9.50443	3.2486	9.50443	0	0	9.70876	3.27929	9.70876	0	0	7.56088	2.91855	1.11022e-16	2.15349e-14	6.89115e-13	13.5758	3.76297	13.5758	0	0	0.978953	1.39831	1.42837
orf19.6522	orf19.6522	Putative allantoate permease; Gcn4-regulated; Spider biofilm induced	Ca21chr7	complement(429947..431677)	-1.77785	-0.830134	0.562477	0.000293948	0.00290994	-2.66304	-1.41307	0.375511	7.47137e-10	1.91631e-08	-1.78612	-0.836833	0.000281057	0.0039291	1	-1.37496	-0.459395	0.727291	0.045823	0.1706	1.4979	1.93681	1.29302
orf19.5095	orf19.5095	Putative oxysterol-binding protein; caspofungin induced; possibly an essential gene, disruptants not obtained by UAU1 method	Ca21chr1	complement(1785424..1789380)	2.77444	1.4722	2.77444	3.05967e-06	5.30486e-05	2.83772	1.50473	2.83772	1.8417e-06	2.38154e-05	3.52489	1.81758	8.37737e-09	4.33319e-07	5.19983e-05	3.40311	1.76685	3.40311	2.16079e-08	7.66401e-07	0.977702	1.19924	1.22659
KRE1	orf19.4377	Cell wall glycoprotein; beta glucan synthesis; increases glucan content in S. cerevisiae kre1, complements killer toxin sensitivity; caspofungin induced; Spider/rat catheter/flow model biofilm induced; Bcr1-repressed in RPMI a/a biofilms	Ca21chrR	complement(844008..844400)	3.76404	1.91228	3.76404	1.23778e-07	2.98945e-06	3.85216	1.94567	3.85216	7.25237e-08	1.25043e-06	1.1948	0.256772	0.478541	0.774306	1	2.19533	1.13444	2.19533	0.00169207	0.0138558	0.977125	0.569897	0.583238
orf19.7603	orf19.7603	Protein with a predicted role in cytochrome c oxidase assembly; rat catheter biofilm induced	Ca21chrR	2191147..2191473	-1.45953	-0.545501	0.685154	0.0096357	0.0451047	-2.16387	-1.11362	0.462134	1.02446e-07	1.72325e-06	-1.58837	-0.667546	0.00164982	0.0168984	1	-1.39626	-0.481568	0.716199	0.0227611	0.1035	1.48259	1.54976	1.04531
ORM1	orf19.5751	Putative endoplasmic reticulum membrane protein; Hap43p-repressed gene; mutation confers hypersensitivity to aureobasidin A	Ca21chr6	complement(813518..814324)	2.30684	1.20592	2.30684	2.95343e-06	5.135e-05	2.36914	1.24437	2.36914	1.47913e-06	1.94925e-05	2.28513	1.19228	3.75012e-06	9.82152e-05	0.023277	2.69348	1.42947	2.69348	3.22081e-08	1.06907e-06	0.973702	1.1369	1.16761
orf19.5256	orf19.5256	Protein of unknown function; Hap43-repressed gene; induced by alpha pheromone in SpiderM medium	Ca21chr1	complement(2643690..2645045)	2.09505	1.06698	2.09505	0.0101198	0.0469626	2.16178	1.11222	2.16178	0.00773909	0.0312331	1.66798	0.738101	0.0735904	0.280231	1	2.27481	1.18575	2.27481	0.00533408	0.0344523	0.969132	1.05229	1.0858
orf19.5869	orf19.5869	Ortholog(s) have role in metal ion transport, protein targeting to vacuole, ubiquitin-dependent protein catabolic process and endoplasmic reticulum, fungal-type vacuole membrane localization	Ca21chr3	885307..886870	2.31676	1.21211	2.31676	6.56839e-07	1.38203e-05	2.41159	1.26998	2.41159	2.0423e-07	3.23381e-06	3.06008	1.61357	3.56597e-11	2.9512e-09	2.2134e-07	2.80109	1.48599	2.80109	1.16513e-09	5.12903e-08	0.96068	1.16151	1.20905
orf19.7357	orf19.7357	Ortholog(s) have role in coenzyme A biosynthetic process and cytosol, nucleus localization	Ca21chr3	1289707..1290753	3.09545	1.63015	3.09545	3.93796e-13	2.8422e-11	3.23431	1.69346	3.23431	5.34017e-14	2.8823e-12	2.35641	1.23659	4.08111e-08	1.82241e-06	0.000253314	2.61165	1.38496	2.61165	7.50865e-10	3.53077e-08	0.957067	0.807483	0.843707
FAS2	orf19.5949	Alpha subunit of fatty-acid synthase; required for virulence in mouse systemic infection and rat oropharyngeal infection models; regulated by Efg1; fluconazole-induced; amphotericin B repressed; flow model and Spider biofilm repressed	Ca21chr3	complement(1030734..1036388)	2.44903	1.29221	2.44903	0.00031426	0.00307508	2.56194	1.35724	2.56194	0.000154113	0.00118705	2.80037	1.48562	3.43788e-05	0.000654569	0.213389	2.1448	1.10085	2.1448	0.00214463	0.0167443	0.955928	0.83718	0.875777
GYP1	orf19.3811	Putative Cis-golgi GTPase-activating protein; transcript regulated by Nrg1, Mig1, and Tup1	Ca21chr4	1009631..1011325	2.15173	1.1055	2.15173	0.00276436	0.0173317	2.25798	1.17503	2.25798	0.00144474	0.00792881	2.76224	1.46584	6.89046e-05	0.00118147	0.427691	3.97831	1.99215	3.97831	7.11214e-08	2.14296e-06	0.952947	1.76189	1.84888
MIT1	orf19.4077	Mannosylinositol phosphorylceramide (MIPC) synthase catalytic subunit; sphingolipid biosynthesis; fluconazole, caspofungin induced; macrophage-repressed; Spider biofilm induced	Ca21chr2	1880524..1882158	8.87213	3.14928	8.87213	0	0	9.36756	3.22767	9.36756	0	0	6.72901	2.75039	0	0	0	7.05868	2.8194	7.05868	0	0	0.947113	0.753525	0.795601
orf19.6520	orf19.6520	Putative allantoate permease; fungal-specific (no human or murine homolog)	Ca21chr7	complement(432217..433893)	3.65584	1.8702	3.65584	0.00382463	0.0225019	3.88987	1.95972	3.88987	0.00242625	0.0122736	-2.02243	-1.01609	0.159916	0.453036	1	3.55443	1.82962	3.55443	0.00469032	0.0314054	0.939834	0.913764	0.972261
orf19.6558	orf19.6558	Predicted alanine-tRNA ligase; oxidative stress-induced via Cap1	Ca21chr7	complement(356177..358624)	2.41398	1.27141	2.41398	7.11969e-09	2.25469e-07	2.57097	1.36231	2.57097	5.40364e-10	1.42725e-08	1.96438	0.974077	9.1802e-06	0.000208723	0.0569815	2.1041	1.0732	2.1041	1.05781e-06	2.52532e-05	0.938937	0.818405	0.871629
ERG4	orf19.5379	Protein similar to sterol C-24 reductase; shows Mob2p-dependent hyphal regulation; fluconazole-induced; caspofungin repressed; rat catheter biofilm repressed	Ca21chr3	143572..144981	1.94694	0.961209	1.94694	0.00259584	0.0164917	2.07632	1.05403	2.07632	0.000952899	0.00562229	1.76024	0.815772	0.0105243	0.0710045	1	3.35726	1.74728	3.35726	4.40306e-08	1.39438e-06	0.937687	1.61693	1.72438
orf19.4657	orf19.4657	Ortholog(s) have phosphoprotein phosphatase activity, role in negative regulation of phospholipid biosynthetic process, nuclear envelope organization and Nem1-Spo7 phosphatase complex, integral to membrane, mitochondrion localization	Ca21chr4	263911..265413	3.09186	1.62847	3.09186	5.30093e-11	2.59078e-09	3.30297	1.72376	3.30297	3.29081e-12	1.30102e-10	3.94813	1.98117	1.33227e-15	2.29705e-13	8.26939e-12	3.5128	1.81262	3.5128	3.00537e-13	2.96101e-11	0.936084	1.06353	1.13614
orf19.225	orf19.225	Predicted 2-hydroxyacid dehydrogenase; Hap43-repressed gene	Ca21chr2	complement(1795365..1796450)	2.13343	1.09317	2.13343	9.14499e-06	0.000141201	2.31396	1.21037	2.31396	9.13047e-07	1.2594e-05	1.87097	0.903784	0.00025482	0.00360289	1	1.77768	0.829995	1.77768	0.000769632	0.00738347	0.92198	0.76824	0.833251
orf19.4368	orf19.4368	Putative transporter of divalent cations; hyphal-induced expression; rat catheter biofilm induced	Ca21chrR	823246..825456	-1.78489	-0.835838	0.560258	0.0382692	0.126148	-2.51244	-1.32909	0.39802	0.000968761	0.00569625	-1.30514	-0.384204	0.339818	0.665936	1	2.0619	1.04398	2.0619	0.00965287	0.0547673	1.40761	5.1804	3.68028
orf19.5284	orf19.5284	Dubious open reading frame	Ca21chrR	1160082..1160396	2.31566	1.21142	2.31566	0.00568413	0.0302752	2.51241	1.32907	2.51241	0.00211953	0.0109724	2.29759	1.20012	0.00659841	0.0500688	1	2.68817	1.42662	2.68817	0.000977738	0.00901026	0.921688	1.06996	1.16087
orf19.4014	orf19.4014	Planktonic growth-induced gene	Ca21chr5	1141942..1143390	1.92292	0.943297	1.92292	0.000161852	0.00174715	2.08987	1.06341	2.08987	2.18241e-05	0.000214339	1.87485	0.906776	0.000283028	0.00394777	1	2.32843	1.21936	2.32843	1.10879e-06	2.63689e-05	0.920113	1.11415	1.21088
HAP3	orf19.4647	Predicted CCAAT-binding transcription factor that regulates respiration; Cap2-dependent induction in low iron; opaque specific, alkaline, ciclopirox olamine induced; regulated by Sef1, Sfu1, Hap43; Bcr1-regulated in RPMI a/a biofilms	Ca21chr4	287709..288817	3.43455	1.78012	3.43455	0.00645836	0.0333503	3.74118	1.90349	3.74118	0.00362986	0.0168642	-1.09542	-0.131488	0.840005	0.950314	1	8.51371	3.08979	8.51371	2.26923e-06	4.85694e-05	0.91804	2.27568	2.47884
COQ4	orf19.3008	Protein with a putative role in coenzyme Q biosynthesis; transcriptionally induced by interaction with macrophage; Hap43p-repressed gene	Ca21chr1	complement(657637..658608)	2.56121	1.35682	2.56121	1.72678e-09	6.23146e-08	2.80008	1.48547	2.80008	4.0193e-11	1.27285e-09	2.01125	1.00809	7.97613e-06	0.000184731	0.0495078	2.75283	1.46092	2.75283	9.61323e-11	5.47425e-09	0.91469	0.983127	1.07482
ERG28	orf19.2016	Ortholog(s) have protein binding, bridging activity, role in ergosterol biosynthetic process and endoplasmic reticulum membrane localization	Ca21chr2	complement(176520..176936)	2.88792	1.53003	2.88792	6.5773e-09	2.13745e-07	3.1744	1.66649	3.1744	2.55473e-10	7.17519e-09	1.68339	0.751366	0.00413263	0.0347578	1	2.91579	1.54389	2.91579	5.70666e-09	2.36141e-07	0.909753	0.918531	1.00965
orf19.4013	orf19.4013	Putative tRNA-Trp synthetase; genes encoding ribosomal subunits, translation factors, tRNA synthetases are downregulated upon phagocytosis by murine macrophages	Ca21chr5	complement(1140299..1141603)	3.23505	1.69379	3.23505	1.34606e-08	4.01683e-07	3.56995	1.8359	3.56995	7.59502e-10	1.94001e-08	2.70751	1.43697	1.34378e-06	3.95858e-05	0.00834087	4.56458	2.19048	4.56458	2.20046e-13	2.23906e-11	0.906191	1.27861	1.41098
orf19.1189	orf19.1189	Protein of unknown function; regulated by yeast-hypha switch; induced by Mnl1 in weak acid stress; 5' UTR intron; repressed by chlamydospore formation in C. albicans and C. dubliniensis; rat catheter, Spider and flow model biofilm induced	Ca21chr6	39779..41833	-1.63029	-0.705129	0.613388	0.034147	0.11645	-2.28263	-1.1907	0.43809	0.000347368	0.00241717	-2.0328	-1.02347	0.00219906	0.0214019	1	-2.73641	-1.45228	0.365443	1.27118e-05	0.000220396	1.40014	0.834172	0.595778
ERG7	orf19.1570	2,3-epoxysqualene-lanosterol cyclase (lanosterol synthase), conversion of 2,3-oxidosqualene to lanosterol in sterol biosynthesis; fluconazole-induced; possibly essential, disruptants not obtained by UAU1 method; rat catheter biofilm induced	Ca21chr2	491866..494052	2.28328	1.19111	2.28328	1.84865e-06	3.40491e-05	2.53056	1.33946	2.53056	8.10267e-08	1.38932e-06	2.56709	1.36014	5.20742e-08	2.26031e-06	0.000323224	2.88207	1.5271	2.88207	9.97434e-10	4.51903e-08	0.902279	1.1389	1.26225
ANT1	orf19.6254	Peroxisomal adenine nucleotide transporter; role in beta-oxidation of medium-chain fatty acid and peroxisome proliferation; rat catheter biofilm induced	Ca21chr1	1407331..1408368	2.68021	1.42234	2.68021	6.34116e-08	1.62836e-06	2.97453	1.57266	2.97453	2.00384e-09	4.69172e-08	1.60228	0.680123	0.0097746	0.0675623	1	1.87761	0.908894	1.87761	0.000542591	0.00549407	0.901051	0.631227	0.700545
orf19.3214	orf19.3214	Alpha/beta-HydrolasE superfamily protein; membrane-localized	Ca21chr5	873713..875197	3.29701	1.72116	3.29701	1.85026e-10	7.9754e-09	3.67497	1.87773	3.67497	5.27522e-12	1.98444e-10	2.44631	1.29061	1.36999e-06	4.01109e-05	0.00850351	2.76026	1.4648	2.76026	6.60556e-08	2.00984e-06	0.897154	0.751098	0.837201
MCS7	orf19.1865	S. cerevisiae ortholog Mcs7 has a role in reciprocal meiotic recombination; Spider biofilm repressed	Ca21chr2	complement(1549956..1551800)	3.42219	1.77492	3.42219	6.66134e-16	6.77818e-14	3.82913	1.93702	3.82913	0	0	3.08455	1.62506	1.52434e-13	1.75214e-11	9.46155e-10	3.20189	1.67892	3.20189	2.42029e-14	2.7314e-12	0.893725	0.836192	0.935626
CTA4	orf19.7374	Zn(II)2Cys6 transcription factor; induced by nitric oxide; induced by Mnl1 under weak acid stress; repressed upon adherence to polystyrene; Hap43-repressed; Spider biofilm induced	Ca21chr3	1333933..1336983	2.19326	1.13308	2.19326	7.44519e-06	0.000118493	2.46024	1.2988	2.46024	2.87465e-07	4.40567e-06	2.09793	1.06897	2.50506e-05	0.000495189	0.155489	1.76908	0.822998	1.76908	0.00114228	0.0102016	0.891482	0.719067	0.806597
orf19.5894	orf19.5894	Ortholog(s) have endo-1,4-beta-xylanase activity and SCF ubiquitin ligase complex, cytoplasm localization	Ca21chr3	complement(923827..925531)	2.55547	1.35359	2.55547	0.00172385	0.0119286	2.86694	1.51951	2.86694	0.000422505	0.00286611	1.86301	0.897632	0.0406195	0.188576	1	2.176	1.12168	2.176	0.00929425	0.053121	0.89136	0.758998	0.851505
SIP5	orf19.2458	Protein of unknown function; flow model, rat catheter and Spider biofilm induced	Ca21chr1	1231428..1232969	1.93719	0.953964	1.93719	0.000143568	0.00157442	1.41393	0.49971	1.41393	0.0466467	0.123786	1.17516	0.232857	0.353776	0.677116	1	1.9516	0.964661	1.9516	0.000125609	0.00163449	1.37007	1.38027	1.00744
DAG7	orf19.4688	Secretory protein; a-specific, alpha-factor induced; mutation confers hypersensitivity to toxic ergosterol analog; fluconazole-induced; induced during chlamydospore formation in C. albicans and C. dubliniensis	Ca21chr4	complement(199478..200233)	6.55135	2.71179	6.55135	4.47864e-08	1.19823e-06	7.40401	2.88831	7.40401	5.60826e-09	1.21715e-07	1.58886	0.667991	0.177824	0.480942	1	3.98334	1.99398	3.98334	5.75847e-05	0.000844984	0.884839	0.537998	0.608018
orf19.7455	orf19.7455	Ortholog of C. dubliniensis CD36 : Cd36_86630 and Candida tropicalis MYA-3404 : CTRG_05698	Ca21chr3	complement(1520536..1521615)	3.57862	1.8394		0.0021877	0.0144766	1.74006	0.799141		0.198254	0.354936	4.33023	2.11444	0.000465588	0.00603766	1	3.84693	1.94371		0.001148	0.0102348
ERG9	orf19.3616	Putative farnesyl-diphosphate farnesyl transferase (squalene synthase); sterol biosynthesis pathway; likely essential for growth; regulated by fluconazole, lovastatin; amphotericin B, caspofungin repressed; Spider biofilm repressed	Ca21chr2	1752011..1753357	4.70383	2.23384	4.70383	0	0	5.34173	2.41731	5.34173	0	0	4.82164	2.26952	0	0	0	4.05463	2.01957	4.05463	5.55112e-16	8.40385e-14	0.880582	0.759048	0.861985
SAH1	orf19.3911	S-adenosyl-L-homocysteine hydrolase; sulfur amino acid metabolism; antigenic in human; alkaline-, fluconazole-induced expression; Gcn4-regulated; amino acid starvation (3-AT) repressed; flow model biofilm induced; Spider biofilm repressed	Ca21chr5	complement(946010..947362)	2.17757	1.12272	2.17757	0.000784088	0.00636187	2.47565	1.30781	2.47565	9.162e-05	0.000771622	2.58131	1.3681	4.25719e-05	0.000791234	0.264244	2.41322	1.27096	2.41322	0.000143773	0.00185145	0.879598	0.974785	1.10822
orf19.6569	orf19.6569	Predicted transmembrane transporter; induced during chlamydospore formation in both C. albicans and C. dubliniensis	Ca21chr7	complement(338749..339885)	2.24882	1.16917	2.24882	0.000658844	0.00553823	2.55694	1.35442	2.55694	7.8044e-05	0.00067562	1.38421	0.469063	0.169937	0.468798	1	1.77644	0.828991	1.77644	0.0157314	0.0791287	0.879497	0.694752	0.789943
ERG24	orf19.1598	C-14 sterol reductase, has a role in ergosterol biosynthesis; mutation confers increased sensitivity to dyclonine; rat catheter and Spider biofilm repressed	Ca21chr2	complement(1913346..1914692)	3.54835	1.82715	3.54835	5.55445e-09	1.84366e-07	4.04319	2.01549	4.04319	1.27217e-10	3.87075e-09	2.6954	1.4305	4.88701e-06	0.000120372	0.0303337	4.36986	2.12759	4.36986	1.16964e-11	7.72337e-10	0.877611	1.0808	1.23152
orf19.4128	orf19.4128	Ortholog of C. dubliniensis CD36 : Cd36_19390, C. parapsilosis CDC317 : CPAR2_209600, Candida tenuis NRRL Y-1498 : CANTEDRAFT_134010 and Debaryomyces hansenii CBS767 : DEHA2C14960g	Ca21chr2	1010792..1012096	1.98403	0.988435	1.98403	0.0012964	0.00945566	2.26342	1.1785	2.26342	0.00012711	0.00101021	2.23181	1.15821	0.000158521	0.00241754	0.98394	2.34306	1.22839	2.34306	6.76663e-05	0.000958914	0.876564	1.03519	1.18096
CPH2	orf19.1187	Myc-bHLH transcription factor; promotes hyphal growth; directly regulates Tec1 to induce hypha-specific genes; probably homodimeric, phosphorylated; required for colonization of the mouse GI tract; rat catheter and Spider biofilm induced	Ca21chr6	32572..35133	-1.70907	-0.773212	0.585113	0.00268637	0.016957	-2.30999	-1.20789	0.432902	2.75545e-06	3.42748e-05	-2.03792	-1.0271	6.76637e-05	0.00117378	0.419989	-2.1632	-1.11316	0.462279	1.55023e-05	0.000265077	1.35161	1.06786	0.790068
PET9	orf19.930	Putative glutathione peroxidase involved in Cap1p-dependent oxidative stress response, required for Cap1p oxidation in response to H2O2; planktonic growth-induced	Ca21chr5	134740..135645	2.27961	1.18879	2.27961	0.000719708	0.00594879	2.60432	1.38091	2.60432	8.54945e-05	0.000727934	1.46864	0.554482	0.114686	0.368647	1	1.6531	0.725176	1.6531	0.0391039	0.152362	0.875317	0.634753	0.72517
BTS1	orf19.6674	Putative geranylgeranyl diphosphate synthase; repressed by benomyl treatment; Spider biofilm induced	Ca21chr5	807724..808722	2.88556	1.52885	2.88556	1.41464e-06	2.71846e-05	3.30797	1.72595	3.30797	5.43109e-08	9.57693e-07	4.56396	2.19029	4.45532e-12	4.38956e-10	2.76542e-08	4.90222	2.29344	4.90222	4.74953e-13	4.42474e-11	0.872304	1.48194	1.69888
orf19.6859	orf19.6859	Ortholog of C. dubliniensis CD36 : Cd36_44860, Candida tropicalis MYA-3404 : CTRG_04054 and Candida albicans WO-1 : CAWG_03295	Ca21chr4	complement(1127126..1127599)	3.2436	1.69759	3.2436	0.000114937	0.00129947	3.72079	1.89561	3.72079	1.32786e-05	0.000138057	2.38562	1.25436	0.00272237	0.0252912	1	3.07555	1.62084	3.07555	0.000146086	0.00187346	0.87175	0.826585	0.94819
ERG1	orf19.406	Putative protein with a predicted role in 60S ribosomal subunit biogenesis; Hap43p-induced gene; ortholog of S. cerevisiae MAK11	Ca21chr1	complement(1880646..1882136)	11.9311	3.57665	11.9311	0	0	13.7064	3.77678	13.7064	0	0	8.87572	3.14986	0	0	0	13.1731	3.71952	13.1731	0	0	0.870474	0.961087	1.1041
SNT1	orf19.5241	Ortholog of S. cerevisiae Snt1; an NAD-independent histone deacetylase; heterozygous transposon mutation affects filamentous growth; null mutants are viable	Ca21chr1	2669672..2672677	-1.92301	-0.943364	0.520019	0.000939488	0.00728664	-2.57538	-1.36479	0.388292	1.70238e-06	2.22457e-05	-1.71441	-0.777711	0.00644412	0.0491384	1	-1.83914	-0.879029	0.543733	0.00204863	0.0161713	1.33925	1.40032	1.0456
orf19.2208	orf19.2208	Ortholog(s) have role in response to salt stress and cytoplasm localization	Ca21chr2	1580742..1584941	-1.67915	-0.747732	0.595539	0.00095524	0.00737771	-2.24827	-1.16881	0.444787	2.4193e-07	3.75414e-06	-1.67044	-0.740231	0.00108421	0.0120389	1	-1.6418	-0.715274	0.609089	0.00157625	0.0131857	1.33893	1.3694	1.02275
TLO8	orf19.6191	Member of a family of telomere-proximal genes of unknown function; may be spliced in vivo	Ca21chr3	complement(1787713..1788222)	-1.55015	-0.632406	0.6451	0.0137525	0.0590737	-2.07022	-1.04978	0.483041	5.64024e-05	0.000504589	1.16861	0.224796	0.387385	0.707413	1	-1.66937	-0.7393	0.59903	0.00399758	0.0276006	1.3355	1.24012	0.928585
orf19.90	orf19.90	Ortholog(s) have cytoplasm localization	Ca21chr6	174667..176931	2.6279	1.39391	2.6279	0.000222564	0.00229097	3.0243	1.5966	3.0243	2.33289e-05	0.000226608	7.40293	2.8881	2.0095e-14	2.66849e-12	1.2473e-10	4.00095	2.00034	4.00095	1.18184e-07	3.4279e-06	0.86893	1.32294	1.52249
orf19.4550	orf19.4550	Predicted MFS membrane transporter, member of the drug:proton antiporter (12 spanner) (DHA1) family; flow model biofilm induced	Ca21chr1	361046..362947	1.79953	0.847623	1.79953	0.00588138	0.0309501	2.07858	1.0556	2.07858	0.000623893	0.00393547	2.86486	1.51847	1.20282e-06	3.60673e-05	0.00746592	2.05243	1.03733	2.05243	0.0007638	0.00733886	0.865753	0.98742	1.14053
INO1	orf19.7585	Inositol-1-phosphate synthase; antigenic in human; repressed by farnesol in biofilm or by caspofungin; upstream inositol/choline regulatory element; glycosylation predicted; rat catheter, flow model induced; Spider biofilm repressed	Ca21chrR	complement(2155634..2157196)	26.6935	4.73842	26.6935	0	0	30.8544	4.94741	30.8544	0	0	177.575	7.47229	0	0	0	13.698	3.77589	13.698	0	0	0.865144	0.443955	0.513157
orf19.4865	orf19.4865	Ortholog(s) have phosphatidylinositol-3,5-bisphosphate 5-phosphatase activity, phosphatidylinositol-3-phosphatase activity, phosphatidylinositol-4-phosphate phosphatase activity and role in phosphatidylinositol dephosphorylation	Ca21chr1	2181078..2182934	2.03004	1.02151	2.03004	2.29195e-05	0.00031684	2.34979	1.23253	2.34979	3.32548e-07	5.02221e-06	1.65807	0.729503	0.0024586	0.0232072	1	2.30243	1.20316	2.30243	6.56641e-07	1.65682e-05	0.863925	0.979845	1.13418
orf19.1146	orf19.1146	Protein of unknown function	Ca21chr1	2568243..2568611	3.37149	1.75339		0.000737675	0.00607261	1.44	0.526073		0.315229	0.486118	1.50943	0.594	0.250275	0.578067	1	6.85874	2.77794		1.29778e-07	3.72931e-06
HEM1	orf19.2601	Putative 5-aminolevulinate synthase; caspofungin repressed; induced by high iron, nitric oxide; regulated by Ssn6; Hap43-repressed; Spider biofilm induced	Ca21chrR	complement(436066..437760)	2.64427	1.40287	2.64427	4.93433e-07	1.05249e-05	3.06443	1.61562	3.06443	7.25565e-09	1.53706e-07	1.49824	0.583273	0.0368551	0.176648	1	1.58399	0.663563	1.58399	0.0173691	0.0853154	0.862892	0.516896	0.599028
BMT4	orf19.5612	Beta-mannosyltransferase; for elongation of beta-mannose chains on the acid-labile fraction of cell wall phosphopeptidomannan; 9-gene family member; regulated by Tsa1, Tsa1B; flow model biofilm induced; rat catheter biofilm repressed	Ca21chr6	682872..685241	2.37476	1.24778	2.37476	0.000406137	0.00376131	2.75824	1.46375	2.75824	3.41015e-05	0.000321196	1.60903	0.686193	0.0519449	0.222514	1	1.65053	0.722929	1.65053	0.0406099	0.155957	0.86097	0.598399	0.695029
ISU1	orf19.6548	Protein of unknown function; Hap43-induced gene	Ca21chr7	complement(377224..377787)	2.15388	1.10694	2.15388	7.00195e-05	0.000848849	2.50675	1.32582	2.50675	1.93153e-06	2.47707e-05	1.05507	0.0773372	0.781253	0.927811	1	1.59388	0.672545	1.59388	0.0157812	0.0792509	0.859231	0.635836	0.740005
orf19.5370	orf19.5370	Predicted component of the SAM complex involved in mitochondrial protein import	Ca21chr2	2227467..2228636	-1.74238	-0.801055	0.573929	0.0420313	0.134695	-2.29375	-1.19771	0.435967	0.00236389	0.0120169	-1.34493	-0.427536	0.30715	0.632629	1	-2.12932	-1.09039	0.469633	0.00565976	0.0358057	1.31645	1.07722	0.818277
HOS3	orf19.2772	Histone deacetylase; similar to S. cerevisiae Hos3p; greater expression and longer mRNA in white cells, compared to opaque cells; has conserved deacetylation motif	Ca21chr4	453560..455701	2.32375	1.21645	2.32375	7.40793e-08	1.88447e-06	2.71462	1.44075	2.71462	1.81245e-10	5.35708e-09	1.53211	0.615521	0.00662693	0.0501016	1	2.1445	1.10064	2.1445	1.15126e-06	2.71706e-05	0.856013	0.789981	0.922861
orf19.1080	orf19.1080	Ortholog of C. dubliniensis CD36 : Cd36_64900, C. parapsilosis CDC317 : CPAR2_600390, Pichia stipitis Pignal : PICST_30726 and Candida guilliermondii ATCC 6260 : PGUG_04023	Ca21chr6	934133..935740	-2.18262	-1.12606	0.458165	0.0128514	0.0560961	-2.86299	-1.51752	0.349285	0.000875526	0.00526078	-3.04878	-1.60823	0.000573378	0.00716087	1	-3.07263	-1.61947	0.325454	0.000337543	0.00371122	1.31172	0.931774	0.710343
CTN3	orf19.2809	Predicted mitochondrial intermembrane space protein; predicted role in phospholipid metabolism; rat catheter and Spider biofilm induced	Ca21chr3	complement(832504..835182)	3.58604	1.84239	3.58604	4.00399e-06	6.73e-05	4.19603	2.06902	4.19603	1.51333e-07	2.46542e-06	3.22424	1.68896	1.78906e-05	0.000379001	0.111047	8.76206	3.13127	8.76206	9.21485e-15	1.16728e-12	0.854626	2.08818	2.44338
orf19.3505	orf19.3505	Ortholog(s) have role in TOR signaling cascade, actin filament bundle assembly, eisosome assembly, endosomal transport, establishment or maintenance of actin cytoskeleton polarity, regulation of cell growth	Ca21chr6	422329..424725	-1.46688	-0.552748	0.681721	0.0277543	0.100099	-1.90728	-0.931519	0.524306	0.000207959	0.00154217	-1.48336	-0.568868	0.0236626	0.128463	1	-1.56758	-0.648538	0.637927	0.00978421	0.0552644	1.30023	1.21671	0.93576
IFF5	orf19.2879	Putative GPI-anchored protein; adhesin-like protein; possibly an essential gene, disruptants not obtained by UAU1 method	Ca21chr4	complement(1461278..1465204)	2.28151	1.18999	2.28151	0.000227196	0.00233477	2.67312	1.41853	2.67312	1.06634e-05	0.000114314	2.14847	1.10331	0.000606204	0.00749543	1	4.34006	2.11772	4.34006	5.60403e-11	3.31278e-09	0.8535	1.62359	1.90227
HEM13	orf19.2803	Putative mitochondrial phosphate transporter; caspofungin repressed; expression is increased in a fluconazole-resistant isolate; induced upon adherence to polystyrene	Ca21chr3	complement(846304..847275)	2.15149	1.10534	2.15149	0.000507164	0.00451645	2.5211	1.33406	2.5211	2.7197e-05	0.000261724	2.753	1.46101	4.40281e-06	0.000110947	0.0273283	1.79418	0.843325	1.79418	0.0079999	0.0474263	0.853393	0.711665	0.833924
orf19.2278	orf19.2278	Putative 2-oxoglutarate dehydrogenase; regulated by Efg1 under yeast but not hyphal growth conditions; transcript induced in an RHE model of oral candidiasis; stationary phase enriched protein; Hap43-repressed; rat catheter biofilm induced	Ca21chr2	1472371..1473165	2.2913	1.19617	2.2913	6.85881e-07	1.43826e-05	2.68509	1.42497	2.68509	3.45798e-09	7.74862e-08	2.2003	1.1377	2.44588e-06	6.68859e-05	0.0151816	2.29179	1.19648	2.29179	6.96718e-07	1.73676e-05	0.853344	0.853525	1.00021
FLO8	orf19.1093	Transcription factor; required for hyphal formation and CO2 induced white-opaque switching; regulates hyphal gene expression; required for virulence in mouse systemic infection; binds Efg1p; binds Mss11p via LisH motif; has LUFS domain	Ca21chr6	complement(959807..962185)	-1.91649	-0.938468	0.521787	0.000314592	0.00307508	-2.47912	-1.30983	0.40337	5.06162e-07	7.32341e-06	-1.40317	-0.488694	0.0604781	0.245882	1	-1.77416	-0.827134	0.563648	0.00148139	0.0125786	1.29357	1.39735	1.08023
DAL52	orf19.3208	Putative allantoate permease; mutant is viable; similar but not orthologous to S. cerevisiae Dal5	Ca21chr5	375493..377133	3.21086	1.68296	3.21086	0.000585544	0.00507608	3.77911	1.91805	3.77911	2.96073e-05	0.000282293	-1.04522	-0.0638066	0.881258	0.964123	1	7.23452	2.8549	7.23452	7.23341e-08	2.16897e-06	0.849633	1.91434	2.25314
orf19.4428	orf19.4428	Ortholog of C. dubliniensis CD36 : Cd36_06910, C. parapsilosis CDC317 : CPAR2_208560, Candida tenuis NRRL Y-1498 : CANTEDRAFT_95854 and Debaryomyces hansenii CBS767 : DEHA2F25982g	Ca21chr1	complement(1602250..1603689)	-1.68432	-0.752166	0.593711	0.00212507	0.0142598	-2.17615	-1.12178	0.459527	4.40525e-06	5.2182e-05	-1.93089	-0.949268	9.77363e-05	0.00160068	0.606649	-1.43653	-0.522587	0.696122	0.0323767	0.133707	1.292	1.51487	1.17249
orf19.4241	orf19.4241	Protein of unknown function; transcript detected on high-resolution tiling arrays	Ca21chr5	515686..516000	-1.85649	-0.892575	0.538652	0.000809026	0.00652327	-2.3943	-1.2596	0.417659	2.31066e-06	2.92103e-05	-1.48506	-0.570522	0.0324497	0.161261	1	-1.71888	-0.781468	0.581774	0.0033264	0.0237868	1.28969	1.39294	1.08006
orf19.1765	orf19.1765	Secreted protein; fluconazole-induced	Ca21chr2	2088810..2090066	50.2275	5.65041	50.2275	0	0	59.2014	5.88756	59.2014	0	0	17.3577	4.11751	0	0	0	29.2867	4.87217	29.2867	0	0	0.848417	0.494695	0.58308
orf19.6045	orf19.6045	Putative phosphatidylserine decarboxylase; involved in phosphatidylethanolamine; Spider biofilm repressed	Ca21chr1	101752..103524	1.85892	0.894462	1.85892	4.05436e-05	0.000529798	2.19297	1.13289	2.19297	2.01246e-07	3.19471e-06	1.94738	0.961532	1.04899e-05	0.000232539	0.0651109	2.06006	1.04269	2.06006	1.75936e-06	3.92817e-05	0.84767	0.939392	1.10821
orf19.223	orf19.223	Putative serine/threonine protein kinase; Hap43-repressed; induced by prostaglandins; possibly an essential gene, disruptants not obtained by UAU1 method; flow model biofilm induced; Spider biofilm induced	Ca21chr2	1797692..1800076	2.09846	1.06933	2.09846	2.9522e-05	0.000400094	2.48463	1.31303	2.48463	2.98363e-07	4.55022e-06	1.58852	0.667685	0.00926558	0.0650582	1	1.49914	0.584135	1.49914	0.0225162	0.102537	0.844575	0.603365	0.7144
orf19.2030	orf19.2030	Putative glutamate synthase; regulated by Tsa1, Tsa1B under H2O2 stress conditions; Spider biofilm induced	Ca21chr2	155824..156297	3.17287	1.66579		8.8901e-07	1.81516e-05	1.40103	0.486489		0.151447	0.292662	1.41313	0.49889	0.14146	0.417931	1	3.58093	1.84033		5.81385e-08	1.78646e-06
SAC6	orf19.5544	Protein with similarity to S. cerevisiae Ykr070w; Tn mutation affects filamentation; Hog1-repressed; colony morphology-related gene regulation by Ssn6p; induced during cell wall regeneration; possibly essential	Ca21chr6	564471..566414	3.15482	1.65756		6.68564e-09	2.15014e-07	1.17253	0.229621		0.421897	0.591067	-1.00209	-0.00301185	0.991597	0.999992	1	2.49047	1.31642		4.20028e-06	8.383e-05
orf19.6057	orf19.6057	Ortholog(s) have 3-methyl-2-oxobutanoate hydroxymethyltransferase activity, role in pantothenate biosynthetic process, respiratory chain complex IV assembly and mitochondrion localization	Ca21chr1	80125..81054	2.10169	1.07155	2.10169	7.01348e-07	1.46083e-05	2.49006	1.31618	2.49006	1.20729e-09	2.97366e-08	1.88163	0.911981	2.43207e-05	0.000484074	0.150958	1.8097	0.855752	1.8097	7.25405e-05	0.00101639	0.844031	0.726771	0.86107
UPC2	orf19.391	Cell wall protein; induced in core stress response and core caspofungin response; iron-regulated; amphotericin B, ketoconazole, and hypoxia induced; regulated by Cyr1, Ssn6; induced in oralpharyngeal candidasis; Spider biofilm repressed	Ca21chr1	complement(1858237..1860375)	5.76307	2.52684	5.76307	1.79612e-12	1.12611e-10	6.84776	2.77563	6.84776	9.99201e-15	5.9635e-13	5.30173	2.40646	1.95395e-11	1.73259e-09	1.21282e-07	5.64221	2.49626	5.64221	3.34455e-12	2.47138e-10	0.841598	0.823949	0.979029
DAL81	orf19.3252	Zn(II)2Cys6 transcription factor; ortholog of S. cerevisiae Dal81, involved in the regulation of nitrogen-degradation genes; required for yeast cell adherence to silicone substrate; Spider biofilm induced	Ca21chrR	231768..234404	-1.71927	-0.781793	0.581643	0.00140635	0.0101621	-2.16801	-1.11637	0.461252	5.26804e-06	6.05532e-05	-1.53688	-0.620002	0.0110059	0.0733022	1	-1.52437	-0.608213	0.656009	0.0127773	0.0676121	1.26101	1.42224	1.12785
orf19.7299.1	orf19.7299.1	Ortholog of Candida albicans WO-1 : CAWG_02179	Ca21chrR	complement(1931048..1931347)	3.13405	1.64803		0.000751473	0.00616983	1.14689	0.197732		0.682039	0.800419	1.25145	0.323605	0.497028	0.782058	1	5.64101	2.49595		7.81373e-07	1.93226e-05
SDH2	orf19.637	ABC family protein, predicted not to be a transporter; Hap43, caspofungin repressed; rat catheter and Spider biofilm repressed	Ca21chrR	complement(1119650..1120441)	3.56702	1.83472	3.56702	0.000503456	0.00450007	4.2392	2.08379	4.2392	7.67003e-05	0.000667712	2.03375	1.02414	0.0526448	0.224582	1	2.32901	1.21972	2.32901	0.0207233	0.0969326	0.841437	0.549399	0.65293
RIB4	orf19.410.3	Lumazine synthase (6,7-dimethyl-8-ribityllumazine synthase, DMRL synthase); catalyzes the penultimate step in the synthesis of riboflavin; Hap43-induced; rat catheter and Spider biofilm repressed	Ca21chr1	1166924..1167627	1.72003	0.782432	1.72003	0.0429458	0.13642	2.04503	1.03213	2.04503	0.0076054	0.030854	2.96129	1.56622	5.02723e-05	0.000907093	0.31204	3.43153	1.77885	3.43153	4.16801e-06	8.34544e-05	0.841075	1.67798	1.99504
orf19.3003	orf19.3003	Putative lipid-binding protein with a predicted role in calcium-dependent phospholipid-binding	Ca21chr1	645168..649614	-1.83675	-0.877154	0.544441	0.00275987	0.0173211	-2.3054	-1.20502	0.433764	3.85427e-05	0.000358135	-1.96664	-0.975732	0.000862239	0.00989264	1	-1.73288	-0.793171	0.577074	0.00678207	0.0412305	1.25515	1.33039	1.05994
orf19.7215.3	orf19.7215.3	Ortholog(s) have chaperone binding, unfolded protein binding activity, role in protein refolding and mitochondrial matrix localization	Ca21chr1	3105095..3105476	-1.73055	-0.79123	0.577851	0.00957727	0.0448989	-2.17174	-1.11885	0.460459	0.000247318	0.00179334	-2.21223	-1.1455	0.000179844	0.00268985	1	-1.96416	-0.97391	0.509124	0.00142351	0.0121872	1.25494	1.10569	0.881065
MEC1	orf19.1283	Cell cycle checkpoint protein with a role in genome integrity; RNA abundance regulated by tyrosol and cell density	Ca21chr5	complement(902168..909145)	-1.6715	-0.741143	0.598265	0.000809174	0.00652327	-2.09396	-1.06623	0.477564	1.46706e-06	1.94159e-05	-1.38564	-0.470551	0.0328247	0.162604	1	-1.48756	-0.572945	0.672243	0.00945878	0.0539124	1.25274	1.40765	1.12365
orf19.7459	orf19.7459	Ortholog of Candida albicans WO-1 : CAWG_00265	Ca21chr3	complement(1527584..1529425)	2.66649	1.41494	2.66649	0.000273344	0.00275429	3.17565	1.66705	3.17565	1.81897e-05	0.000182692	2.37318	1.24682	0.00134381	0.0144559	1	1.88438	0.914086	1.88438	0.0187079	0.0901553	0.839668	0.593382	0.706686
ERG5	orf19.5178	Putative C-22 sterol desaturase; fungal C-22 sterol desaturases are cytochrome P450 enzymes of ergosterol biosynthesis, catalyze formation of the C-22(23) double bond in the sterol side chain; transposon mutation affects filamentous growth	Ca21chr7	complement(612167..613720)	3.79851	1.92544	3.79851	1.89028e-08	5.4572e-07	4.56575	2.19085	4.56575	1.59225e-10	4.72875e-09	2.64795	1.40488	4.0937e-05	0.000769987	0.254096	4.36038	2.12445	4.36038	5.57219e-10	2.72335e-08	0.831959	0.95502	1.14792
FAS1	orf19.979	Beta subunit of fatty-acid synthase; multifunctional enzyme; Hap43, fluconazole-induced; amphotericin B, caspofungin repressed; macrophage/pseudohyphal-induced; flow model and Spider biofilm repressed	Ca21chr5	complement(23548..29661)	2.79191	1.48125	2.79191	6.52185e-05	0.00080567	3.35875	1.74792	3.35875	2.45717e-06	3.08738e-05	3.25419	1.7023	4.43796e-06	0.000110947	0.0275464	2.58825	1.37198	2.58825	0.00021683	0.00260848	0.831237	0.7706	0.927052
DCK1	orf19.815	Putative guanine nucleotide exchange factor; required for embedded filamentous growth; activates Rac1; has a DOCKER domain; similar to adjacent DCK2 and to S. cerevisiae Ylr422wp; regulated by Nrg1; Spider biofilm induced	Ca21chr2	complement(847659..853403)	-1.50051	-0.585451	0.666441	0.0205376	0.0804776	-1.87338	-0.905642	0.533795	0.000340336	0.00237355	-1.88706	-0.916141	0.000290079	0.00401902	1	-1.81833	-0.862618	0.549954	0.000639881	0.00624501	1.2485	1.03027	0.82521
AXL1	orf19.7342	Putative endoprotease; induced by alpha factor; transcript is upregulated in an RHE model of oral candidiasis and in clinical isolates from HIV+ patients with oral candidiasis	Ca21chrR	2017305..2021417	3.1858	1.67166	3.1858	2.16838e-07	5.0034e-06	3.8467	1.94362	3.8467	1.70929e-09	4.0806e-08	1.60759	0.684899	0.0343822	0.167796	1	1.7346	0.794604	1.7346	0.0135583	0.071018	0.828191	0.450932	0.544478
orf19.3991	orf19.3991	Ortholog(s) have role in cellular lipid metabolic process and cytosol localization	Ca21chr5	complement(1098265..1100466)	1.92137	0.942134	1.92137	1.07043e-05	0.000161658	1.54134	0.624186	1.54134	0.00351866	0.0164089	1.32169	0.402379	0.0594898	0.244053	1	2.06062	1.04308	2.06062	1.11755e-06	2.64757e-05	1.24656	1.3369	1.07247
PEX22	orf19.1225	Putative peroxin	Ca21chr2	complement(1367053..1367676)	1.83507	0.875838	1.83507	0.0006054	0.00519022	1.47361	0.559354	1.47361	0.0285197	0.0850657	1.58477	0.664273	0.00900562	0.063665	1	1.66445	0.735042	1.66445	0.00400773	0.0276078	1.24529	1.1295	0.907019
SSN6	orf19.6798	Functional homolog of S. cerevisiae Cyc8/Ssn6; hyphal growth regulator; repressed during hyphal growth; Ssn6 and Tup1 regulate distinct sets of genes; overexpression or mutation causes avirulence in mouse IV infection; TPR motifs	Ca21chr3	1608040..1611282	-1.93922	-0.955473	0.515672	0.00184875	0.0127079	-2.40207	-1.26428	0.416307	3.81174e-05	0.000355782	-1.71097	-0.774812	0.0116487	0.0762692	1	-1.97998	-0.985487	0.505055	0.00131884	0.0114651	1.23868	1.21318	0.979411
CRL1	orf19.3330	Predicted GTPase of RHO family; CAAX motif geranylgeranylated; expression in S. cerevisiae causes dominant-negative inhibition of pheromone response	Ca21chr1	complement(278233..279273)	3.05115	1.60935		9.3698e-07	1.9006e-05	1.35504	0.438339		0.183099	0.335151	1.18597	0.246071	0.455145	0.75818	1	2.35251	1.2342		0.000167591	0.00209304
CSP1	orf19.3512	Putative cell wall associated protein; gene only found in C. albicans and C. dubliniensis; highly upregulated during chlamydospore development in both species; localized to chlamydospore cell wall	Ca21chrR	1160503..1161567	2.27436	1.18546	2.27436	0.00154025	0.0110015	2.76544	1.46751	2.76544	8.07273e-05	0.000693202	2.01708	1.01227	0.00700904	0.0522898	1	2.47217	1.30578	2.47217	0.000464218	0.00485006	0.822425	0.893953	1.08697
YCP4	orf19.5286	Putative flavoprotein subunit of fumarate reductase; soluble protein in hyphae; caspofungin repressed; stationary phase enriched protein; flow model biofilm induced; Spider biofilm repressed	Ca21chrR	complement(1155628..1156494)	2.0519	1.03696	2.0519	0.000479453	0.00432553	2.49522	1.31916	2.49522	8.94573e-06	9.75855e-05	1.1035	0.142089	0.632551	0.864815	1	2.48598	1.31382	2.48598	9.89021e-06	0.000176912	0.822332	0.9963	1.21155
CCN1	orf19.3207	G1 cyclin; required for hyphal growth maintenance (not initiation); cell-cycle regulated transcription (G1/S); Cdc28p-Ccn1p initiates Cdc11p S394 phosphorylation on hyphal induction; expression in S. cerevisiae inhibits pheromone response	Ca21chr5	complement(377678..379759)	2.06049	1.04299	2.06049	0.0186009	0.0745838	2.51086	1.32818	2.51086	0.00269108	0.0132779	1.15616	0.209336	0.635971	0.866053	1	2.08121	1.05743	2.08121	0.0169999	0.0839444	0.820631	0.828884	1.01006
orf19.2286	orf19.2286	Putative deoxyhypusine hydroxylase; ketoconazole-induced; protein level decreases in stationary phase cultures; required for biofilm formation; Spider biofilm repressed	Ca21chr2	1484709..1485665	2.30573	1.20522	2.30573	2.04972e-06	3.70922e-05	2.81268	1.49194	2.81268	4.30078e-09	9.45392e-08	1.79903	0.847215	0.00084958	0.00978357	1	1.81509	0.860041	1.81509	0.000701137	0.0067675	0.819763	0.645325	0.787209
orf19.7581	orf19.7581	Protein with a predicted role in assembly of U2 snRNP into the spliceosome; Spider biofilm induced	Ca21chrR	2150750..2152165	-1.44365	-0.529723	0.692688	0.0309403	0.107891	-1.77219	-0.825534	0.564273	0.000761815	0.00465412	-1.27886	-0.354856	0.148815	0.431029	1	-1.61837	-0.694543	0.617905	0.00465158	0.031281	1.22757	1.09505	0.89204
orf19.7300	orf19.7300	Protein of unknown function; Spider biofilm induced	Ca21chrR	1931876..1932700	3.00668	1.58817		1.53222e-06	2.89072e-05	1.29056	0.367999		0.265071	0.432972	1.22415	0.291782	0.377219	0.698716	1	3.7756	1.91671		7.77665e-09	3.15488e-07
SEC14	orf19.941	Ortholog(s) have L-methionine transmembrane transporter activity and role in methionine import	Ca21chr5	complement(87345..88250)	2.54972	1.35034	2.54972	2.41642e-06	4.30997e-05	3.11206	1.63787	3.11206	1.09558e-08	2.25604e-07	1.4362	0.522261	0.0680742	0.26659	1	1.51567	0.599958	1.51567	0.0361132	0.144058	0.819303	0.487032	0.594446
orf19.5282	orf19.5282	Putative glycerophosphoinositol permease; fungal-specific; repressed by alpha pheromone in SpiderM medium; Hap43-repressed; Spider biofilm induced	Ca21chr1	2593345..2594787	1.98562	0.989589	1.98562	0.0478454	0.147282	2.42649	1.27887	2.42649	0.0105796	0.040017	-1.70375	-0.768711	0.124645	0.386983	1	2.91294	1.54247	2.91294	0.00205256	0.0161713	0.818309	1.20047	1.46702
orf19.2231	orf19.2231	Protein of unknown function; Spider biofilm induced	Ca21chr2	complement(1392837..1393616)	-1.98247	-0.987301	0.504421	7.32923e-06	0.000116947	-2.41687	-1.27314	0.413758	8.62499e-09	1.81476e-07	-1.92656	-0.946025	1.75806e-05	0.000373709	0.109123	-1.96527	-0.974726	0.508836	9.65242e-06	0.00017366	1.21912	1.22979	1.00875
orf19.1144	orf19.1144	Putative coenzyme Q (ubiquinone) binding protein; transcript is upregulated in clinical isolates from HIV+ patients with oral candidiasis	Ca21chr1	2568844..2572209	2.99355	1.58186	2.99355	5.34847e-06	8.78253e-05	1.61047	0.687481	1.61047	0.0485006	0.127723	1.70211	0.767326	0.0274278	0.143303	1	4.18634	2.06569	4.18634	2.79356e-09	1.20414e-07	1.85881	2.59946	1.39845
orf19.2863	orf19.2863	Basic amino acid permease; complements lysine transport mutation; 10 predicted transmembrane regions, 3 predicted N-glycosylation sites; phagocytosis by macrophages induces transcript; rat catheter, Spider and flow model biofilm induced	Ca21chrR	complement(689763..690263)	-1.82633	-0.868951	0.547545	0.0010391	0.00783043	-2.22261	-1.15225	0.449922	1.32029e-05	0.000137501	-1.45543	-0.541448	0.040365	0.187819	1	-1.4822	-0.56774	0.674673	0.0322655	0.133441	1.21698	1.49953	1.23218
orf19.5589	orf19.5589	Putative mitochondrial 2' O-ribose methyltransferase; predicted role in methylation of U(2791) in 21S rRNA; Spider biofilm induced	Ca21chr6	complement(646325..646648)	3.342	1.74071	3.342	0.000117398	0.00132249	4.09773	2.03482	4.09773	4.34772e-05	0.000396858	2.07579	1.05366	0.034091	0.167143	1	2.36199	1.24	2.36199	0.00792473	0.0470256	0.815575	0.576414	0.706758
orf19.649	orf19.649	Ortholog of C. dubliniensis CD36 : Cd36_30530, C. parapsilosis CDC317 : CPAR2_203340, Candida tenuis NRRL Y-1498 : CANTEDRAFT_117008 and Debaryomyces hansenii CBS767 : DEHA2G24244g	Ca21chrR	1087289..1090201	-1.89911	-0.925321	0.526563	7.08737e-05	0.000855862	-2.30075	-1.20211	0.43464	2.30746e-07	3.58958e-06	-1.34253	-0.424956	0.0678313	0.265969	1	-1.47656	-0.562241	0.677249	0.0158906	0.0795427	1.21149	1.55818	1.28617
orf19.6840	orf19.6840	Protein of unknown function; transcript detected in high-resolution tiling arrays; transcription induced by alpha pheromone in SpiderM medium; Spider and early-stage flow model biofilm induced	Ca21chr1	complement(920232..920753)	58.3412	5.86644	58.3412	0	0	71.8518	6.16695	71.8518	0	0	12.5176	3.64588	0	0	0	43.9185	5.45676	43.9185	0	0	0.811966	0.611237	0.752787
BMT5	orf19.1464	Putative beta-mannosyltransferase involved in beta-1,2-mannosylation of phospholipomannan; 9-member family includes Bmt1, Bmt2, Bmt3, and Bmtp with roles in mannosylation of cell wall phosphopeptidomannan; Spider biofilm induced	Ca21chr2	280251..282089	1.80399	0.851191	1.80399	0.000274831	0.00276479	1.49132	0.576589	1.49132	0.0137287	0.048555	1.53431	0.617587	0.0084358	0.0603933	1	1.86797	0.901474	1.86797	0.000116736	0.00153933	1.20966	1.25256	1.03547
CCH1	orf19.3298	Voltage-gated Ca2+ channel of the high affinity calcium uptake system; roles in thigmotropism, establishment of galvanotropism; transcript regulated by Nrg1 and Mig1; flow model biofilm repressed	Ca21chr1	213644..220408	2.92898	1.5504		7.77627e-08	1.97009e-06	1.45664	0.542646		0.0604098	0.150045	1.24848	0.320175	0.267812	0.593242	1	2.63792	1.3994		1.26946e-06	2.95113e-05
MSB2	orf19.1490	Mucin family adhesin-like protein; cell wall damage sensor; required for Cek1 phosphorylation by cell wall stress; Rim101-repressed; activation releases extracellular domain into medium; Spider biofilm induced	Ca21chr2	327699..331928	-1.94252	-0.957928	0.514796	0.000493103	0.00442936	-2.34616	-1.2303	0.426229	7.48572e-06	8.34181e-05	-1.90707	-0.931356	0.000708992	0.00849558	1	-1.54438	-0.62703	0.647508	0.0222473	0.101611	1.20779	1.51915	1.2578
TEL1	orf19.5580	Ortholog(s) have protein serine/threonine kinase activity, telomeric DNA binding activity and role in DNA damage induced protein phosphorylation, double-strand break repair, histone phosphorylation, telomere maintenance	Ca21chr6	621290..629911	-1.49792	-0.582958	0.667594	0.00780488	0.0384178	-1.80787	-0.854295	0.553136	0.000100436	0.000830105	-1.35991	-0.443515	0.0429224	0.195609	1	-1.52597	-0.609722	0.655323	0.0052647	0.0341174	1.20693	1.18474	0.981619
orf19.2812	orf19.2812	Protein of unknown function; Spider biofilm induced	Ca21chr3	complement(826589..828100)	-1.81188	-0.857485	0.551914	0.00565345	0.0301469	-2.18614	-1.12838	0.457428	0.000280361	0.00200254	-3.06292	-1.61491	2.15041e-07	8.04073e-06	0.00133476	-1.54756	-0.629991	0.64618	0.0426548	0.161635	1.20656	1.41264	1.1708
orf19.4468	orf19.4468	Ortholog(s) have inorganic cation transmembrane transporter activity and role in cellular cobalt ion homeostasis, cellular manganese ion homeostasis, cobalt ion transport, manganese ion transport	Ca21chr1	832188..832697	2.11385	1.07987	2.11385	0.00168213	0.0117051	2.60555	1.38159	2.60555	5.64177e-05	0.000504589	1.70784	0.772175	0.0245821	0.131877	1	1.83417	0.87513	1.83417	0.0109539	0.0603951	0.811288	0.703949	0.867693
orf19.6271	orf19.6271	Ortholog(s) have role in mRNA splicing, via spliceosome and nucleus, transcriptionally active chromatin localization	Ca21chr1	complement(1361070..1363202)	-1.65443	-0.726332	0.604439	0.00103095	0.00782217	-1.98768	-0.991084	0.5031	7.51331e-06	8.35755e-05	-1.15765	-0.211202	0.340623	0.666516	1	-1.63955	-0.713297	0.609925	0.0012696	0.0110992	1.20143	1.21233	1.00908
EFH1	orf19.5498	APSES transcription factor; homodimer; minor role in transcriptional regulation vs Efg1; regulates filamentous growth, phenotypic switch; EFG1 and EFH1 genetically interact; expression interferes with mouse intestinal tract colonization	Ca21chr2	1295452..1297614	2.13133	1.09175	2.13133	0.00311469	0.0191795	2.63159	1.39593	2.63159	0.000154142	0.00118705	1.53122	0.614681	0.0914524	0.323814	1	2.27698	1.18712	2.27698	0.00128939	0.0112563	0.809901	0.86525	1.06834
orf19.5814	orf19.5814	Protein of unknown function; Spider biofilm induced	Ca21chr2	580643..580993	2.08042	1.05687	2.08042	1.81167e-05	0.000255665	2.57433	1.3642	2.57433	4.19375e-08	7.61129e-07	2.16591	1.11497	7.83562e-06	0.000182156	0.0486357	1.72315	0.785052	1.72315	0.00150158	0.0127192	0.80814	0.669361	0.828273
orf19.3804	orf19.3804	Protein of unknown function; filament induced	Ca21chr4	complement(1017672..1018439)	1.74166	0.800462	1.74166	0.00218364	0.0144766	2.16208	1.11242	2.16208	1.98941e-05	0.000196942	1.34259	0.425018	0.101683	0.343387	1	1.9456	0.960217	1.9456	0.000234023	0.00275761	0.805549	0.899877	1.1171
orf19.6888	orf19.6888	Protein with chitin synthesis regulation, resistance to Congo red domain; membrane-localized protein; Spider biofilm induced	Ca21chr2	1178328..1179766	1.83896	0.87889	1.83896	0.000349033	0.00330251	1.53549	0.618696	1.53549	0.0112803	0.0417762	1.42711	0.513096	0.0357425	0.173188	1	1.96481	0.974386	1.96481	6.89502e-05	0.000972668	1.19764	1.2796	1.06843
orf19.287	orf19.287	Putative NADH-ubiquinone oxidoreductase subunit; Hap43p-repressed gene; repressed by nitric oxide; identified in detergent-resistant membrane fraction (possible lipid raft component)	Ca21chr3	complement(626623..627207)	1.68421	0.752069	1.68421	0.00374794	0.0222192	2.0927	1.06537	2.0927	3.90356e-05	0.000362173	1.96649	0.975622	0.000164736	0.00250616	1	1.58086	0.660709	1.58086	0.0109023	0.0602052	0.8048	0.755415	0.938637
ARE2	orf19.2248	Putative nucleolar complex protein; Hap43-induced; transposon mutation affects filamentous growth; mutation confers hypersensitivity to 5-fluorouracil (5-FU), tubercidin (7-deazaadenosine); repressed in core stress response	Ca21chr2	complement(1422513..1424342)	1.80943	0.855538	1.80943	0.00521043	0.0283197	2.25713	1.17449	2.25713	0.000125142	0.000997977	3.13619	1.64901	7.44263e-08	3.07976e-06	0.000461964	2.1602	1.11117	2.1602	0.000286588	0.00325201	0.801654	0.957059	1.19385
AKR1	orf19.4950	Ankyrin-repeat protein; induced by fluphenazine	Ca21chr1	complement(2883822..2886263)	2.8761	1.52411		1.01039e-09	3.75539e-08	1.24117	0.311701		0.211935	0.371815	1.14756	0.198572	0.426701	0.736928	1	2.19019	1.13106		6.01154e-06	0.000114949
orf19.1641	orf19.1641	Ortholog(s) have cytosol, extracellular region, nucleus localization	Ca21chr3	448246..449517	1.97464	0.981588	1.97464	0.00772595	0.0380897	1.65559	0.727344	1.65559	0.0486389	0.127924	1.22775	0.296018	0.419503	0.734307	1	3.12087	1.64195	3.12087	9.49412e-06	0.000171308	1.19271	1.88505	1.58048
orf19.6816	orf19.6816	Has domain(s) with predicted oxidoreductase activity, transferase activity, transferring acyl groups other than amino-acyl groups, zinc ion binding activity and role in oxidation-reduction process	Ca21chr3	complement(1572570..1573418)	-1.84514	-0.883727	0.541965	0.00880405	0.0420036	-2.20013	-1.13759	0.454519	0.000745431	0.00457655	1.0077	0.0110695	0.973827	0.998768	1	-1.80929	-0.85542	0.552704	0.0112327	0.0615913	1.19239	1.21602	1.01981
orf19.3661	orf19.3661	Putative deubiquitinating enzyme; induced by Mnl1 under weak acid stress	Ca21chr1	complement(418042..420516)	2.11252	1.07897	2.11252	0.000196529	0.00205363	2.65348	1.40788	2.65348	1.2103e-06	1.63312e-05	1.51318	0.597581	0.0391089	0.183901	1	2.64503	1.40328	2.64503	1.34084e-06	3.10544e-05	0.796133	0.996815	1.25207
orf19.787.1	orf19.787.1	Ortholog of Candida albicans WO-1 : CAWG_05352	Ca21chr4	845676..845891	-1.83213	-0.87352	0.545813	0.0414248	0.133225	-2.18002	-1.12434	0.458712	0.00855236	0.0338914	-4.71724	-2.23794	2.2399e-07	8.32518e-06	0.00139031	-2.54924	-1.35006	0.392275	0.0016268	0.0135174	1.18988	0.855165	0.718697
SFC1	orf19.3931	Protein of unknown function; Hap43-repressed; induced in core caspofungin response; regulated by yeast-hypha switch; Spider biofilm repressed	Ca21chr5	complement(977075..977986)	1.94657	0.960933	1.94657	0.000346992	0.00329443	2.44514	1.28991	2.44514	1.45925e-06	1.93537e-05	-1.30312	-0.381966	0.151191	0.435876	1	1.78494	0.835873	1.78494	0.00192417	0.0153676	0.796098	0.729995	0.916966
MRV8	orf19.3908	Protein of unknown function; mRNA binds She3; regulated by Nrg1; upregulated in a cyr1 or ras1 mutant	Ca21chr5	943043..943657	2.81678	1.49405		0.00103651	0.00783043	-1.35682	-0.440232		0.340313	0.511342	1.00722	0.0103736	0.98166	0.999992	1	4.67008	2.22345		1.17025e-06	2.74103e-05
orf19.6864	orf19.6864	Putative ubiquitin-protein ligase; role in protein ubiquitination; Spider biofilm induced	Ca21chr4	1139183..1139890	4.10099	2.03597	4.10099	1.47521e-07	3.53538e-06	5.15879	2.36703	5.15879	1.38579e-09	3.37318e-08	1.21642	0.282638	0.460949	0.761946	1	3.54367	1.82524	3.54367	2.25485e-06	4.85694e-05	0.794952	0.686918	0.8641
orf19.2653	orf19.2653	Protein with a transient receptor potential (TRP) ion channel domain; mutants are viable; rat catheter and Spider biofilm induced; flow model biofilm repressed	Ca21chr5	complement(736919..740200)	-1.91451	-0.936972	0.522328	0.00651318	0.0335496	-2.26791	-1.18136	0.440935	0.000591227	0.00375894	-1.45713	-0.543127	0.112408	0.364534	1	1.83231	0.873665	1.83231	0.0110541	0.0608271	1.18459	4.15551	3.50797
orf19.4529	orf19.4529	Ortholog of Srp21, signal recognition particle subunit, functions in protein targeting to the endoplasmic reticulum membrane; predicted adhesin-like protein; mutants are viable	Ca21chr1	complement(402281..402787)	1.58915	0.668259	1.58915	0.00234987	0.0152522	2.0035	1.00252	2.0035	5.72703e-06	6.47498e-05	1.47898	0.564606	0.0101782	0.0695006	1	1.53059	0.614093	1.53059	0.00519502	0.0338003	0.793189	0.76396	0.963151
orf19.6114	orf19.6114	Protein of unknown function; transcript detected on high-resolution tiling arrays	Ca21chr1	complement(4409..4720)	-1.8035	-0.850796	0.554479	0.000827141	0.00660755	-2.13086	-1.09144	0.469294	1.92328e-05	0.000191521	1.05984	0.0838424	0.743418	0.916048	1	-2.13665	-1.09535	0.468022	1.75399e-05	0.000292662	1.18152	0.99729	0.844076
CAN2	orf19.111	Putative U3 snoRNA-associated protein; Hap43-induced; repressed in core stress response; physically interacts with TAP-tagged Nop1	Ca21chr6	complement(206049..207755)	2.49747	1.32046	2.49747	0.000435877	0.00400813	3.16341	1.66148	3.16341	1.28209e-05	0.000133972	-1.51129	-0.595783	0.111575	0.36297	1	2.25321	1.17198	2.25321	0.00182533	0.0146966	0.789486	0.712273	0.902198
CHT4	orf19.1515	Chitinase; similar to S. cerevisiae sporulation-specific Cts2p; functionally complements A. gossypii cts2 mutant sporulation defect; homozygous null mutation causes no obvious defects; transcription decreases upon yeast-to-hyphal switch	Ca21chr2	complement(388136..389302)	-1.80807	-0.854449	0.553076	0.000474756	0.00430191	-2.12032	-1.08428	0.471627	8.86735e-06	9.69008e-05	-2.3055	-1.20508	8.72397e-07	2.69401e-05	0.00541497	-1.69141	-0.758229	0.591222	0.00197298	0.0156402	1.1727	1.25358	1.06897
SWE1	orf19.4867	Putative protein kinase with a role in control of growth and morphogenesis, required for full virulence; mutant cells are small, rounded, and sometimes binucleate; not required for filamentous growth; mutant is hypersensitive to caspofungin	Ca21chr1	complement(2189160..2192696)	1.8345	0.875385	1.8345	0.0137446	0.0590737	2.32983	1.22023	2.32983	0.000602977	0.00381906	-1.11207	-0.153248	0.666451	0.879206	1	1.76768	0.821857	1.76768	0.02089	0.0972751	0.787394	0.758715	0.963577
PFK2	orf19.6540	Protein lacking an ortholog in S. cerevisiae; member of a family encoded by FGR6-related genes in the RB2 repeat sequence; transposon mutation affects filamentous growth	Ca21chr7	complement(385960..388800)	-1.95756	-0.969057	0.51084	0.00897006	0.0425992	-2.29337	-1.19747	0.436039	0.00124141	0.00700494	-1.60872	-0.685916	0.0643652	0.256268	1	-1.80964	-0.855704	0.552596	0.021023	0.0977451	1.17155	1.26731	1.08174
ERG26	orf19.2909	C-3 sterol dehydrogenase, catalyzes the 2nd of 3 steps required to remove 2 C-4 methyl groups from an intermediate in ergosterol biosynthesis; amphotericin B, caspofungin repressed; Spider biofilm repressed	Ca21chr4	complement(1397234..1398286)	3.05399	1.61069	3.05399	1.32257e-06	2.55739e-05	3.88961	1.95963	3.88961	4.00157e-09	8.87063e-08	3.37095	1.75316	1.32533e-07	5.20655e-06	0.000822634	5.87408	2.55436	5.87408	1.77636e-14	2.08035e-12	0.785166	1.5102	1.92341
orf19.2269	orf19.2269	Putative tRNA-His synthetase; downregulated upon phagocytosis by murine macrophage; stationary phase enriched protein; Spider biofilm repressed	Ca21chr2	1457877..1458614	1.62803	0.703129	1.62803	0.000389995	0.00364015	2.07719	1.05463	2.07719	1.23662e-07	2.03061e-06	1.26847	0.343089	0.0835903	0.305562	1	1.41181	0.497545	1.41181	0.0121965	0.0649253	0.783768	0.679674	0.867188
orf19.496	orf19.496	Ortholog(s) have DNA-dependent ATPase activity, dinucleotide insertion or deletion binding, guanine/thymine mispair binding activity, role in mismatch repair, mitochondrial DNA repair and mitochondrion localization	Ca21chrR	complement(923600..926371)	2.14145	1.09859	2.14145	5.79786e-06	9.44549e-05	2.74408	1.45632	2.74408	1.79541e-09	4.26976e-08	1.88913	0.91772	0.000153132	0.00235469	0.95049	1.58373	0.663329	1.58373	0.00618385	0.0380785	0.780391	0.577146	0.739559
VPS51	orf19.5568	Protein with a role in vacuolar function; null mutant has defect in damaging oral epithelial and vascular endothelial cells; required for normal hyphal growth and stress resistance; induced in presence of host oral or vascular cells	Ca21chr6	complement(602352..603302)	2.14459	1.1007	2.14459	2.20756e-05	0.000307226	2.74841	1.4586	2.74841	2.14098e-08	4.16585e-07	2.22202	1.15187	9.73743e-06	0.000219543	0.0604402	2.87671	1.52442	2.87671	5.64152e-09	2.35013e-07	0.780303	1.04668	1.34137
FLC1	orf19.2501	Protein involved in heme uptake; putative FAD transporter, similar to S. cerevisiae Flc1; regulated by iron; macrophage-induced; mutant defective in filamentous growth; Spider biofilm induced	Ca21chr3	198711..201137	2.74667	1.45769	2.74667	5.55541e-08	1.45495e-06	1.71793	0.780668	1.71793	0.00365176	0.0169279	1.33185	0.413436	0.124098	0.386946	1	1.70359	0.768579	1.70359	0.00418438	0.0286355	1.59883	0.991656	0.620238
orf19.6245	orf19.6245	Protein of unknown function; regulated by osmotic stress via Hog1 and oxidative stress (Hog1- and Cap1-independent); induced by alpha pheromone in SpiderM medium; Spider biofilm induced	Ca21chr1	1422978..1424678	-1.64804	-0.720748	0.606783	0.000889494	0.00699758	-1.92314	-0.943461	0.519984	1.38538e-05	0.000143318	-1.76371	-0.81861	0.000173004	0.00261912	1	-1.95165	-0.964696	0.512386	8.71222e-06	0.000159518	1.16693	0.985389	0.844431
orf19.7507	orf19.7507	Ortholog of C. dubliniensis CD36 : Cd36_25310, Pichia stipitis Pignal : PICST_30877, Candida tropicalis MYA-3404 : CTRG_01053 and Candida lusitaniae ATCC 42720 : CLUG_02644	Ca21chrR	complement(67399..67866)	1.75743	0.81347	1.75743	0.000755513	0.00618663	1.50694	0.591625	1.50694	0.0147418	0.0513768	1.82526	0.868105	0.000318071	0.00432461	1	1.6469	0.719752	1.6469	0.00292512	0.0214359	1.16622	1.09287	0.937105
orf19.6919	orf19.6919	Ortholog of C. dubliniensis CD36 : Cd36_71210, C. parapsilosis CDC317 : CPAR2_702710, Candida tenuis NRRL Y-1498 : CANTEDRAFT_116256 and Debaryomyces hansenii CBS767 : DEHA2E17732g	Ca21chr7	281377..282504	15.7579	3.978	15.7579	0	0	20.3163	4.34457	20.3163	1.33227e-14	7.80131e-13	7.33646	2.87508	2.48474e-09	1.44138e-07	1.54228e-05	10.8683	3.44205	10.8683	1.18061e-12	9.64218e-11	0.775628	0.534954	0.689704
ACC1	orf19.7466	Putative acetyl-coenzyme-A carboxylases; regulated by Efg1; amphotericin B repressed; caspofungin repressed; 5'-UTR intron; gene used for strain identification by multilocus sequence typing; Hap43-induced; flow model biofilm repressed	Ca21chrR	155204..162019	1.89149	0.919524	1.89149	0.0118295	0.0525973	2.43967	1.28668	2.43967	0.000426998	0.00289343	2.74142	1.45492	6.78741e-05	0.00117378	0.421294	1.84283	0.881927	1.84283	0.0157689	0.0792509	0.775307	0.755363	0.974276
ECM331	orf19.4255	Ortholog of S. cerevisiae Loc1, a nuclear protein involved in asymmetric localization of ASH1 mRNA in S. cerevisiae; Hap43-induced gene; Spider biofilm induced	Ca21chr5	complement(541534..542775)	10.1161	3.33859	10.1161	4.38538e-14	3.58159e-12	13.0492	3.70589	13.0492	1.11022e-16	7.74287e-15	-1.53001	-0.61354	0.165486	0.461651	1	6.94272	2.7955	6.94272	2.63699e-10	1.44848e-08	0.775229	0.532041	0.686302
orf19.5671	orf19.5671	Ortholog(s) have role in actin cortical patch assembly, septin cytoskeleton organization and cellular bud neck, cellular bud tip, mating projection base, mating projection tip localization	Ca21chr4	complement(64271..66706)	-1.90471	-0.929569	0.525015	4.59367e-05	0.000593154	-2.2076	-1.14248	0.452981	5.2257e-07	7.50831e-06	-1.72698	-0.788253	0.000548577	0.00693486	1	-1.38303	-0.467828	0.723052	0.0401126	0.154614	1.15902	1.59621	1.3772
orf19.1267	orf19.1267	Ortholog of S. cerevisiae : CAJ1, C. glabrata CBS138 : CAGL0L00957g, C. dubliniensis CD36 : Cd36_45380, C. parapsilosis CDC317 : CPAR2_500650 and Candida tenuis NRRL Y-1498 : CANTEDRAFT_132273	Ca21chr4	1288486..1289871	2.71139	1.43903	2.71139	1.17647e-10	5.40913e-09	1.6826	0.750692	1.6826	0.000768992	0.00468874	1.3942	0.479433	0.0316015	0.158942	1	3.01726	1.59324	3.01726	1.06348e-12	9.29723e-11	1.61143	1.79322	1.11281
orf19.1376	orf19.1376	Ortholog(s) have SNAP receptor activity, phosphatidic acid binding activity	Ca21chr2	1989931..1990818	2.71027	1.43844		8.20603e-06	0.000129276	1.34064	0.422917		0.190606	0.345126	1.46655	0.55243	0.0874044	0.315052	1	2.31255	1.20948		0.000178647	0.00221329
orf19.4771	orf19.4771	Protein of unknown function; Spider biofilm induced	Ca21chr1	1996738..1998858	2.70957	1.43806		8.68561e-06	0.000135797	1.76665	0.82102		0.011138	0.0413973	1.2933	0.371055	0.252788	0.580487	1	1.5153	0.599604		0.0635452	0.210922
ERG11	orf19.922	Lanosterol 14-alpha-demethylase; cytochrome P450 family; role in ergosterol biosynthesis; target of azole antifungals; may contribute to drug resistance; azole or flow model biofilm induced; drug treated biofilm induced; hypoxia regulated	Ca21chr5	complement(148120..149706)	8.80615	3.13851	8.80615	0	0	11.3709	3.50727	11.3709	0	0	5.14969	2.36449	1.00041e-11	9.26799e-10	6.20955e-08	9.33822	3.22315	9.33822	0	0	0.774447	0.82124	1.06042
orf19.6867	orf19.6867	Putative transketolase; localizes to surface of yeast cells, not hyphae; soluble protein in hyphae; transcript regulated by Nrg1, Mig1, and Tup1; antigenic in human or murine infection; possibly essential (by UAU1 method)	Ca21chr2	1129080..1129469	2.1166	1.08175	2.1166	1.76564e-06	3.27145e-05	2.73659	1.45238	2.73659	1.36233e-10	4.08503e-09	2.37176	1.24596	3.70782e-08	1.67989e-06	0.000230144	2.63886	1.39991	2.63886	7.20658e-10	3.44087e-08	0.773444	0.964287	1.24675
ITR1	orf19.3526	MFS inositol transporter; uptake of exogenous inositol; 12 transmembrane motifs; expressed in rich medium; fluconazole, caspofungin repressed; possibly essential (UAU1 method); flow model, rat catheter and Spider biofilm induced	Ca21chr2	complement(1030132..1031796)	2.702	1.43403		5.61119e-07	1.18869e-05	1.28793	0.365049		0.202552	0.360448	1.61921	0.695288	0.0153254	0.0940896	1	1.97947	0.985111		0.00058109	0.00577092
orf19.3351	orf19.3351	Putative chitin deacetylase; transcription is positively regulated by Tbf1p	Ca21chr1	complement(324904..325957)	-1.77557	-0.828285	0.563198	0.0311365	0.108393	-2.03301	-1.02362	0.491881	0.00762222	0.0309021	1.03465	0.0491402	0.897878	0.972113	1	1.82886	0.870941	1.82886	0.0235314	0.106172	1.14499	3.71808	3.24727
orf19.3848	orf19.3848	Ortholog of C. dubliniensis CD36 : Cd36_31420, C. parapsilosis CDC317 : CPAR2_205100, Debaryomyces hansenii CBS767 : DEHA2G10648g and Pichia stipitis Pignal : PICST_32997	Ca21chrR	1278595..1279887	1.7278	0.788938	1.7278	0.00342585	0.020665	1.51152	0.595997	1.51152	0.0261564	0.0798555	1.56874	0.649604	0.0155021	0.0948928	1	2.43038	1.28118	2.43038	2.20164e-06	4.76152e-05	1.14309	1.60791	1.40663
orf19.1619	orf19.1619	Putative kinase subunit of RNA polymerase II carboxy-terminal domain kinase I; possibly an essential gene, disruptants not obtained by UAU1 method	Ca21chr3	complement(489183..490943)	-1.53405	-0.617345	0.651869	0.00257376	0.0164018	-1.75341	-0.810167	0.570316	7.71507e-05	0.000669755	-1.51954	-0.603634	0.00328812	0.029536	1	-1.51963	-0.603723	0.658053	0.0031949	0.0230322	1.143	1.15384	1.00949
orf19.5824	orf19.5824	Ortholog(s) have role in cellular iron ion homeostasis and mitochondrion localization	Ca21chr2	complement(562032..563093)	1.62292	0.698588	1.62292	0.00123118	0.0090544	1.42045	0.506347	1.42045	0.0198829	0.0643782	1.42925	0.515261	0.0181533	0.1058	1	1.36036	0.443989	1.36036	0.0404518	0.155566	1.14254	0.957697	0.83822
orf19.1800	orf19.1800	Protein of unknown function; Spider biofilm induced	Ca21chr4	complement(1186649..1187977)	2.5049	1.32475	2.5049	9.03775e-05	0.00105844	3.27573	1.71181	3.27573	4.13671e-07	6.07012e-06	2.71023	1.43842	2.03615e-05	0.000417109	0.126384	5.30835	2.40826	5.30835	1.13287e-12	9.47396e-11	0.764686	1.62051	2.11919
PPZ1	orf19.726	Protein phosphatase Z; type 1 family serine/threonine specific protein phosphatase involved in cation homeostasis and cell wall integrity	Ca21chrR	1364440..1365888	2.69105	1.42817	2.69105	4.65365e-06	7.72331e-05	1.85868	0.894279	1.85868	0.00413709	0.0187437	1.7046	0.769437	0.0137435	0.0863126	1	2.69899	1.43242	2.69899	4.48462e-06	8.84367e-05	1.44783	1.4521	1.00295
orf19.4703	orf19.4703	Protein with similarity to mutator-like element (MULE) transposase	Ca21chr4	complement(165126..166832)	-1.4284	-0.514405	0.700082	0.0458355	0.142993	-1.62884	-0.703849	0.613932	0.00623915	0.0261842	-1.73751	-0.797025	0.00211222	0.0207775	1	-2.22921	-1.15654	0.448589	7.04851e-06	0.000132576	1.14032	0.730681	0.640766
orf19.3329	orf19.3329	Ortholog(s) have sphingosine-1-phosphate phosphatase activity, role in calcium-mediated signaling and endoplasmic reticulum localization	Ca21chr1	complement(275488..276963)	1.65619	0.727866	1.65619	0.00271758	0.0171105	1.45286	0.538899	1.45286	0.0262785	0.0801134	1.54317	0.625899	0.00973391	0.0674312	1	2.33942	1.22615	2.33942	4.60166e-07	1.18517e-05	1.13995	1.61021	1.41253
ALS7	orf19.7400	ALS family protein; hypermutable contingency gene; growth-regulated, downregulated in biofilm; two variable repeat regions; expression in S. cerevisiae does not confer adhesiveness; ALS family includes adhesins, cell-surface glycoproteins	Ca21chr3	1446611..1451317	-1.90564	-0.930279	0.524757	0.000109786	0.00124351	-2.17098	-1.11834	0.460622	3.37566e-06	4.12455e-05	-1.17297	-0.23017	0.337546	0.663651	1	-1.40366	-0.489195	0.712422	0.0413481	0.157646	1.13924	1.54665	1.35762
CAM1-1	orf19.2651	Putative translation elongation factor; downregulated upon phagocytosis by murine macrophages; Hap43-induced gene; Spider biofilm repressed	Ca21chr5	742856..744115	2.11455	1.08035	2.11455	9.56302e-05	0.00110696	2.76651	1.46807	2.76651	1.20387e-07	1.99798e-06	1.35894	0.44248	0.109464	0.359495	1	1.78472	0.835695	1.78472	0.00253159	0.0190467	0.764339	0.645115	0.844016
orf19.4805	orf19.4805	Putative membrane protein; induced by alpha pheromone in SpiderM medium; Hap4-induced gene; Spider biofilm induced	Ca21chr1	2077715..2080315	-1.51839	-0.602544	0.658591	0.0198255	0.0782261	-1.72776	-0.788905	0.578783	0.0023263	0.0118639	-1.71758	-0.780378	0.00258195	0.0242552	1	-2.34677	-1.23067	0.426118	1.95195e-06	4.32706e-05	1.13789	0.736231	0.647015
orf19.4043	orf19.4043	Putative tRNA-Tyr synthetase; downregulated upon phagocytosis by murine macrophages; stationary phase enriched protein; Spider biofilm repressed	Ca21chr5	complement(1172694..1174952)	1.6043	0.681944	1.6043	0.00296311	0.018337	1.41139	0.49712	1.41139	0.0302449	0.0890982	1.19305	0.254656	0.266995	0.592824	1	1.49628	0.581383	1.49628	0.0112975	0.0617283	1.13668	1.06015	0.93267
orf19.2769	orf19.2769	Ortholog of C. dubliniensis CD36 : Cd36_53540, Debaryomyces hansenii CBS767 : DEHA2G07854g, Pichia stipitis Pignal : PICST_32162 and Spathaspora passalidarum NRRL Y-27907 : SPAPADRAFT_50795	Ca21chr4	463682..464065	-1.87682	-0.908289	0.532817	0.00435739	0.0247677	-2.1327	-1.09268	0.46889	0.000600265	0.00380966	-1.28111	-0.357399	0.261828	0.589759	1	-1.5967	-0.675093	0.626292	0.0341267	0.138538	1.13634	1.33569	1.17544
orf19.21	orf19.21	Ortholog(s) have role in ethanol metabolic process and mitochondrial inner membrane localization	Ca21chr2	complement(1309828..1310415)	-1.61055	-0.687554	0.620906	0.00691094	0.0349318	-1.82821	-0.870434	0.546982	0.000655569	0.00411022	-1.64225	-0.715677	0.00503788	0.0406634	1	-1.49793	-0.582966	0.66759	0.0217786	0.100207	1.13515	1.2205	1.07519
orf19.4220	orf19.4220	Predicted pyridoxal 5'-phosphate synthase; regulated by Gcn4; repressed by amino acid starvation (3-AT treatment); rat catheter biofilm repressed	Ca21chr5	complement(477264..477815)	-1.52359	-0.607472	0.656346	0.00316472	0.0194105	-1.72393	-0.785698	0.580071	0.000134387	0.00105856	-1.14902	-0.200403	0.328946	0.656174	1	-1.3863	-0.471236	0.721346	0.0219286	0.100525	1.13149	1.24355	1.09903
BUD16	orf19.1828	Putative pyridoxal kinase; a key enzyme in pyridoxal 5'-phosphate synthesis, the active form of vitamin B6; involved in bud-site selection and genome integrity in S. cerevisiae; induced by alpha pheromone in SpiderM medium	Ca21chr1	1297270..1298319	2.27652	1.18683	2.27652	1.9194e-07	4.5282e-06	2.99534	1.58272	2.99534	3.86924e-12	1.50102e-10	1.69841	0.764188	0.000779599	0.00915797	1	1.87531	0.907132	1.87531	7.03935e-05	0.000990776	0.760022	0.626078	0.823763
ERG251	orf19.4631	C-4 sterol methyl oxidase; role in ergosterol biosynthesis; Hap43-induced; ketoconazole-induced; amphotericin B, caspofungin repressed; possibly essential gene, disruptants not obtained by UAU1 method; Spider biofilm repressed	Ca21chr4	complement(317232..318197)	8.90155	3.15406	8.90155	3.33067e-16	3.56439e-14	11.7414	3.55353	11.7414	0	0	3.93261	1.97549	3.17928e-07	1.1149e-05	0.00197338	5.62894	2.49286	5.62894	1.11358e-10	6.28363e-09	0.758136	0.479411	0.632355
CBR1	orf19.1801	Putative cytochrome B5 reductase; plasma membrane-localized	Ca21chr4	complement(1188936..1189820)	3.0191	1.59412	3.0191	3.77271e-08	1.03616e-06	3.98697	1.99529	3.98697	5.72098e-12	2.12635e-10	2.27974	1.18887	3.96493e-05	0.00075261	0.246103	3.12363	1.64323	3.12363	1.41724e-08	5.20521e-07	0.757241	0.78346	1.03462
orf19.2888	orf19.2888	Putative ribosomal protein; repressed upon phagocytosis by murine macrophage; Spider biofilm repressed	Ca21chr4	complement(1434188..1434862)	3.14079	1.65113	3.14079	6.15251e-10	2.46378e-08	4.16031	2.05669	4.16031	1.54321e-14	8.95206e-13	2.24267	1.16522	1.09497e-05	0.000241006	0.0679646	3.15738	1.65873	3.15738	5.46682e-10	2.69306e-08	0.754941	0.75893	1.00528
LAG1	orf19.3249	Putative ceramide synthase component; Hap43p-repressed gene; amphotericin B repressed	Ca21chrR	238186..239424	3.03962	1.60389	3.03962	2.01606e-10	8.63013e-09	4.03384	2.01215	4.03384	1.77636e-15	1.11372e-13	3.14028	1.65089	7.12562e-11	5.74399e-09	4.42287e-07	2.1144	1.08025	2.1144	1.91192e-05	0.000315619	0.753529	0.524166	0.695615
MNN14	orf19.6996	Ortholog of C. dubliniensis CD36 : Cd36_43820 and Candida albicans WO-1 : CAWG_03393	Ca21chr3	1254649..1256706	2.65404	1.40819		9.46751e-05	0.00109991	1.85748	0.893343		0.0138915	0.0490471	1.28907	0.366325	0.320977	0.648537	1	1.15559	0.208635		0.563182	0.755821
orf19.3135	orf19.3135	Ortholog(s) have protein binding, bridging activity and role in ER-associated ubiquitin-dependent protein catabolic process, lipid particle organization	Ca21chr4	complement(1500898..1502679)	1.94264	0.958016	1.94264	0.000117347	0.00132249	1.74155	0.800369	1.74155	0.00126947	0.00714382	1.5367	0.619834	0.0124525	0.080013	1	2.62736	1.39361	2.62736	2.13005e-08	7.5984e-07	1.11547	1.50863	1.35247
orf19.1178	orf19.1178	Putative transcription factor with bZIP DNA-binding motif; Hap43p-repressed gene	Ca21chr6	complement(20920..21525)	-1.70097	-0.766355	0.587901	0.0274461	0.0993666	-1.89679	-0.923562	0.527206	0.00933067	0.0362425	-1.43579	-0.521844	0.135057	0.405759	1	-1.76359	-0.818513	0.567026	0.0183935	0.0891243	1.11513	1.07553	0.964492
FAD1	orf19.4723	Ortholog(s) have ATP binding, FMN adenylyltransferase activity, magnesium ion binding activity, role in FAD biosynthetic process and cytosol, nucleus localization	Ca21chr1	complement(1890589..1891525)	1.57817	0.658256	1.57817	0.0288744	0.102531	2.09469	1.06674	2.09469	0.000430879	0.00291417	1.81852	0.862768	0.00452904	0.0372218	1	1.80789	0.85431	1.80789	0.00468479	0.0314023	0.753415	0.863083	1.14556
FBP1	orf19.6178	Fructose-1,6-bisphosphatase; key gluconeogenesis enzyme; regulated by Efg1, Ssn6; induced by phagocytosis; effects switch from glycolysis to gluconeogenesis in macrophage; rat flow model biofilm induced; overlaps orf19.6179	Ca21chr3	1776156..1777151	1.64695	0.719801	1.64695	0.00160589	0.0113569	1.48068	0.566264	1.48068	0.0129433	0.0464119	1.4971	0.582166	0.0105815	0.0712356	1	1.90021	0.926155	1.90021	4.929e-05	0.000737364	1.11229	1.28333	1.15377
YPT31	orf19.2622	Protein required for resistance to toxic ergosterol analog	Ca21chrR	complement(1628047..1628715)	2.73209	1.45	2.73209	2.56187e-10	1.08174e-08	3.629	1.85957	3.629	4.44089e-16	2.93241e-14	2.62463	1.39211	1.30955e-09	8.3798e-08	8.1284e-06	2.34196	1.22771	2.34196	8.67479e-08	2.56402e-06	0.752848	0.645345	0.857204
orf19.6475	orf19.6475	Protein of unknown function; flow model biofilm induced	Ca21chr7	515715..516128	2.05953	1.04231	2.05953	0.0230801	0.0880504	2.7399	1.45412	2.7399	0.00237799	0.0120689	1.56126	0.642715	0.130767	0.39876	1	2.79998	1.48542	2.79998	0.00160588	0.0133615	0.751679	1.02193	1.35953
NCP1	orf19.2672	NADPH-cytochrome P450 reductase, acts with Erg11p in sterol 14 alpha-demethylation in ergosterol biosynthesis; subject to hypoxic regulation; ketoconazole-induced; caspofungin repressed	Ca21chr4	668328..670370	3.71383	1.89291	3.71383	1.17557e-08	3.5321e-07	4.94662	2.30644	4.94662	3.66374e-12	1.43024e-10	3.35374	1.74577	1.42921e-07	5.54445e-06	0.000887112	4.95462	2.30877	4.95462	3.56737e-12	2.60502e-10	0.750783	1.00162	1.3341
HAP41	orf19.740	Putative U3-containing 90S preribosome processome complex subunit; Hap43-induced; essential; S. cerevisiae ortholog is essential; represses in core stress response;	Ca21chr4	complement(1097336..1099281)	2.4937	1.31829	2.4937	2.03779e-06	3.69842e-05	3.34142	1.74046	3.34142	3.25343e-10	8.85703e-09	1.11767	0.160492	0.56234	0.823924	1	3.35115	1.74466	3.35115	3.383e-10	1.79473e-08	0.746301	1.00291	1.34384
orf19.3394	orf19.3394	Exosome non-catalytic core component; involved in 3'-5' RNA processing and degradation in the nucleus and cytoplasm; Spider biofilm induced	Ca21chr6	389358..389987	-1.592	-0.670836	0.628142	0.00157497	0.011198	-1.75643	-0.812649	0.569335	0.000136148	0.00106971	-1.80278	-0.85022	6.20763e-05	0.00109152	0.385308	-1.85153	-0.888715	0.540095	2.90316e-05	0.000457358	1.10329	0.948641	0.859829
MNN21	orf19.1011	Ortholog(s) have alpha-1,2-mannosyltransferase activity, role in cell wall mannoprotein biosynthetic process and Golgi apparatus localization	Ca21chrR	complement(1139375..1141357)	1.51354	0.597923	1.51354	0.00578569	0.0305892	1.37199	0.456267	1.37199	0.0344858	0.0989615	1.12122	0.165064	0.446666	0.752362	1	1.38153	0.466268	1.38153	0.0315457	0.131589	1.10317	1.00696	0.912784
NCB2	orf19.5825	Beta subunit of NC2, heterodimeric regulator of transcription; activates CDR1 transcription; possibly an essential gene, disruptants not obtained by UAU1 method; conditional mutants show decreased susceptibility to azoles	Ca21chr2	complement(560829..561278)	-1.59271	-0.671487	0.627859	0.000810189	0.00652327	-1.75685	-0.81299	0.569201	5.11448e-05	0.000460081	-1.22462	-0.292329	0.146039	0.425455	1	-1.46627	-0.552147	0.682004	0.00587834	0.036744	1.10305	1.19818	1.08624
orf19.263.1	orf19.263.1	Protein of unknown function; gene has intron; Spider biofilm induced	Ca21chr3	588472..589302	2.61651	1.38764	2.61651	0.00016746	0.0017952	1.8382	0.87829	1.8382	0.0173079	0.0580391	1.39481	0.480073	0.193217	0.501136	1	2.43035	1.28116	2.43035	0.00051165	0.00524062	1.42341	1.32214	0.928851
TOA2	orf19.4625	Putative TFIIA small subunit; protein abundance decreased in CAI4 strain compared to the SC5314 strain, abundance not affected by reintegration of URA3 in CAI4; flucytosine induced; possibly an essential gene (UAU1 method)	Ca21chr4	334560..334952	1.675	0.744164	1.675	0.00859018	0.0411097	1.5209	0.604921	1.5209	0.0316571	0.0922514	1.51525	0.599559	0.0321756	0.160457	1	1.7949	0.843902	1.7949	0.00309065	0.0224896	1.10133	1.18016	1.07158
orf19.5813	orf19.5813	Putative adhesin-like protein; upregulated during growth in the mouse cecum; flow model, rat catheter and Spider biofilm induced	Ca21chr2	583289..583846	3.03618	1.60226	3.03618	2.51639e-06	4.42471e-05	4.09525	2.03395	4.09525	2.43995e-09	5.58848e-08	2.8652	1.51864	8.68538e-06	0.000199667	0.0539101	2.05805	1.04128	2.05805	0.00221865	0.0171283	0.741391	0.502544	0.67784
SWI1	orf19.5657	Protein involved in transcription regulation; ortholog of S. cerevisiae Swi1p, which is a subunit of the SWI/SNF chromatin remodeling complex; interacts with Snf2p; SWI/SNF complex is essential for hyphal growth and virulence	Ca21chr4	complement(45137..48100)	-1.54079	-0.623672	0.649017	0.0115049	0.0514861	-1.68988	-0.756921	0.591758	0.00212936	0.0110141	-1.36886	-0.452973	0.0668619	0.263667	1	-1.40621	-0.491817	0.711129	0.0462079	0.171586	1.09676	1.20172	1.0957
TAF60	orf19.7454	Putative TFIID and SAGA complex subunit; mutation confers hypersensitivity to amphotericin B	Ca21chr3	complement(1518779..1520338)	-1.53209	-0.615503	0.652702	0.00653428	0.0336026	-1.67988	-0.748359	0.59528	0.000964922	0.0056833	-1.34112	-0.423439	0.061964	0.250724	1	-1.40239	-0.487892	0.713066	0.0310653	0.13011	1.09646	1.19787	1.09248
PLB3	orf19.6594	GPI-anchored cell surface phospholipase B; possibly secreted; fungal-specific (no mammalian homolog); induced by Tbf1; fluconazole-induced; possible essential gene (UAU1 method); Spider and flow model biofilm induced	Ca21chrR	complement(2059297..2061195)	2.58675	1.37114	2.58675	8.67876e-06	0.000135797	1.54694	0.629419	1.54694	0.0410285	0.112833	1.00793	0.0113993	0.970545	0.997144	1	2.21088	1.14462	2.21088	0.000206984	0.00251912	1.67217	1.4292	0.854694
orf19.3921	orf19.3921	Ortholog(s) have cell division site, cell tip, cytosol, nucleus localization	Ca21chr5	complement(962440..963291)	2.29809	1.20043	2.29809	4.50888e-08	1.20114e-06	3.10172	1.63307	3.10172	1.25011e-13	6.30849e-12	2.63133	1.39579	1.76431e-10	1.33978e-08	1.0951e-06	2.32098	1.21474	2.32098	3.15285e-08	1.05214e-06	0.740906	0.748289	1.00996
ATP7	orf19.2785	Putative subunit of the F1F0-ATPase complex; colony morphology-related gene regulation by Ssn6; farnesol, macrophage-downregulated protein abundance; protein present in exponential and stationary yeast growth phases; Hap43-induced	Ca21chr1	1645704..1646228	1.7114	0.775178	1.7114	0.000846468	0.00673937	1.56924	0.650065	1.56924	0.00503862	0.0220545	1.1697	0.226136	0.328214	0.655478	1	1.59323	0.671953	1.59323	0.00383072	0.0267161	1.09059	1.01529	0.93095
orf19.1564	orf19.1564	Ortholog of C. dubliniensis CD36 : Cd36_63980, Candida tenuis NRRL Y-1498 : CANTEDRAFT_115187, Candida tropicalis MYA-3404 : CTRG_02719 and Candida albicans WO-1 : CAWG_05060	Ca21chr2	478694..479263	-1.50234	-0.587211	0.665629	0.0352997	0.119339	-1.63694	-0.710998	0.610897	0.0107544	0.0405544	-1.55514	-0.637048	0.0224067	0.124399	1	-1.8906	-0.918841	0.528934	0.000994298	0.00910267	1.08959	0.865831	0.794638
CHS7	orf19.2444	Protein required for wild-type chitin synthase III activity; similar to (but not functional homolog of) S. cerevisiae Chs7p, which effects ER export of Chs3p; induced cyr1 mutant hyphae and ras1 yeast-form cells; Spider biofilm induced	Ca21chr1	1263887..1264819	2.58303	1.36906	2.58303	3.27674e-08	9.03944e-07	1.68253	0.750632	1.68253	0.00246954	0.0124217	1.50059	0.585525	0.0183363	0.106567	1	1.89016	0.918506	1.89016	0.000211191	0.00256028	1.53521	1.1234	0.731759
orf19.246	orf19.246	Predicted metalloendopeptidase; Spider biofilm induced	Ca21chr3	556669..558900	1.74265	0.801283	1.74265	0.00470268	0.0262969	1.60058	0.678594	1.60058	0.0162953	0.0556047	1.18835	0.248962	0.377764	0.699309	1	2.40701	1.26725	2.40701	8.27578e-06	0.000153796	1.08876	1.50384	1.38124
CDS1	orf19.1279	Protein similar to S. cerevisiae Cds1p; transposon mutation affects filamentous growth	Ca21chr5	913853..915208	1.7057	0.770366	1.7057	0.000285404	0.00283895	1.57061	0.651321	1.57061	0.00217856	0.0112032	1.27506	0.350568	0.0982211	0.337387	1	1.43634	0.522393	1.43634	0.0138949	0.0722325	1.08602	0.91451	0.842078
orf19.7566	orf19.7566	Putative mitochondrial protein with a predicted role in respiratory growth; fluconazole-induced; ketoconazole-repressed; mutants display a strong defect in flow model biofilm formation; Spider biofilm induced	Ca21chrR	2122928..2124643	5.19475	2.37705	5.19475	9.26561e-09	2.84711e-07	7.0765	2.82304	7.0765	1.29541e-11	4.44232e-10	1.17048	0.227106	0.585812	0.84053	1	2.1326	1.09262	2.1326	0.00820516	0.0481375	0.734085	0.301364	0.41053
orf19.94	orf19.94	Protein of unknown function; Spider biofilm induced	Ca21chr6	complement(183405..184139)	-1.39422	-0.479454	0.717249	0.044397	0.139884	-1.50348	-0.588307	0.665123	0.0135341	0.0480497	-1.78309	-0.834379	0.000468185	0.00605421	1	-1.41919	-0.505065	0.704629	0.0345619	0.139847	1.07837	1.0594	0.982404
DIE2	orf19.6971	Ortholog(s) have dolichyl-phosphate-glucose-glycolipid alpha-glucosyltransferase activity, role in protein N-linked glycosylation and endoplasmic reticulum membrane localization	Ca21chr3	1183347..1184609	1.87607	0.907715	1.87607	0.0303825	0.106364	2.56324	1.35797	2.56324	0.00118328	0.00671968	1.25067	0.322705	0.427851	0.737072	1	2.89012	1.53113	2.89012	0.000422375	0.00449688	0.731913	1.12752	1.54052
orf19.6264.3	orf19.6264.3	Ortholog(s) have role in ER to Golgi vesicle-mediated transport and ER to Golgi transport vesicle, Golgi apparatus, endoplasmic reticulum localization	Ca21chr1	complement(1378685..1379293)	2.56196	1.35725		4.96057e-05	0.000634851	1.59396	0.672612		0.0448403	0.120071	1.25806	0.331206	0.322581	0.650084	1	1.19349	0.255183		0.445539	0.660645
orf19.7601	orf19.7601	Protein of unknown function; induced in cyr1 or ras1 mutant; induced by fluconazole, by alpha pheromone in SpiderM medium and during oralpharyngeal candidasis; Spider biofilm induced	Ca21chrR	2188567..2189382	-1.88175	-0.912072	0.531421	6.74942e-05	0.000825216	-2.02433	-1.01745	0.49399	8.60879e-06	9.44077e-05	-1.82085	-0.864609	0.000175804	0.00264858	1	-2.27132	-1.18353	0.440273	2.32638e-07	6.38932e-06	1.07577	0.891258	0.828482
PIN3	orf19.5956	Putative SH3-domain-containing protein; predicted role in actin cytoskeleton organization; Spider biofilm repressed	Ca21chr3	1045672..1046529	1.72301	0.784933	1.72301	0.00636739	0.0330455	1.60519	0.682746	1.60519	0.0176673	0.0588627	1.30021	0.378746	0.188035	0.495388	1	1.96576	0.975089	1.96576	0.000702154	0.0067675	1.0734	1.22463	1.14089
BOI2	orf19.3230	Putative SH3-domain-containing protein; mutation confers hypersensitivity to toxic ergosterol analog; Spider biofilm induced	Ca21chrR	complement(291728..295246)	-1.77111	-0.824653	0.564618	0.000476731	0.00431351	-1.90099	-0.926747	0.526043	8.64426e-05	0.000733994	-1.22576	-0.293671	0.214054	0.528063	1	-1.58369	-0.663288	0.631438	0.00494373	0.032714	1.07333	1.20035	1.11834
CDC28	orf19.3856	Cyclin-dependent protein kinase; interacts with regulatory subunit Cyb1; determination of cell morphology during the cell cycle; phosphorylated mostly by Swe1 and phosphorylation is regulated by Hsl1; 5'-UTR intron; Spider biofilm repressed	Ca21chrR	1293485..1294438	1.72658	0.787915	1.72658	0.000565326	0.00492143	2.36017	1.23889	2.36017	5.9728e-08	1.03846e-06	1.03351	0.047548	0.836033	0.948676	1	1.69244	0.759109	1.69244	0.000924831	0.00866203	0.731549	0.717087	0.980231
ALG9	orf19.4442	Putative mannosyltransferase; similar to S. cerevisiae Alg9p; has HKEXRF motif	Ca21chr1	complement(1554303..1555985)	-1.3523	-0.435416	0.739481	0.0421577	0.134835	-1.45	-0.536053	0.689655	0.0123664	0.0449666	-1.24624	-0.317582	0.140053	0.41554	1	-1.35673	-0.440136	0.737065	0.0400123	0.154507	1.07225	1.06874	0.996733
PGA57	orf19.4689	Putative protoporphyrinogen oxidase; involved in heme biosynthesis; predicted Kex2p substrate; iron regulated transcript; Yfh1-induced; Hap43-repressed; rat catheter biofilm repressed	Ca21chr4	complement(197148..197792)	2.55959	1.35592	2.55959	0.000692594	0.00577813	1.87219	0.904727	1.87219	0.0249472	0.0767331	3.91374	1.96855	3.96352e-06	0.000101659	0.0246016	1.71997	0.782382	1.71997	0.048806	0.177885	1.36717	0.918693	0.671969
PGA13	orf19.6420	Protein similar to aminopeptidase I; mutation confers hypersensitivity to amphotericin B; transcript regulated in macrophage response; flow model biofilm induced	Ca21chrR	1838917..1840287	2.55922	1.35571		0.000185842	0.00195844	1.1141	0.155878		0.667376	0.790233	1.12464	0.169461	0.640364	0.86788	1	1.97781	0.983902		0.00667726	0.040753
orf19.7091	orf19.7091	Protein of unknown function; induced by nitric oxide; Spider biofilm repressed	Ca21chr7	complement(47152..47988)	1.85633	0.892452	1.85633	0.000315127	0.00307546	2.54966	1.3503	2.54966	8.61288e-08	1.47273e-06	1.10705	0.146726	0.558581	0.821969	1	1.81092	0.856721	1.81092	0.000634554	0.00622223	0.728071	0.71026	0.975537
orf19.1106	orf19.1106	Protein with Mob2p-dependent hyphal regulation; fluconazole-induced	Ca21chr5	complement(848594..850948)	4.46914	2.16	4.46914	5.26777e-06	8.67296e-05	6.15133	2.6209	6.15133	4.38236e-08	7.90736e-07	1.59848	0.676697	0.1308	0.39876	1	2.72353	1.44548	2.72353	0.00181647	0.0146617	0.726532	0.442754	0.609407
IRS4	orf19.6953	Protein with roles in cell wall integrity, systemic (but not oral) murine infection, adherence, hyphal growth, and agar-embedded filamentous growth; antigenic in human infection; similar to S. cerevisiae Irs4p	Ca21chr3	772174..774090	2.54374	1.34695	2.54374	4.7733e-10	1.93646e-08	1.88682	0.915956	1.88682	2.288e-05	0.000222945	2.11599	1.08133	5.90543e-07	1.88943e-05	0.0036655	2.90985	1.54094	2.90985	1.13076e-12	9.47396e-11	1.34816	1.5422	1.14393
ERG10	orf19.1591	Acetyl-CoA acetyltransferase; role in ergosterol biosynthesis; soluble in hyphae; changes in protein abundance associated with azole resistance; fluconazole or ketoconazole induced; macrophage-downregulated protein; GlcNAc-induced protein	Ca21chr2	902615..903823	5.36773	2.42431	5.36773	8.32223e-13	5.67649e-11	7.41202	2.88987	7.41202	0	0	2.91384	1.54292	5.26644e-06	0.000128191	0.0326888	4.17995	2.06349	4.17995	1.12658e-09	4.99477e-08	0.724193	0.563943	0.778718
SAP10	orf19.3839	Malate synthase; glyoxylate cycle enzyme; no mammalian homolog; regulated upon white-opaque switch; phagocytosis, strong oxidative stress induced; stationary phase enriched; flow model biofilm repressed; rat catheter, Spider biofilm induced	Ca21chr4	961014..962375	-1.63932	-0.7131	0.610008	0.0418679	0.134511	-1.74563	-0.803747	0.57286	0.0218319	0.069353	-2.0253	-1.01813	0.00378198	0.0327402	1	-2.46528	-1.30175	0.405633	0.000203516	0.00248177	1.06485	0.708085	0.664964
BMT6	orf19.5602	Beta-mannosyltransferase; beta-1,2-mannosylation of phospholipomannan; member of a 9-member family including Bmt1, Bmt2, Bmt3, and Bmt4 with roles in mannosylation of cell wall phosphopeptidomannan; flow model biofilm induced	Ca21chr6	complement(663382..665322)	2.53006	1.33917		0.000208485	0.00215677	1.1369	0.185106		0.608383	0.74526	-1.31982	-0.400341	0.268382	0.593298	1	1.56321	0.644514		0.0743734	0.233847
orf19.4085	orf19.4085	Protein of unknown function; transcript detected on high-resolution tiling arrays	Ca21chr2	complement(1892623..1893264)	1.87672	0.908212	1.87672	0.0183102	0.0739435	1.76455	0.819304	1.76455	0.0349863	0.10012	1.14588	0.196456	0.598566	0.845142	1	1.87013	0.903136	1.87013	0.0212424	0.0982501	1.06356	1.05983	0.996488
orf19.6557	orf19.6557	Protein with a predicted fatty acid amide hydrolase I domain; induced by Mnl1 under weak acid stress	Ca21chr7	359158..360897	1.90679	0.931148	1.90679	0.0014469	0.0104187	1.79319	0.842525	1.79319	0.00391097	0.017965	1.77237	0.825677	0.0046463	0.0378969	1	2.85691	1.51446	2.85691	2.59858e-07	7.06532e-06	1.06335	1.5932	1.49828
CYB5	orf19.7049	Cytochrome b(5); ortholog of S. cerevisiae Cyb5; induced in high iron; fluconazole-induced; shows colony morphology-related gene regulation by Ssn6; mutants are viable	Ca21chr7	129228..129608	3.86864	1.95183	3.86864	9.29257e-14	7.03402e-12	5.35427	2.42069	5.35427	0	0	3.61539	1.85415	1.52112e-12	1.5478e-10	9.44157e-09	3.07671	1.62139	3.07671	6.38768e-10	3.09752e-08	0.722533	0.574627	0.795296
ADO1	orf19.5591	Putative nucleolar protein; repressed benomyl treatment or in an azole-resistant strain that overexpresses MDR1; F-12/CO2 early biofilm induced	Ca21chr6	complement(646776..647819)	2.99823	1.58411	2.99823	1.23116e-10	5.57798e-09	4.20381	2.0717	4.20381	0	0	2.50024	1.32206	7.91025e-08	3.20908e-06	0.000490989	2.12004	1.08409	2.12004	1.06513e-05	0.00018782	0.713217	0.504314	0.707097
orf19.1212	orf19.1212	Ortholog(s) have FFAT motif binding, phosphatidylinositol binding activity	Ca21chr6	890242..891648	1.93009	0.948671	1.93009	4.42369e-06	7.40103e-05	1.82148	0.865108	1.82148	2.83763e-05	0.00027139	1.60108	0.679045	0.00103071	0.0115272	1	1.76193	0.817155	1.76193	7.79241e-05	0.00107963	1.05963	0.967308	0.912872
orf19.719	orf19.719	Ortholog(s) have ubiquitin-protein ligase activity	Ca21chrR	1381953..1383854	1.80257	0.850057	1.80257	0.00385915	0.022662	1.70181	0.767072	1.70181	0.00896404	0.0351697	1.84454	0.883263	0.00266946	0.0249163	1	2.08481	1.05992	2.08481	0.000318193	0.00353007	1.05921	1.22505	1.15658
orf19.6678	orf19.6678	Beta-N-acetylhexosaminidase/chitobiase, highly glycosylated enzyme that is secreted to the periplasm and culture medium; required for full virulence; may have role in carbon or nitrogen scavenging; possibly an essential gene (UAU1 method)	Ca21chr5	complement(810585..811706)	2.0029	1.00209	2.0029	0.01117	0.0503867	2.80887	1.48999	2.80887	0.000523959	0.00341048	1.14709	0.197978	0.600519	0.845423	1	2.81382	1.49253	2.81382	0.000160093	0.00202796	0.713062	1.00176	1.40487
PFK1	orf19.3967	Has domain(s) with predicted nucleic acid binding, nucleotide binding activity	Ca21chr5	1041235..1044198	-1.84208	-0.881333	0.542866	0.00681242	0.0345746	-1.94903	-0.962759	0.513075	0.00311977	0.0149532	-1.29144	-0.36898	0.257226	0.586771	1	-1.66176	-0.732712	0.601771	0.0244594	0.10938	1.05806	1.17287	1.10851
orf19.2978	orf19.2978	Protein of unknown function; Hap43-repressed gene	Ca21chr1	complement(607210..607584)	1.68225	0.750396	1.68225	0.0158119	0.0657805	1.59036	0.66935	1.59036	0.0297084	0.087685	-1.16708	-0.222906	0.475407	0.771993	1	1.98877	0.991874	1.98877	0.00163428	0.0135197	1.05778	1.25052	1.1822
orf19.7499	orf19.7499	Putative nicotinic acid mononucleotide adenylyltransferase, involved in NAD salvage pathway; Spider biofilm repressed	Ca21chrR	88067..89272	-1.52127	-0.60528	0.657344	0.00607597	0.0316921	-1.60787	-0.685153	0.62194	0.00192852	0.0101702	-1.64996	-0.72243	0.00109402	0.0121044	1	-1.50734	-0.592004	0.663421	0.00727562	0.0437595	1.05692	1.0667	1.00924
orf19.7457	orf19.7457	Protein with Mob2p-dependent hyphal regulation	Ca21chr3	complement(1525350..1526234)	2.50256	1.3234	2.50256	3.97067e-06	6.69726e-05	1.93553	0.952728	1.93553	0.000965072	0.0056833	1.46132	0.547271	0.0571861	0.238224	1	2.20811	1.14281	2.20811	7.23445e-05	0.00101593	1.29296	1.14083	0.882342
ZCF35	orf19.7371	Possible stress protein; increased transcription associated with CDR1 and CDR2 overexpression or fluphenazine treatment; regulated by Sfu1, Nrg1, Tup1; stationary phase enriched protein; Spider biofilm induced	Ca21chr3	1325561..1328869	-1.67496	-0.744128	0.597029	0.00162709	0.0114376	-1.76603	-0.82051	0.566242	0.000522716	0.00340809	-1.41572	-0.501533	0.0334419	0.165134	1	-1.62578	-0.701136	0.615088	0.00289325	0.0212526	1.05437	1.08626	1.03025
SFU1	orf19.4869	GATA-type transcription factor; regulator of iron-responsive genes; represses iron utilization genes if iron is present; Hap43-repressed; promotes gastrointestinal commensalism in mice; Spider biofilm induced	Ca21chr1	2195405..2196958	1.86648	0.900322	1.86648	0.0148055	0.0626432	2.62551	1.3926	2.62551	0.000156749	0.00120265	-1.00832	-0.0119541	0.974243	0.999024	1	1.74079	0.799745	1.74079	0.0305948	0.128799	0.710903	0.663031	0.93266
GAT1	orf19.1275	Transportin or cytosolic karyopherin beta; Spider biofilm induced	Ca21chr4	1302003..1304069	-1.61248	-0.689283	0.620162	0.0495465	0.150826	-1.69766	-0.763548	0.589046	0.0290485	0.0863526	-1.19395	-0.255738	0.46311	0.763485	1	1.95928	0.970324	1.95928	0.00566439	0.0358057	1.05282	3.32619	3.1593
orf19.6017	orf19.6017	Protein of unknown function; Spider biofilm induced	Ca21chr1	174466..176091	-1.98149	-0.986588	0.50467	0.0195529	0.0773616	-2.08578	-1.06058	0.479438	0.0108998	0.0409039	-1.56425	-0.645473	0.118098	0.374379	1	1.87299	0.905347	1.87299	0.0304171	0.12826	1.05263	3.90665	3.71133
PEX6	orf19.3573	Ortholog(s) have ATPase activity, protein heterodimerization activity, role in fatty acid metabolic process, protein import into peroxisome matrix, receptor recycling, replicative cell aging and cytosol, nucleus, peroxisome localization	Ca21chr2	1112926..1116399	1.76806	0.822165	1.76806	0.000736247	0.0060689	1.68007	0.748523	1.68007	0.00197356	0.0103549	1.02099	0.0299677	0.901553	0.973714	1	1.6111	0.688047	1.6111	0.00467901	0.0314023	1.05237	0.958948	0.911227
orf19.2452	orf19.2452	Protein of unknown function; induced in high iron; repressed in core caspofungin response; ketoconazole-repressed; colony morphology-related gene regulation by Ssn6; possibly subject to Kex2 processing	Ca21chr1	complement(1248262..1249509)	1.88334	0.913294	1.88334	0.00100185	0.00766769	2.65813	1.41041	2.65813	3.91995e-07	5.79312e-06	3.25247	1.70153	8.87553e-10	5.86068e-08	5.50904e-06	2.14258	1.09935	2.14258	8.12412e-05	0.00112059	0.70852	0.806046	1.13765
orf19.7213	orf19.7213	Putative ATP-dependent RNA helicase; fungal-specific (no human or murine homolog)	Ca21chr1	complement(3093525..3096896)	-1.65463	-0.726506	0.604366	0.0011233	0.0083501	-1.73908	-0.798323	0.575017	0.000352703	0.00244606	-1.23905	-0.309234	0.166497	0.462954	1	-1.52326	-0.607158	0.656489	0.0064483	0.0394331	1.05104	1.14169	1.08624
GTR1	orf19.3617	Putative GTP-binding protein; transcript is upregulated in clinical isolates from HIV+ patients with oral candidiasis; (see Locus History Note for Assembly 19 correction)	Ca21chr2	1750180..1751238	1.63515	0.70942	1.63515	0.00482207	0.0267715	1.55576	0.637616	1.55576	0.0112625	0.0417351	1.66061	0.731713	0.00352796	0.0311052	1	1.73731	0.796859	1.73731	0.00163809	0.0135197	1.05103	1.1167	1.06248
SKP1	orf19.4427	Putative subunit D of kinetochore protein complex CBF3; regulated by Gcn4p; repressed in response to amino acid starvation (3-aminotriazole treatment)	Ca21chr1	complement(1604515..1605009)	-1.43743	-0.523492	0.695686	0.0111141	0.0502077	-1.51009	-0.594635	0.662212	0.00395413	0.0180598	-1.15499	-0.207878	0.31385	0.639597	1	-1.45181	-0.537854	0.688795	0.00912052	0.0522242	1.05055	1.04014	0.990095
orf19.7506	orf19.7506	Ortholog(s) have ATPase activity, DNA binding, nucleosome binding activity, role in chromatin remodeling and Isw1 complex localization	Ca21chrR	complement(67793..69016)	1.7797	0.831636	1.7797	0.000774033	0.00629676	1.69647	0.762537	1.69647	0.00207187	0.0108159	1.80713	0.853698	0.00057525	0.00716984	1	1.88661	0.915796	1.88661	0.000222528	0.00266647	1.04906	1.11208	1.06007
orf19.1780	orf19.1780	Has domain(s) with predicted catalytic activity	Ca21chr2	complement(2050687..2051925)	33.5662	5.06894	33.5662	0	0	47.6791	5.57529	47.6791	0	0	12.8152	3.67978	0	0	0	20.6509	4.36813	20.6509	0	0	0.704002	0.433123	0.61523
COI1	orf19.5063	Secreted protein; ciclopirox olamine induced; regulated by Ssn6; induced by nitric oxide independent of Yhb1; Hap43-induced; Spider biofilm repressed	Ca21chr1	1722918..1723493	2.47835	1.30938	2.47835	0.00163122	0.0114382	1.95853	0.969771	1.95853	0.0196274	0.0638508	1.31171	0.391451	0.345585	0.671097	1	4.78324	2.25799	4.78324	5.64314e-08	1.74263e-06	1.26541	2.44226	1.93001
orf19.5165	orf19.5165	Ortholog(s) have cytoplasm localization	Ca21chr7	complement(641307..642434)	1.42583	0.511799	1.42583	0.0122406	0.0539996	1.36819	0.452264	1.36819	0.0269718	0.081745	1.24017	0.310542	0.12929	0.39571	1	1.4907	0.575992	1.4907	0.00496696	0.0328153	1.04213	1.08955	1.0455
orf19.4503	orf19.4503	Similar to HMG-box variant of S. pombe; Spider biofilm repressed	Ca21chr2	938829..939506	1.91156	0.934754	1.91156	8.50748e-05	0.00100775	1.83436	0.875274	1.83436	0.000232133	0.00169912	1.38034	0.465021	0.0503249	0.217374	1	2.14766	1.10276	2.14766	3.5394e-06	7.20297e-05	1.04209	1.1708	1.12351
orf19.5669	orf19.5669	Protein with B-cell receptor-associated protein 31-like domain; membrane-localized protein	Ca21chr4	63561..64121	1.58959	0.668658	1.58959	0.00264032	0.0167229	1.52968	0.613231	1.52968	0.00570782	0.0243316	1.50544	0.590188	0.00811275	0.0588269	1	1.43153	0.517556	1.43153	0.0201091	0.0949181	1.03917	0.935834	0.900562
PUT2	orf19.3974	Ortholog of S. cerevisiae Pgm2; induced in planktonic culture; Tye7p-regulated; flow model biofilm induced; rat catheter biofilm repressed	Ca21chr5	complement(1062095..1063882)	2.46669	1.30258		0.000765395	0.00625107	1.00849	0.0121998		0.974865	0.987755	-1.96736	-0.976263	0.0115514	0.0757925	1	1.95556	0.96758		0.0124496	0.0659339
DAP1	orf19.489	Putative 66S pre-ribosomal particles conmponent; Hap43-induced; repressed by prostaglandins	Ca21chrR	complement(913407..913874)	5.16166	2.36784	5.16166	1.3812e-11	7.39058e-10	7.37481	2.88261	7.37481	2.22045e-16	1.51454e-14	8.87369	3.14953	0	0	0	4.76855	2.25355	4.76855	1.26741e-10	7.02394e-09	0.699905	0.646599	0.923839
orf19.7266	orf19.7266	Putative delta-4 sphingolipid desaturase; planktonic growth-induced gene	Ca21chr1	3176504..3176818	-1.54878	-0.631132	0.64567	0.0236362	0.0895146	-1.60394	-0.681619	0.623465	0.0148395	0.0515617	1.00662	0.00951313	0.973163	0.998582	1	-1.63648	-0.710596	0.611068	0.0101552	0.0567355	1.03561	0.980115	0.946409
VAC7	orf19.1409	Ortholog of S. cerevisiae Vac7; integral vacuolar membrane protein involved in vacuole inheritance and morphology; mutants are viable	Ca21chr4	complement(931099..933438)	-1.47411	-0.55984	0.678377	0.0328404	0.112931	-1.52613	-0.609877	0.655253	0.0192089	0.0628582	-1.96572	-0.97506	0.000226905	0.00327535	1	-1.44021	-0.526278	0.694344	0.0446873	0.167381	1.03529	1.05966	1.02354
orf19.1181	orf19.1181	Oxidoreductase; iron utilization; Sfu1/Sef1/Hap43/Nrg1/Tup1/Rim101 regulated; alkaline/low iron/fluphenazine/ciclopirox olamine, flucytosine, fluconazole, Spider/flow model/rat catheter biofilm induced; caspofungin/amphotericin B repressed	Ca21chr6	24885..25973	-1.68584	-0.75347	0.593175	0.0041598	0.0240051	-1.74447	-0.802786	0.573241	0.00225373	0.0115325	-1.67662	-0.745555	0.00566104	0.044658	1	-1.74885	-0.806405	0.571805	0.00226708	0.0174156	1.03477	0.997495	0.963973
orf19.5363	orf19.5363	Component of UDP-GlcNAc transferase; required for the 2nd step of dolichyl-linked oligosaccharide synthesis; Spider biofilm induced	Ca21chr2	complement(2215425..2216084)	-1.44012	-0.526188	0.694387	0.044233	0.139509	-1.48923	-0.574565	0.671489	0.0280803	0.0840784	-1.40194	-0.487424	0.0641683	0.256019	1	-1.94735	-0.961516	0.513517	0.00023209	0.0027492	1.0341	0.764745	0.739526
orf19.4357	orf19.4357	Putative protein similar to S. cerevisiae Mgr3p, a subunit of the i-AAA protease supercomplex that degrades misfolded mitochondrial proteins	Ca21chrR	complement(862765..864429)	1.43058	0.516602	1.43058	0.0257272	0.0949963	1.38974	0.47482	1.38974	0.0396404	0.109941	1.19656	0.258894	0.264288	0.591392	1	1.483	0.568516	1.483	0.0142825	0.0738146	1.02938	1.0671	1.03664
orf19.5518	orf19.5518	Protein of unknown function; Spider biofilm induced	Ca21chr6	complement(515805..516545)	1.73058	0.791259	1.73058	0.00866045	0.0413822	2.47462	1.30721	2.47462	1.43013e-05	0.000147406	-1.17383	-0.231221	0.442403	0.747607	1	1.68192	0.750107	1.68192	0.0129993	0.0684948	0.699334	0.679668	0.971879
orf19.5300	orf19.5300	Calnexin; integral membrane ER chaperone involved in folding and quality control of glycoproteins; caspofungin induced	Ca21chr4	complement(876819..878564)	1.3914	0.476533	1.3914	0.0215477	0.0836439	1.35335	0.436534	1.35335	0.0348264	0.0998924	1.26591	0.340177	0.10082	0.342148	1	1.32623	0.407336	1.32623	0.0494925	0.179622	1.02811	0.979965	0.953168
DFG5	orf19.2075	N-linked mannoprotein of cell wall and membrane; possible signal transducer; role in hyphal growth and HWP1 induction in alkaline pH; GPI modification predicted; dfg5 dcw1 double mutant is inviable; caspofungin-induced, fungal-specific	Ca21chr2	82837..84192	2.43825	1.28585		1.39138e-05	0.000203207	1.39479	0.480049		0.105144	0.226922	1.53725	0.620355	0.036305	0.175359	1	2.07758	1.0549		0.000367988	0.00400719
GIS2	orf19.3182	Translational activator for mRNAs with internal ribosome entry sites; induced in high iron; repressed by yeast-hypha switch; null exhibits sensitivity to sorbitol, 5-fluorocytosine, and cold temperatures; Spider biofilm repressed	Ca21chr5	429623..430150	3.68198	1.88048	3.68198	4.90274e-12	2.81772e-10	5.27719	2.39977	5.27719	0	0	2.75254	1.46076	8.07563e-08	3.2549e-06	0.000501254	2.93244	1.5521	2.93244	1.17487e-08	4.50151e-07	0.697716	0.555683	0.796431
JEM1	orf19.3592	Functional homolog of S. cerevisiae Jem1p, which acts with Scj1p and Kar2p (BiP) in protein folding and ER-associated degradation of misfolded proteins, and also has a role in karyogamy; has J domain and 4 tetratricopeptide repeats	Ca21chr2	1786043..1787953	1.45035	0.536401	1.45035	0.004938	0.0271721	1.41493	0.500734	1.41493	0.00875449	0.0345309	1.17201	0.22899	0.232019	0.555097	1	1.29784	0.376118	1.29784	0.0491749	0.178601	1.02503	0.917248	0.894849
DAL9	orf19.6956	Putative allantoate permease; fungal-specific (no human or murine homolog)	Ca21chr3	768456..770033	1.84202	0.881286	1.84202	0.00805825	0.0393529	2.64198	1.40162	2.64198	3.23643e-05	0.000305762	1.20895	0.27376	0.408591	0.725851	1	2.31333	1.20997	2.31333	0.000279324	0.00319251	0.69721	0.875605	1.25587
orf19.7109	orf19.7109	Ortholog(s) have role in meiosis and cytosol, nucleus localization	Ca21chr7	complement(18321..18851)	1.53925	0.62223	1.53925	0.00393931	0.022959	1.50267	0.587525	1.50267	0.00651472	0.0271753	1.45428	0.540304	0.0123751	0.0795984	1	1.52369	0.607572	1.52369	0.00499733	0.0329169	1.02435	1.01399	0.989891
orf19.590	orf19.590	Putative thiamine biosynthesis enzyme; decreased expression in an ssr1 null mutant; protein present in exponential and stationary growth phase yeast cultures	Ca21chrR	complement(1757071..1757970)	1.44204	0.528111	1.44204	0.0298375	0.104752	1.40862	0.494282	1.40862	0.0418062	0.114313	1.61116	0.6881	0.00468771	0.0381345	1	1.64825	0.720933	1.64825	0.00305867	0.0223092	1.02373	1.17012	1.143
ECI1	orf19.6445	Protein similar to S. cerevisiae Eci1p, which is involved in fatty acid oxidation; transposon mutation affects filamentous growth; expression is regulated upon white-opaque switching	Ca21chrR	complement(1874930..1875847)	1.38994	0.47502	1.38994	0.0195024	0.0773616	1.36012	0.443731	1.36012	0.0275589	0.083038	-1.03843	-0.0544001	0.788281	0.929495	1	1.36439	0.44826	1.36439	0.0276675	0.119093	1.02192	1.00314	0.981622
STP4	orf19.909	C2H2 transcription factor; induced in core caspofungin response; colony morphology-related gene regulation by Ssn6; induced by 17-beta-estradiol, ethynyl estradiol; rat catheter and Spider biofilm induced	Ca21chr2	complement(658991..660121)	7.71984	2.94857	7.71984	1.4766e-14	1.29088e-12	11.1189	3.47494	11.1189	0	0	3.86739	1.95136	3.54918e-07	1.23763e-05	0.00220297	8.09577	3.01717	8.09577	3.77476e-15	5.20665e-13	0.694301	0.728111	1.0487
orf19.1864	orf19.1864	Ortholog(s) have role in ribosome-associated ubiquitin-dependent protein catabolic process and RQC complex, cytosol, cytosolic large ribosomal subunit localization	Ca21chr2	complement(1552255..1554414)	1.4602	0.546165	1.4602	0.00834674	0.0403177	1.4315	0.517525	1.4315	0.0126388	0.0456364	1.83453	0.875413	2.53066e-05	0.000497775	0.157078	1.4618	0.547743	1.4618	0.00825311	0.0482818	1.02005	1.02117	1.00109
orf19.3627	orf19.3627	Ortholog of C. dubliniensis CD36 : Cd36_22640, C. parapsilosis CDC317 : CPAR2_406910, Candida tenuis NRRL Y-1498 : CANTEDRAFT_104937 and Debaryomyces hansenii CBS767 : DEHA2D02706g	Ca21chr2	1722702..1723421	3.13445	1.64821	3.13445	1.57447e-08	4.67594e-07	4.515	2.17472	4.515	1.65867e-13	8.23631e-12	2.08239	1.05824	0.000238924	0.0034092	1	3.17309	1.66589	3.17309	1.35888e-08	5.05065e-07	0.694231	0.702788	1.01233
orf19.4164	orf19.4164	Ortholog(s) have mitochondrion, ribosome localization	Ca21chr4	complement(134425..135159)	1.61961	0.695647	1.61961	0.00119121	0.00879172	1.58803	0.667239	1.58803	0.00183392	0.00972087	1.39395	0.479182	0.0249688	0.133456	1	1.67246	0.741974	1.67246	0.000550861	0.00555064	1.01989	1.05317	1.03263
AAF1	orf19.7436	Possible regulatory protein; possible adhesin-like; Glu-rich domain; production in S. cerevisiae increases endothelial cell adherence and flocculence; flow model biofilm, alkaline or caspofungin induced	Ca21chr3	1477306..1479144	2.40877	1.2683		1.372e-05	0.000200849	1.32858	0.409886		0.16008	0.305259	-1.24534	-0.316535	0.279805	0.604365	1	2.01329	1.00955		0.000535485	0.00543761
orf19.5276	orf19.5276	Putative nuclear pore-associated protein; Hap43p-induced gene; induced upon low-level peroxide stress; possibly an essential gene, disruptants not obtained by UAU1 method	Ca21chr1	2605879..2607126	1.5826	0.662301	1.5826	0.0372557	0.12371	1.55362	0.635636	1.55362	0.0447275	0.11982	1.28661	0.363579	0.248252	0.576038	1	1.63322	0.707716	1.63322	0.0275192	0.118702	1.01865	1.05123	1.03198
orf19.929	orf19.929	Protein of unknown function; rat catheter biofilm repressed	Ca21chr5	complement(137597..138904)	3.04897	1.60832	3.04897	4.75045e-05	0.000610477	4.39592	2.13616	4.39592	5.54002e-08	9.68645e-07	4.45061	2.154	1.44502e-08	7.23327e-07	8.96925e-05	7.98095	2.99656	7.98095	7.49401e-14	8.01988e-12	0.693591	1.81554	2.61759
GCY1	orf19.6757	Putative RNase MRP and nuclear RNase P component; decreased repressed by prostaglandins; Spider biofilm induced	Ca21chr3	1689011..1689898	1.60972	0.68681	1.60972	0.00895017	0.0425992	2.33296	1.22216	2.33296	3.12092e-06	3.8512e-05	1.99909	0.999343	0.000123032	0.00193822	0.76366	2.26373	1.1787	2.26373	7.3977e-06	0.000138306	0.68999	0.970326	1.40629
SEC4	orf19.2571	Small GTPase of Rab family; role in post-Golgi secretion; possible C-terminal palmitoylation; downregulated on adherence to polystyrene; localizes to the Spitzenkorper during hyphal growth; functional homolog of S. cerevisiae Sec4p	Ca21chrR	complement(397252..397884)	1.80616	0.852923	1.80616	0.000167909	0.00179692	1.7759	0.828549	1.7759	0.000260103	0.0018751	1.55225	0.634362	0.00519597	0.0417224	1	1.97011	0.97828	1.97011	1.61911e-05	0.000274446	1.01704	1.10936	1.09078
TAL1	orf19.4371	Transaldolase; protein present in exponential and stationary growth phase yeast cultures; oxidative stress-induced via Cap1; induced by nitric oxide independent of Yhb1p; sumoylation target; rat catheter biofilm repressed	Ca21chrR	831860..832831	-1.73644	-0.796129	0.575892	0.0168563	0.0695196	-1.76495	-0.819624	0.56659	0.013871	0.0490225	-1.67596	-0.744992	0.025325	0.134813	1	-1.57386	-0.654305	0.635382	0.0495269	0.179622	1.01642	1.12141	1.1033
TLO7	orf19.5467	Member of a family of telomere-proximal genes of unknown function; may be spliced in vivo; rat catheter biofilm repressed	Ca21chr3	13756..14265	-1.55596	-0.637803	0.642691	0.00849846	0.0408281	-1.57799	-0.658088	0.633718	0.00666263	0.0276437	-1.12973	-0.175974	0.478015	0.774306	1	-1.55622	-0.638048	0.642582	0.00884853	0.0508545	1.01416	1.01399	0.99983
orf19.1034	orf19.1034	Similar to glutathione peroxidase; induced in high iron; alkaline induced by Rim101; induced by alpha factor or interaction with macrophage; regulated by Efg1; caspofungin repressed; Spider biofilm induced	Ca21chr1	784529..785080	-1.75309	-0.809904	0.57042	0.0038817	0.0227299	-1.77734	-0.829719	0.562639	0.00313139	0.0149973	1.05413	0.0760565	0.786464	0.928587	1	-1.50091	-0.585834	0.666264	0.036444	0.145005	1.01383	1.18418	1.16802
LIP9	orf19.5172	Secreted lipase, member of a lipase gene family whose members are expressed differentially in response to carbon source and during infection; may have a role in nutrition and/or in creating an acidic microenvironment	Ca21chr7	complement(622142..623503)	2.13563	1.09466	2.13563	0.00454955	0.0256105	3.09961	1.63209	3.09961	5.05556e-05	0.00045544	-1.76971	-0.823511	0.0364517	0.175664	1	1.90141	0.927073	1.90141	0.0187955	0.0904367	0.689	0.613437	0.89033
orf19.6661	orf19.6661	Predicted ORF from Assembly 19; removed from Assembly 20; subsequently reinstated in Assembly 21 based on comparative genome analysis	Ca21chr5	791043..792218	8.50855	3.08891	8.50855	1.76081e-13	1.30112e-11	12.3711	3.6289	12.3711	1.11022e-16	7.74287e-15	2.26386	1.17879	0.00269133	0.0250827	1	10.5703	3.40194	10.5703	3.33067e-16	5.16837e-14	0.687776	0.854434	1.24231
MET18	orf19.1706	Putative protein with a predicted role in nucleotide excision repair (NER) and RNA polymerase II (RNAP II) transcription; Plc1p-regulated	Ca21chr3	complement(307972..311241)	1.86018	0.895444	1.86018	0.00487979	0.0269474	1.84329	0.88228	1.84329	0.00536656	0.0231443	1.45255	0.538585	0.086743	0.313761	1	1.74145	0.800287	1.74145	0.0121624	0.0648559	1.00917	0.944751	0.936171
orf19.4580	orf19.4580	Ortholog(s) have methylated histone residue binding activity and role in negative regulation of transcription from RNA polymerase II promoter	Ca21chr4	419541..420074	1.56731	0.648294	1.56731	0.00895236	0.0425992	1.55551	0.637384	1.55551	0.00956507	0.0369909	1.43021	0.516225	0.0383479	0.181435	1	1.51021	0.594752	1.51021	0.0164219	0.08161	1.00759	0.970882	0.963567
orf19.6308	orf19.6308	Ortholog of Candida albicans WO-1 : CAWG_01818	Ca21chrR	complement(1051335..1052111)	1.8416	0.88096	1.8416	0.0327027	0.11266	1.82859	0.870732	1.82859	0.0340978	0.0982112	1.74379	0.80223	0.0488761	0.213643	1	2.58399	1.3696	2.58399	0.00111363	0.0100216	1.00711	1.41311	1.40312
orf19.3439	orf19.3439	Putative translation initiation factor eIF3, p39 subunit; mutation confers hypersensitivity to roridin A, verrucarin A; downregulated upon phagocytosis by murine macrophages; Spider biofilm repressed	Ca21chr6	complement(289497..290450)	-1.72582	-0.787279	0.579436	0.0399221	0.129872	-1.73711	-0.796685	0.57567	0.0369929	0.104561	-2.76264	-1.46605	0.000153262	0.00235469	0.951296	-1.80571	-0.852567	0.553798	0.026114	0.114872	1.00654	0.962006	0.955754
orf19.6358	orf19.6358	Ortholog(s) have protein homodimerization activity, ubiquitin-protein ligase activity and role in free ubiquitin chain polymerization, postreplication repair, protein K63-linked ubiquitination	Ca21chr1	complement(2758794..2759290)	1.47507	0.560787	1.47507	0.0413689	0.133114	1.47014	0.555954	1.47014	0.0433038	0.117253	1.31442	0.394427	0.148599	0.430605	1	1.94331	0.958518	1.94331	0.00051515	0.00526368	1.00336	1.32186	1.31743
orf19.1486	orf19.1486	Ortholog(s) have RNA polymerase I activity, RNA polymerase II activity, RNA polymerase III activity, RNA-directed RNA polymerase activity, zinc ion binding activity	Ca21chr2	complement(314676..315173)	2.37751	1.24945		0.000327558	0.00315877	1.96362	0.973515		0.00527269	0.0229124	-1.16721	-0.223069	0.522238	0.797622	1	1.2789	0.3549		0.307029	0.537385
ERG3	orf19.767	C-5 sterol desaturase; introduces C-5(6) double bond into episterol; some clinical isolates show increased azole resistance and defects in hyphal growth and virulence; Efg1p-repressed; fluconazole-induced	Ca21chr1	complement(991691..992851)	3.13312	1.6476	3.13312	6.15355e-08	1.59154e-06	4.58407	2.19663	4.58407	5.8209e-13	2.5266e-11	2.20618	1.14155	0.000174909	0.00264151	1	3.14598	1.65351	3.14598	5.59472e-08	1.73632e-06	0.683479	0.686286	1.00411
orf19.2449	orf19.2449	Putative adhesin-like protein; macrophage-induced gene	Ca21chr1	1254890..1256662	-2.22068	-1.151	0.450313	0.0419166	0.134597	-2.22171	-1.15167	0.450103	0.0443058	0.119064	-1.45507	-0.541093	0.537615	0.809686	1	-2.54905	-1.34996	0.392304	0.0216371	0.0996301	1.00047	0.871586	0.87118
orf19.53	orf19.53	Ortholog(s) have role in generation of catalytic spliceosome for first transesterification step, mRNA cis splicing, via spliceosome and commitment complex, cytosol localization	Ca21chr1	complement(1044424..1045557)	1.45042	0.536473	1.45042	0.00903267	0.0427983	1.44978	0.535835	1.44978	0.00925382	0.0360342	1.56836	0.649255	0.00161968	0.0166722	1	1.47686	0.562536	1.47686	0.0064655	0.0394994	1.00044	1.01868	1.01823
orf19.1940	orf19.1940	Ortholog(s) have role in cellular response to cadmium ion, detoxification of cadmium ion, ubiquinone biosynthetic process and mitochondrial inner membrane localization	Ca21chr5	complement(290443..291183)	1.42363	0.50957	1.42363	0.0242541	0.0909695	1.42428	0.510238	1.42428	0.0239468	0.0744678	1.47465	0.56037	0.0131043	0.083168	1	1.66962	0.739521	1.66962	0.00108538	0.00983498	0.999537	1.17225	1.17279
ERG13	orf19.7312	3-hydroxy-3-methylglutaryl coenzyme A synthase; ergosterol biosynthesis; sumoylation target; Tn mutation affects filamentation; amphotericin B, caspofungin repressed; exponential, stationary growth phase expressed; Spider biofilm repressed	Ca21chrR	complement(1951430..1952785)	3.26361	1.70647	3.26361	1.96987e-07	4.59662e-06	4.77576	2.25573	4.77576	6.24034e-12	2.29194e-10	1.87539	0.907194	0.00569456	0.044742	1	2.87116	1.52163	2.87116	3.51426e-06	7.17533e-05	0.683369	0.601194	0.87975
orf19.4263	orf19.4263	Has domain(s) with predicted nucleotide binding activity	Ca21chr5	complement(559336..560499)	1.71412	0.777469	1.71412	0.0408293	0.131788	1.7175	0.780308	1.7175	0.0398977	0.110359	2.31788	1.21281	0.00135482	0.0145386	1	3.56167	1.83255	3.56167	1.54931e-06	3.49692e-05	0.998034	2.07375	2.07784
orf19.5054	orf19.5054	Putative quinolinate phosphoribosyl transferase, involved in NAD biosynthesis; Hap43p-repressed gene	Ca21chr1	1707564..1708466	1.411	0.496717	1.411	0.0124499	0.054845	1.4146	0.50039	1.4146	0.0117547	0.0431213	1.28167	0.35803	0.0718559	0.276681	1	1.333	0.414673	1.333	0.037441	0.147929	0.997457	0.942316	0.944718
orf19.3250	orf19.3250	Ortholog(s) have RNA binding activity, role in mRNA cis splicing, via spliceosome and U1 snRNP, U2-type prespliceosome localization	Ca21chrR	complement(235399..237207)	2.36759	1.24342	2.36759	8.71537e-08	2.19904e-06	1.82645	0.869041	1.82645	0.000184254	0.00138794	2.00078	1.00056	1.66967e-05	0.000357367	0.103636	2.15502	1.1077	2.15502	1.93709e-06	4.30951e-05	1.29628	1.17989	0.910216
orf19.4861	orf19.4861	Protein of unknown function; rat catheter biofilm repressed	Ca21chr1	2173072..2173884	1.7478	0.805543	1.7478	0.0274711	0.0993666	2.60213	1.37969	2.60213	0.0001485	0.00115796	1.19334	0.255	0.448404	0.75345	1	1.88322	0.913202	1.88322	0.0123143	0.0653288	0.671682	0.723723	1.07748
STF2	orf19.2107.1	Ortholog(s) have chromatin binding activity and role in DNA replication initiation, DNA unwinding involved in DNA replication, double-strand break repair via break-induced replication	Ca21chr2	33351..33620	2.34988	1.23259		0.000822735	0.00658931	1.34909	0.431983		0.239961	0.403642	1.4517	0.53774	0.144137	0.422265	1	4.14545	2.05153		2.68666e-08	9.36859e-07
BZZ1	orf19.1699	Protein similar to S. cerevisiae Bzz1p, which is an SH3 domain protein involved in the regulation of actin polymerization	Ca21chr3	complement(318274..320136)	1.33006	0.41149	1.33006	0.0392379	0.127982	1.33794	0.42001	1.33794	0.034974	0.10012	1.12973	0.175978	0.378026	0.699584	1	1.36694	0.450954	1.36694	0.0241699	0.10835	0.994112	1.02168	1.02773
TAF19	orf19.5174	Putative TFIID subunit; mutation confers hypersensitivity to amphotericin B; rat catheter biofilm induced	Ca21chr7	complement(621341..621841)	1.5329	0.616266	1.5329	0.011655	0.0519702	1.54223	0.625018	1.54223	0.0108141	0.0407052	1.62313	0.69878	0.0041897	0.0350951	1	2.02116	1.01519	2.02116	3.93479e-05	0.000606036	0.993952	1.31055	1.31852
orf19.1766	orf19.1766	Secreted protein; fluconazole-induced	Ca21chr2	2084490..2085695	2.41751	1.27352	2.41751	0.000488018	0.00439004	3.61488	1.85395	3.61488	3.78974e-07	5.62749e-06	4.49604	2.16865	3.83587e-09	2.12582e-07	2.38092e-05	1.90386	0.928929	1.90386	0.0111727	0.0613163	0.668767	0.526674	0.787529
orf19.6970	orf19.6970	Ortholog of C. dubliniensis CD36 : Cd36_85310, C. parapsilosis CDC317 : CPAR2_807370, Candida tenuis NRRL Y-1498 : CANTEDRAFT_115544 and Debaryomyces hansenii CBS767 : DEHA2D11770g	Ca21chr3	complement(1181980..1182951)	2.53337	1.34106	2.53337	0.000826668	0.00660755	3.81383	1.93124	3.81383	1.31033e-06	1.74908e-05	4.30285	2.10529	9.24961e-08	3.70402e-06	0.000574123	5.90477	2.56188	5.90477	1.00476e-09	4.51925e-08	0.664259	1.54825	2.3308
orf19.5626	orf19.5626	ABC transporter related to mammalian P-glycoproteins; functional homolog of S. cerevisiae Ste6p (a-pheromone transporter); required for mating of MTLa cells; a-type specific, not regulated during white-opaque or yeast-hyphal switching	Ca21chr6	710237..711466	2.31721	1.21239		0.000575536	0.00500329	1.445	0.531066		0.131965	0.266723	1.21406	0.279835	0.427607	0.737072	1	1.29653	0.374659		0.286922	0.517682
ERG6	orf19.1631	Putative ortholog of S. cerevisiae Nop6; role in ribosomal small subunit biogenesis; Spider biofilm induced	Ca21chr3	complement(465114..466244)	32.6862	5.03061	32.6862	0	0	49.4445	5.62774	49.4445	0	0	13.1182	3.7135	0	0	0	31.1328	4.96036	31.1328	0	0	0.661068	0.629652	0.952477
CDR11	orf19.918	Putative transporter of PDR subfamily of ABC family; Gcn4-regulated; induced by Rim101 at pH 8; Spider biofilm induced	Ca21chr3	complement(848775..853313)	1.60754	0.684857	1.60754	0.00568727	0.0302752	1.62441	0.699915	1.62441	0.00466744	0.0207825	1.94885	0.962623	0.000100225	0.00163021	0.622097	1.75149	0.808584	1.75149	0.00110411	0.00997556	0.989617	1.07823	1.08955
NTF2	orf19.4879.2	Putative nuclear envelope protein; regulated by Ssn6; rat catheter biofilm repressed	Ca21chr1	complement(2212390..2212873)	-1.4958	-0.580914	0.66854	0.00717338	0.0358496	-1.47871	-0.564339	0.676265	0.00901999	0.0353008	-1.12921	-0.175312	0.41755	0.732128	1	-1.52513	-0.608931	0.655682	0.00484027	0.0321665	0.988577	0.969564	0.980767
orf19.6845	orf19.6845	Putative serine/threonine protein kinase; predicted role in sphingolipid-mediated signaling pathway that controls endocytosis; mRNA binds She3 and is localized to hyphal tips	Ca21chr1	931252..932691	1.475	0.560718	1.475	0.00649353	0.033504	2.24415	1.16617	2.24415	1.70666e-08	3.36294e-07	1.72777	0.788912	0.000157785	0.00241224	0.97937	1.48705	0.572449	1.48705	0.00554431	0.0353971	0.657267	0.662633	1.00816
orf19.2891	orf19.2891	Ortholog of S. cerevisiae Smf1; manganese transporter; Gcn4-regulated; Hap43, alkaline induced; caspofungin repressed; mutants are viable	Ca21chr4	complement(1429955..1431586)	1.52984	0.613384	1.52984	0.0269911	0.0980304	1.55051	0.632745	1.55051	0.0209483	0.0670692	1.0209	0.029843	0.912817	0.979235	1	1.59722	0.67556	1.59722	0.0144218	0.0742353	0.98667	1.03012	1.04404
AUR1	orf19.1945	Inositolphosphorylceramide (IPC) synthase; catalyzes the key step in sphingolipid biosynthesis; antifungal drug target; flow model biofilm induced; Spider biofilm induced	Ca21chr5	277008..278423	1.54776	0.63018	1.54776	0.00700831	0.0353663	2.36723	1.2432	2.36723	1.11527e-07	1.8659e-06	2.27343	1.18487	4.09321e-07	1.39596e-05	0.00254065	1.80649	0.853186	1.80649	0.0002638	0.0030663	0.653827	0.763122	1.16716
orf19.7328	orf19.7328	Protein with a Staphylococcal nuclease domain; transcript regulated by Mig1 and Tup1; flow model and Spider biofilm repressed	Ca21chrR	complement(1977825..1980530)	1.72166	0.783799	1.72166	0.0012429	0.00912983	1.74563	0.803744	1.74563	0.000921534	0.0054894	1.46772	0.553577	0.02261	0.124964	1	1.52841	0.612034	1.52841	0.0117661	0.0633961	0.98627	0.875567	0.887756
orf19.7538	orf19.7538	DNA helicase involved in rDNA replication; Spider biofilm repressed	Ca21chrR	complement(14971..16827)	-1.59396	-0.672618	0.627367	0.00206216	0.0139129	-1.56743	-0.648401	0.637987	0.00307598	0.0148257	-1.29818	-0.376485	0.0855308	0.310356	1	-1.38441	-0.469266	0.722332	0.0315344	0.131589	0.983355	1.1322	1.15137
LIP8	orf19.1345	Secreted lipase, member of a differentially expressed lipase gene family with possible roles in nutrition and/or in creating an acidic microenvironment; LIP5 and LIP8 are expressed at all stages of both mucosal and systemic infection	Ca21chr7	complement(727502..728884)	1.93908	0.955376	1.93908	0.00948831	0.0446166	1.97258	0.980083	1.97258	0.00779674	0.0314249	3.3955	1.76362	1.53741e-06	4.43848e-05	0.00954272	5.73202	2.51904	5.73202	1.0408e-11	7.17806e-10	0.98302	2.90585	2.95604
DLD1	orf19.5805	Putative D-lactate dehydrogenase; white cell-specific trancript; colony morphology-related gene regulation by Ssn6; Hap43-repressed; rat catheter biofilm induced; Spider biofilm repressed	Ca21chr2	complement(595394..597148)	2.30712	1.20609	2.30712	1.13033e-07	2.76418e-06	1.7826	0.833986	1.7826	0.000244579	0.00177556	1.94899	0.962724	2.35582e-05	0.000473223	0.146226	3.05148	1.60951	3.05148	1.7909e-12	1.4071e-10	1.29424	1.71181	1.32263
orf19.5238	orf19.5238	Ortholog(s) have cytosol, nucleus localization	Ca21chr1	complement(2674566..2676383)	2.12329	1.0863	2.12329	1.8399e-06	3.39889e-05	3.26973	1.70917	3.26973	7.50511e-14	3.91464e-12	2.20709	1.14214	5.50062e-07	1.76903e-05	0.00341423	2.69135	1.42833	2.69135	3.96935e-10	2.0704e-08	0.649377	0.823112	1.26754
ERG25	orf19.3732	Putative tRNA splicing endonuclease subunit; mutation confers hypersensitivity to toxic ergosterol analog and to amphotericin B; 5'-UTR intron; Hap43-induced; Spider biofilm induced	Ca21chrR	527711..528637	3.9641	1.98699	3.9641	1.89097e-09	6.70701e-08	6.14189	2.61868	6.14189	2.66454e-15	1.62145e-13	2.43782	1.28559	9.74635e-05	0.00160068	0.604956	3.52645	1.81822	3.52645	3.82503e-08	1.24524e-06	0.64542	0.574164	0.889597
orf19.4574	orf19.4574	Ortholog(s) have lipid particle localization	Ca21chr4	complement(430206..431876)	1.84883	0.886614	1.84883	2.37665e-05	0.000327819	2.89743	1.53478	2.89743	2.29483e-13	1.1122e-11	1.35731	0.440751	0.037559	0.17878	1	1.79059	0.840432	1.79059	6.60411e-05	0.000946691	0.638093	0.617991	0.968496
HAP31	orf19.517	Putative CCAAT-binding transcription factor; regulates CYC1; required for resistance to rapamycin, copper; induced in high iron; repressed in low iron; Sef1, Sfu1, and Hap43 regulated; rat catheter and Spider biofilm induced	Ca21chrR	957652..957969	1.54341	0.626118	1.54341	0.0234677	0.0889835	1.57752	0.657661	1.57752	0.0162734	0.0555912	1.95421	0.966583	0.000479417	0.00617373	1	1.88495	0.914529	1.88495	0.00100122	0.00915249	0.978374	1.19488	1.22129
orf19.4144	orf19.4144	Predicted protein kinase; clade-associated gene expression	Ca21chr5	complement(331012..332823)	1.44565	0.531718	1.44565	0.018825	0.0752395	1.47801	0.563659	1.47801	0.0127167	0.0457881	1.13085	0.17741	0.431018	0.739627	1	1.61762	0.693877	1.61762	0.00218537	0.0169346	0.978104	1.09446	1.11896
orf19.6219	orf19.6219	Ortholog of C. dubliniensis CD36 : Cd36_06470, C. parapsilosis CDC317 : CPAR2_208960, Candida tenuis NRRL Y-1498 : CANTEDRAFT_114040 and Pichia stipitis Pignal : PICST_51125	Ca21chr1	complement(1473564..1474919)	1.62312	0.698773	1.62312	0.0195352	0.0773616	2.57301	1.36346	2.57301	5.40654e-06	6.19158e-05	1.29863	0.376994	0.208358	0.520435	1	1.50833	0.59295	1.50833	0.0477381	0.174814	0.630826	0.586211	0.929275
SAL6	orf19.5758	Putative protein phosphatase of the Type 1 family; serine/threonine-specific; similar to S. cerevisiae Ppq1; mutant has virulence defect; Spider biofilm induced	Ca21chr6	830292..832007	1.56181	0.643222	1.56181	0.0275847	0.0996613	1.59803	0.676292	1.59803	0.0205529	0.0660309	1.53967	0.62262	0.033232	0.16449	1	1.63553	0.709762	1.63553	0.0150756	0.0768971	0.977338	1.02347	1.0472
orf19.1651	orf19.1651	Ortholog of C. dubliniensis CD36 : Cd36_81960, Pichia stipitis Pignal : psti_CGOB_00163, Candida tropicalis MYA-3404 : CTRG_02378 and Candida albicans WO-1 : CAWG_02525	Ca21chr3	complement(433793..434320)	6.6122	2.72513	6.6122	2.26049e-08	6.37766e-07	10.5005	3.39239	10.5005	2.50577e-12	1.00996e-10	4.31751	2.1102	6.11493e-05	0.00107999	0.379554	4.41965	2.14393	4.41965	9.03051e-06	0.000163896	0.629701	0.420897	0.668408
orf19.1136	orf19.1136	Ortholog(s) have AP-2 adaptor complex, cytosol, nucleus localization	Ca21chr1	complement(2584947..2585384)	1.91127	0.93453	1.91127	0.0100024	0.0465406	3.08999	1.6276	3.08999	1.00706e-05	0.000108521	1.62873	0.703747	0.0502227	0.21737	1	2.1948	1.13409	2.1948	0.00213092	0.0167003	0.618535	0.710291	1.14835
LPT1	orf19.1881	Lysophospholipid acyltransferase, involved in phospholipid remodeling; role in glycerophospholipid biosynthesis; rat catheter biofilm repressed	Ca21chr2	1528522..1530330	1.43827	0.524331	1.43827	0.0227824	0.0870982	1.47641	0.562098	1.47641	0.0144876	0.0507322	1.71521	0.778385	0.000728374	0.00871101	1	1.75286	0.809711	1.75286	0.00044547	0.00467517	0.974162	1.18724	1.21873
RPN4	orf19.1069	C2H2 transcription factor; putative regulator of proteasome genes; DNA recognition sequence (GAAGGCAAAA) enriched in regions upstream of proteasome genes; induced in core stress response; Hap43-induced; Spider biofilm induced	Ca21chr1	898013..899623	2.63709	1.39894	2.63709	6.46583e-05	0.000802668	4.27398	2.09558	4.27398	2.19596e-09	5.06704e-08	2.74439	1.45648	3.20851e-05	0.000614667	0.199152	2.06744	1.04785	2.06744	0.0027687	0.0205812	0.61701	0.483727	0.783987
orf19.6918	orf19.6918	Protein of unknown function; Hap43-induced gene; Spider biofilm induced	Ca21chr7	278055..279503	1.74106	0.799964	1.74106	0.00307089	0.0189473	1.79001	0.83997	1.79001	0.00186663	0.0098774	1.69339	0.759911	0.00497878	0.0402386	1	1.52623	0.609971	1.52623	0.0247612	0.110253	0.972651	0.852636	0.87661
PXP2	orf19.1655	Putative acyl-CoA oxidase; enzyme of fatty acid beta-oxidation; induced during macrophage infection; opaque specific transcript; putative peroxisome targeting signal; Spider biofilm induced	Ca21chr3	425330..427504	2.76811	1.4689	2.76811	5.50112e-05	0.000692605	4.50329	2.17098	4.50329	1.68962e-09	4.04922e-08	2.7921	1.48135	6.84466e-05	0.00117686	0.424848	2.87769	1.52491	2.87769	4.37435e-05	0.000670381	0.614686	0.639019	1.03959
orf19.344	orf19.344	Ortholog of C. dubliniensis CD36 : Cd36_64550, Candida tropicalis MYA-3404 : CTRG_02747 and Candida albicans WO-1 : CAWG_04972	Ca21chr3	complement(733615..734430)	12.343	3.62562	12.343	1.33227e-15	1.33377e-13	20.2298	4.33841	20.2298	0	0	10.9851	3.45748	1.24345e-14	1.79491e-12	7.71809e-11	19.0851	4.25437	19.0851	0	0	0.61014	0.943416	1.54623
SVF1	orf19.6068	Putative survival factor; stationary phase enriched protein; fluconazole-induced; regulated by Gcn4p; repressed in response to amino acid starvation (3-AT treatment); fungal-specific (no human or murine homolog)	Ca21chr1	63203..64351	2.91184	1.54193	2.91184	6.8933e-09	2.19419e-07	4.77389	2.25516	4.77389	0	0	7.76413	2.95682	0	0	0	3.80832	1.92915	3.80832	4.41314e-13	4.21421e-11	0.609952	0.79774	1.30787
orf19.2306	orf19.2306	Ortholog(s) have acireductone dioxygenase (Ni2+-requiring) activity, role in L-methionine salvage from methylthioadenosine and cytosol, nucleus localization	Ca21chr1	2445609..2446145	-1.68681	-0.7543	0.592834	0.000334499	0.00321399	-1.63013	-0.704991	0.613446	0.000796581	0.00483794	-1.38903	-0.47408	0.0236161	0.128358	1	-1.67571	-0.744769	0.596764	0.000393407	0.0042247	0.966399	0.972805	1.00663
orf19.810	orf19.810	Ortholog(s) have DNA helicase activity, role in DNA unwinding involved in DNA replication, reciprocal meiotic recombination, synapsis and nucleus localization	Ca21chr2	864311..868115	2.00198	1.00143	2.00198	0.00479268	0.0266561	3.39412	1.76304	3.39412	6.87614e-07	9.70005e-06	1.50889	0.593486	0.0997161	0.339889	1	1.67325	0.742656	1.67325	0.0365034	0.145109	0.589839	0.492986	0.835797
ESP1	orf19.3356	Putative caspase-like cysteine protease; mutation confers increased sensitivity to nocodazole; periodic mRNA expression, peak at cell-cycle S/G2 phase; mRNA binds She3	Ca21chr1	complement(336719..341515)	-1.66356	-0.73427	0.601122	0.00330035	0.0201033	-1.60028	-0.678323	0.624891	0.00723152	0.0295109	-1.26152	-0.335163	0.176806	0.479859	1	-1.44486	-0.530927	0.69211	0.0333066	0.136009	0.961963	1.10757	1.15136
AAT1	orf19.3554	Aspartate aminotransferase; soluble protein in hyphae; macrophage-induced protein; alkaline upregulated; amphotericin B repressed; gene used for strain identification by multilocus sequence typing; farnesol-, Hap43p-induced; GlcNAc-induced	Ca21chr2	complement(1077830..1079143)	1.8423	0.881504	1.8423	0.0045072	0.0254098	1.91568	0.937857	1.91568	0.00251878	0.0125844	1.75411	0.810736	0.00893971	0.0633433	1	2.63065	1.39542	2.63065	6.95329e-06	0.000131183	0.961693	1.37322	1.42792
orf19.3695	orf19.3695	Ortholog(s) have diacylglycerol cholinephosphotransferase activity, ethanolaminephosphotransferase activity, role in phosphatidylcholine biosynthetic process, phosphatidylethanolamine biosynthetic process and Golgi apparatus localization	Ca21chr7	complement(571910..573118)	1.47941	0.565024	1.47941	0.0247755	0.0924723	1.53878	0.621792	1.53878	0.0136327	0.0483257	1.08817	0.12191	0.627566	0.860649	1	1.44037	0.526444	1.44037	0.0374766	0.147966	0.961416	0.936046	0.973612
orf19.7568	orf19.7568	Ortholog of S. cerevisiae : SPS4, C. glabrata CBS138 : CAGL0I09834g, C. dubliniensis CD36 : Cd36_35035, C. parapsilosis CDC317 : CPAR2_200810 and Candida tenuis NRRL Y-1498 : CANTEDRAFT_112327	Ca21chrR	2127071..2127916	4.18768	2.06615	4.18768	9.8035e-06	0.000149143	7.15823	2.8396	7.15823	2.58744e-09	5.86141e-08	-1.05774	-0.08099	0.857517	0.955499	1	3.55607	1.83028	3.55607	9.47167e-05	0.00128084	0.585015	0.49678	0.849174
SUC1	orf19.7319	Zinc-finger transcription factor; regulates alpha-glucosidase exression; complements S. cerevisiae suc2 for sucrose utilization and mal13 maltase defect; required for yeast cell adherence to silicone substrate; rat catheter biofilm induced	Ca21chrR	1961827..1963332	-1.62381	-0.699382	0.615836	0.0261716	0.0960658	-1.55957	-0.641152	0.641201	0.0397872	0.110202	-1.10532	-0.144468	0.643487	0.868884	1	1.73739	0.796924	1.73739	0.0112601	0.0616328	0.960442	2.70959	2.82119
FUM12	orf19.6724	Putative peptidyl-prolyl cis-trans isomerase	Ca21chr3	complement(1741745..1743277)	1.63095	0.705715	1.63095	0.019771	0.0781148	1.70136	0.766691	1.70136	0.011298	0.0417918	1.11717	0.159848	0.597101	0.844751	1	2.14426	1.10048	2.14426	0.000277793	0.0031813	0.958616	1.26032	1.31473
orf19.516	orf19.516	S. cerevisiae ortholog Rft1p has role in glycolipid translocation, protein N-linked glycosylation and localizes to endoplasmic reticulum membrane; regulated by Sef1p-, Sfu1p-, and Hap43p	Ca21chrR	complement(955620..957305)	1.66754	0.737719	1.66754	0.0109359	0.0497648	1.74058	0.799565	1.74058	0.00565528	0.0241419	1.95957	0.970535	0.000812244	0.00945891	1	1.59594	0.674405	1.59594	0.0203243	0.0958611	0.958037	0.916902	0.957063
orf19.2070	orf19.2070	Ortholog(s) have role in G1/S transition of mitotic cell cycle, chromatin remodeling, nucleosome disassembly, transcription elongation from RNA polymerase II promoter and RSC complex localization	Ca21chr2	90652..92431	-1.37592	-0.460393	0.726788	0.0180155	0.0730864	-1.3173	-0.397579	0.759131	0.0414277	0.113629	-1.35604	-0.439404	0.0243192	0.130831	1	-1.37518	-0.459621	0.727177	0.0181447	0.0882044	0.957395	0.957907	1.00053
orf19.6357	orf19.6357	Ortholog(s) have role in mitotic DNA integrity checkpoint, negative regulation of protein import into nucleus during spindle assembly checkpoint, nucleocytoplasmic transport	Ca21chr1	2759755..2761845	1.69963	0.765218	1.69963	0.00406917	0.023583	1.77528	0.828045	1.77528	0.00184273	0.00975922	1.46693	0.552804	0.0367198	0.176272	1	2.40988	1.26896	2.40988	2.15738e-06	4.68212e-05	0.957386	1.35747	1.41789
SSU1	orf19.7313	Ortholog of C. parapsilosis CDC317 : CPAR2_102150, C. dubliniensis CD36 : Cd36_82780, Pichia stipitis Pignal : psti_CGOB_00155 and Candida orthopsilosis Co 90-125 : CORT_0B03450	Ca21chrR	complement(1954069..1955514)	3.50463	1.80926	3.50463	9.0514e-06	0.000140105	6.02078	2.58995	6.02078	2.43606e-10	6.90439e-09	1.75761	0.813612	0.0463583	0.205769	1	1.8565	0.892582	1.8565	0.0280117	0.120158	0.582089	0.308348	0.529727
TRR1	orf19.4290	Thioredoxin reductase; regulated by Tsa1/Tsa1B, Hap43; induced by nitric oxide, peroxide; oxidative stress-induce via Cap1; induced by human neutrophils; stationary phase enriched protein	Ca21chr5	611366..612328	1.56478	0.645958	1.56478	0.0478601	0.147282	2.72305	1.44522	2.72305	9.67481e-06	0.000105118	1.4139	0.49968	0.12573	0.388842	1	1.56624	0.647305	1.56624	0.0473757	0.17431	0.574641	0.575178	1.00093
SHA3	orf19.3669	Putative nuclease required for DNA single- and double-strand break repair; rat catheter biofilm induced	Ca21chr1	complement(442472..444259)	2.26797	1.1814	2.26797	0.000143905	0.00157534	1.66736	0.737564	1.66736	0.0176448	0.0588193	1.86707	0.900774	0.00376557	0.0326894	1	2.76687	1.46825	2.76687	2.32595e-06	4.93459e-05	1.36022	1.65943	1.21998
orf19.4292	orf19.4292	Ortholog(s) have SNAP receptor activity, role in Golgi to vacuole transport, vacuole inheritance and Golgi apparatus, endosome localization	Ca21chr5	612695..613525	1.57691	0.657103	1.57691	0.0183311	0.0739662	1.64967	0.722175	1.64967	0.00971142	0.0373243	1.4818	0.567349	0.0410233	0.189769	1	2.16178	1.11222	2.16178	6.66895e-05	0.000947428	0.955898	1.31043	1.37089
UTP4	orf19.1633	Putative hsp70 chaperone; role in entry into host cells; heat-shock, amphotericin B, cadmium, ketoconazole-induced; surface localized in yeast and hyphae; antigenic in host; farnesol-downregulated in biofilm; Spider biofilm induced	Ca21chr3	460973..463204	2.24998	1.16992		0.000758161	0.00620014	1.75353	0.810265		0.0197645	0.0641622	1.30199	0.380715	0.274189	0.598541	1	-1.21589	-0.282016		0.416859	0.637772
SPC3	orf19.4930	Essential protein; similar to S. cerevisiae Spc3p, a component of the signal peptidase complex required for signal peptidase activity; predicted integral ER membrane protein; complements spc3 and suppresses sec61 S. cerevisiae mutants	Ca21chr1	complement(2835767..2836345)	-1.46246	-0.548395	0.683781	0.0141538	0.0604628	-1.3954	-0.48068	0.71664	0.031894	0.0928546	-1.19412	-0.255942	0.251937	0.579389	1	-1.59855	-0.676767	0.625565	0.00246894	0.0186887	0.954148	0.872914	0.914863
DAO1	orf19.3065	Putative D-amino acid oxidase; transcription is regulated upon yeast-hyphal switch	Ca21chr1	complement(758629..759714)	1.53623	0.619396	1.53623	0.00641711	0.0332155	1.61095	0.687914	1.61095	0.00239273	0.0121238	1.42218	0.508108	0.0248248	0.132949	1	1.95087	0.964115	1.95087	2.3409e-05	0.000376424	0.953618	1.211	1.2699
orf19.341	orf19.341	Putative spermidine export pump; fungal-specific (no human or murine homolog)	Ca21chr3	complement(726477..728408)	2.23471	1.16009	2.23471	0.00420518	0.0241681	3.92814	1.97385	3.92814	1.10857e-06	1.50896e-05	1.2046	0.268559	0.507832	0.787471	1	2.03997	1.02855	2.03997	0.0112886	0.0617283	0.568897	0.519322	0.912857
EXG2	orf19.2952	GPI-anchored cell wall protein, similar to S. cerevisiae exo-1,3-beta-glucosidase Exg2p; predicted Kex2p substrate; induced during cell wall regeneration; possibly an essential gene, disruptants not obtained by UAU1 method; Hap43p-repressed	Ca21chr1	complement(550994..552433)	3.48699	1.80198	3.48699	3.73504e-07	8.30947e-06	6.1797	2.62754	6.1797	2.44249e-13	1.1662e-11	2.1297	1.09065	0.00211852	0.0207937	1	3.41638	1.77247	3.41638	5.92463e-07	1.50714e-05	0.564266	0.552839	0.979749
LYS2	orf19.2970	Putative mitochondrial carrier protein; transcript is alkaline upregulated rat catheter biofilm induced	Ca21chr1	588960..593174	1.69502	0.761301	1.69502	0.00218539	0.0144766	1.78371	0.834877	1.78371	0.00078433	0.00477756	1.08261	0.11452	0.645146	0.869106	1	1.47532	0.561023	1.47532	0.0240019	0.107957	0.950279	0.827107	0.870383
orf19.3516	orf19.3516	Zn(II)2Cys6 transcription factor; Hap43-induced; Spider biofilm induced	Ca21chrR	complement(1162696..1163343)	1.63751	0.711504	1.63751	0.00660395	0.0338417	2.90895	1.5405	2.90895	3.73869e-09	8.34751e-08	2.02032	1.01459	0.000127144	0.00199288	0.78918	1.65272	0.724845	1.65272	0.00568373	0.0358161	0.562922	0.568152	1.00929
orf19.273	orf19.273	Ortholog(s) have unfolded protein binding activity, role in sterol biosynthetic process and endoplasmic reticulum localization	Ca21chr3	complement(610079..611086)	1.7845	0.835521	1.7845	0.0013832	0.0100064	1.87979	0.910574	1.87979	0.000492574	0.00323786	1.71041	0.774339	0.00299407	0.0274914	1	1.96742	0.976308	1.96742	0.000187313	0.00230229	0.949307	1.04662	1.10251
orf19.1993	orf19.1993	Ortholog(s) have structural molecule activity, role in proteasome assembly, ubiquitin-dependent protein catabolic process and nucleus, proteasome regulatory particle, lid subcomplex, proteasome storage granule localization	Ca21chr2	226014..227255	1.60338	0.681117	1.60338	0.0251123	0.0933925	1.69217	0.758875	1.69217	0.0127494	0.045849	1.64414	0.717334	0.0176509	0.103651	1	1.83949	0.879307	1.83949	0.00394322	0.027286	0.947529	1.08706	1.14726
PEX4	orf19.4041	Putative peroxisomal ubiquitin conjugating enzyme; regulated by Sef1, Sfu1, and Hap43; rat catheter biofilm induced; Spider biofilm induced	Ca21chr5	1172145..1172669	2.677	1.42062	2.677	0.00205715	0.0138941	4.90858	2.29531	4.90858	1.23675e-06	1.66158e-05	1.39118	0.476312	0.293437	0.617411	1	3.52673	1.81833	3.52673	8.02344e-05	0.00110917	0.545372	0.718483	1.31742
RFA2	orf19.2267	Putative DNA replication factor A; RNA abundance regulated by cell cycle, tyrosol and cell density	Ca21chr2	1452518..1453336	-1.8219	-0.865444	0.548877	0.00162085	0.0114066	-1.72548	-0.787	0.579548	0.00424394	0.0191301	-1.50553	-0.590272	0.0316998	0.159063	1	-1.82721	-0.869641	0.547283	0.00153333	0.0129033	0.947079	0.944328	0.997095
orf19.3051	orf19.3051	Protein of unknown function; S. pombe ortholog SPAC17A2.02c plays a role in resistance to cadmium; colony morphology-related gene regulation by Ssn6; Spider biofilm repressed	Ca21chr1	736864..737745	1.4663	0.552185	1.4663	0.0146659	0.0622223	1.54846	0.630832	1.54846	0.00529591	0.0229391	1.53496	0.6182	0.00627172	0.0481789	1	1.41463	0.500423	1.41463	0.0270961	0.117329	0.946945	0.913573	0.964757
RGD1	orf19.2443	GTPase activator protein; transcript induced in low iron; alkaline upregulated; localized to the bud emergence area in G1 phase and in the bud tip during S and G2 phases	Ca21chr1	1265549..1267582	1.65033	0.722756	1.65033	0.00292899	0.0182167	1.74595	0.804016	1.74595	0.000950441	0.00561312	1.54465	0.627276	0.0098199	0.0677246	1	2.20854	1.14309	2.20854	2.70986e-06	5.66334e-05	0.945232	1.26495	1.33824
ERG2	orf19.6026	Putative mitochondrial ATP-dependent RNA helicase of the DEAD-box family, transcription is activated in the presence of elevated CO2	Ca21chr1	complement(154638..155291)	5.54223	2.47047	5.54223	0	0	10.2036	3.35101	10.2036	0	0	3.64052	1.86414	3.05012e-11	2.62945e-09	1.89321e-07	6.12668	2.6151	6.12668	0	0	0.543162	0.60044	1.10545
orf19.1012	orf19.1012	Ortholog(s) have clathrin binding activity, role in Golgi to vacuole transport, endosomal transport and AP-1 adaptor complex, cytosol, endosome, nucleus localization	Ca21chrR	1142648..1143109	1.78252	0.833914	1.78252	0.00028645	0.00284479	1.88714	0.916198	1.88714	6.62871e-05	0.00058457	1.31155	0.391268	0.0892636	0.319159	1	1.54247	0.625244	1.54247	0.00669958	0.040849	0.944561	0.817361	0.865334
YHB1	orf19.3707	Protein with a predicted heme oxygenase domain; Spider biofilm induced	Ca21chrR	complement(1687007..1688203)	2.3559	1.23628	2.3559	0.00708725	0.0354763	4.47808	2.16288	4.47808	2.47965e-06	3.10933e-05	2.65581	1.40915	0.00222671	0.0215956	1	2.16468	1.11416	2.16468	0.0152941	0.0775185	0.526096	0.483396	0.918836
RFX1	orf19.3865	Transcription factor; involved in DNA damage responses, morphogenesis, and virulence; Spider biofilm induced	Ca21chrR	complement(1302469..1305024)	1.58874	0.667882	1.58874	0.00459213	0.0258182	1.68264	0.750727	1.68264	0.00141616	0.00781343	1.69323	0.759779	0.00138233	0.0147679	1	1.71452	0.777806	1.71452	0.000988816	0.00909271	0.944194	1.01895	1.07917
orf19.5053	orf19.5053	Ortholog(s) have acetyltransferase activity, chromatin binding activity	Ca21chr1	complement(1706446..1707228)	-1.60108	-0.679047	0.624578	0.00662846	0.0339182	-1.50947	-0.594044	0.662483	0.0180025	0.0596931	-1.1573	-0.210757	0.399726	0.718189	1	-1.46078	-0.546742	0.684564	0.0284067	0.121371	0.942783	1.03333	1.09604
PLB2	orf19.690	Putative phospholipase B; conserved catalytic region; 6 putative N-glycosylation motifs; predicted secretion signal; no GPI anchor predicted; fungal-specific (no human or murine homolog)	Ca21chr6	409423..411252	2.56808	1.36069	2.56808	2.59969e-05	0.000357788	4.90788	2.2951	4.90788	2.62623e-12	1.05168e-10	2.03876	1.02769	0.00146302	0.0153654	1	3.18186	1.66987	3.18186	2.93506e-07	7.92083e-06	0.523257	0.648316	1.239
FMA1	orf19.6837	Putative oxidoreductase; induced by ciclopirox olamine; upregulation correlates with clinical development of fluconazole resistance; Spider biofilm repressed	Ca21chr1	complement(917556..918388)	2.06792	1.04818	2.06792	0.00371669	0.0220972	3.99355	1.99767	3.99355	3.81871e-08	6.99701e-07	6.67274	2.73828	3.11973e-14	3.87283e-12	1.93641e-10	2.08747	1.06176	2.08747	0.00318632	0.0229971	0.517814	0.52271	1.00946
BGL2	orf19.4565	Cell wall 1,3-beta-glucosyltransferase; mutant has cell-wall and growth defects, but wild-type 1,3- or 1,6-beta-glucan content; antigenic; virulence role in mouse systemic infection; rat catheter biofilm induced	Ca21chr4	complement(444727..445653)	2.21491	1.14725		0.000503312	0.00450007	1.91786	0.939501		0.00438837	0.0196527	1.39761	0.482962	0.143358	0.421317	1	1.5362	0.619362		0.0603775	0.204342
RFC1	orf19.6891	Putative DNA replication factor C subunit; ortholog of S. cerviaie Rfc1; likely essential, based on an insertional mutagenesis strategy; rat catheter biofilm repressed	Ca21chr2	complement(1182572..1185303)	-1.69024	-0.757228	0.591632	0.000450498	0.00412425	-1.58798	-0.667196	0.62973	0.00200931	0.0105165	-1.22328	-0.290757	0.178363	0.481766	1	-1.43852	-0.524586	0.695159	0.0150784	0.0768971	0.939502	1.1039	1.17498
MXR1	orf19.2028	Putative ammonium transporter; upregulated in the presence of human neutrophils; fluconazole-downregulated; repressed by nitric oxide; Spider biofilm induced; rat catheter biofilm repressed	Ca21chr2	complement(157873..158430)	1.55716	0.638919	1.55716	0.0361044	0.121004	3.05951	1.6133	3.05951	1.29932e-07	2.12233e-06	2.66415	1.41368	3.68201e-06	9.68401e-05	0.0228543	2.19015	1.13103	2.19015	0.000211024	0.00256028	0.508959	0.715852	1.4065
FET99	orf19.4212	Multicopper oxidase family protein; similar to S. cerevisiae Fet3; does not complement S. cerevisiae fet3 mutant growth under low-iron; iron-repressed; regulated by Tup1, Rim101; flow model biofilm induced; Spider biofilm repressed	Ca21chr6	complement(83711..85591)	3.10693	1.63549	3.10693	0.000336105	0.00322443	6.62596	2.72813	6.62596	2.04837e-09	4.76189e-08	4.42997	2.1473	6.34302e-07	2.00873e-05	0.00393711	3.43426	1.78	3.43426	0.000100481	0.00134705	0.468903	0.518304	1.10535
PST3	orf19.5285	S. cerevisiae ortholog Stb1 has a role in regulation of MBF-specific transcription at Start; induced in a cyr1 null mutant; Spider biofilm induced	Ca21chrR	1158020..1158619	3.74565	1.90522	3.74565	4.44928e-07	9.72418e-06	8.23322	3.04146	8.23322	7.77156e-16	4.973e-14	1.48431	0.569797	0.131202	0.399043	1	4.25797	2.09016	4.25797	3.08077e-08	1.03462e-06	0.454944	0.517169	1.13678
orf19.7329	orf19.7329	Ortholog(s) have ubiquitin-protein ligase activity	Ca21chrR	1981163..1981666	1.74812	0.8058	1.74812	0.0109213	0.0497648	1.86767	0.901237	1.86767	0.00436222	0.0195497	2.24328	1.16561	0.000226546	0.00327535	1	2.75219	1.46058	2.75219	4.0242e-06	8.16282e-05	0.935989	1.4736	1.57437
orf19.4383	orf19.4383	Ortholog(s) have DNA 5'-adenosine monophosphate hydrolase activity, mismatched DNA binding, zinc ion binding activity, role in cellular response to DNA damage stimulus and cytosol, nucleus localization	Ca21chrR	complement(794436..795215)	-1.92579	-0.945449	0.519268	0.023933	0.0903051	-1.79887	-0.847093	0.555904	0.0478497	0.12617	1.03762	0.0532794	0.902936	0.97453	1	-1.7938	-0.843017	0.557477	0.0434376	0.163702	0.934097	1.00283	1.07358
PGA6	orf19.4765	Protein similar to GTPase regulators; induced in low iron; transcript activated by Mnl1 under weak acid stress; Hap43-, Sfu1- and Sef1-regulated; flow model biofilm induced, Spider biofilm induced	Ca21chr1	complement(1978234..1978893)	3.94137	1.9787	3.94137	0.00233064	0.0151797	8.90044	3.15388	8.90044	1.24516e-06	1.66927e-05	-1.60461	-0.68222	0.294268	0.618407	1	2.49092	1.31668	2.49092	0.0428078	0.162017	0.442828	0.279864	0.631993
orf19.7453	orf19.7453	Putative GINS complex subunit; cell-cycle regulated periodic mRNA expression; Spider biofilm induced	Ca21chr3	1517874..1518695	-1.80923	-0.855379	0.55272	0.00542173	0.0292378	-1.6885	-0.755743	0.592241	0.014237	0.0499823	-1.25245	-0.324759	0.289643	0.613379	1	-1.78773	-0.838127	0.559369	0.00621232	0.0381481	0.933268	0.944496	1.01203
orf19.392	orf19.392	Mitochondrial carnitine carrier protein	Ca21chr1	1861319..1861753	2.19537	1.13446	2.19537	1.9409e-05	0.000272561	1.87642	0.907985	1.87642	0.000630301	0.00396332	1.97745	0.983643	0.000222209	0.00324384	1	2.32007	1.21417	2.32007	5.00304e-06	9.73475e-05	1.16998	1.23643	1.0568
orf19.6852	orf19.6852	Ortholog of Rmd6 involved in S. cerevisiae sporulation; flow model biofilm induced	Ca21chr1	complement(943709..944536)	1.64077	0.714369	1.64077	0.00214895	0.0143616	1.76477	0.819479	1.76477	0.000431775	0.00291625	1.03615	0.0512313	0.825731	0.946444	1	2.09838	1.06927	2.09838	4.48809e-06	8.84367e-05	0.929734	1.18904	1.2789
RTA4	orf19.6595	Protein of unknown function; Spider biofilm induced	Ca21chrR	complement(2055871..2057241)	11.4528	3.51763	11.4528	4.48635e-09	1.53004e-07	27.3335	4.7726	27.3335	2.55351e-14	1.4279e-12	5.58771	2.48226	4.15741e-05	0.00077726	0.25805	13.0059	3.70109	13.0059	1.0519e-09	4.69721e-08	0.419004	0.475822	1.1356
orf19.4441	orf19.4441	Ortholog(s) have DNA replication origin binding, double-stranded DNA binding, single-stranded DNA binding activity	Ca21chr1	complement(1556170..1557966)	-1.48818	-0.573549	0.671962	0.00505806	0.0277146	-1.37894	-0.463558	0.725196	0.023769	0.0739518	-1.20553	-0.26967	0.191809	0.500235	1	-1.62239	-0.698118	0.616376	0.000644513	0.00626055	0.926594	0.849944	0.917278
orf19.2261	orf19.2261	High affinity, high capacity, hypoxanthine-adenine-guanine-cytosine/H+ symporter; similar to S. cerevisiae Fcy2; mutation confers resistance to 5-fluorocytosine (5-FC); flow model biofilm induced	Ca21chr2	1442849..1443628	-1.9175	-0.939224	0.521513	0.000109371	0.00124149	-1.77351	-0.826605	0.563855	0.000677781	0.00423238	-1.28115	-0.357437	0.143772	0.422134	1	-2.47248	-1.30596	0.404452	7.2812e-08	2.17281e-06	0.924908	0.717298	0.775534
ECM3	orf19.1563	Ortholog(s) have endoplasmic reticulum localization	Ca21chr2	476654..478294	1.42498	0.510944	1.42498	0.0193196	0.0768562	1.5415	0.624336	1.5415	0.00426712	0.0192206	1.13559	0.183441	0.402877	0.720988	1	1.48087	0.566448	1.48087	0.00966526	0.0547768	0.924412	0.96067	1.03922
RAD7	orf19.1493	Protein similar to S. cerevisiae Rad7p, which is a subunit of the Nucleotide Excision Repair Factor 4; induced under hydroxyurea treatment	Ca21chr2	complement(338599..340557)	-1.57103	-0.65171	0.636525	0.00788587	0.0387244	-1.45221	-0.53825	0.688606	0.028453	0.0849483	1.05075	0.0714153	0.771456	0.925165	1	-1.72981	-0.790617	0.578097	0.00126308	0.0110734	0.924369	0.839518	0.908207
HMO1	orf19.6645	HMG-box transcription factor; binds upstream of hexose and ergosterol metabolism and cell cycle genes; activates pseudohyphal growth when expressed in S. cerevisiae; repressed in hyphae; Spider biofilm repressed	Ca21chrR	complement(1207777..1208448)	-1.83815	-0.878255	0.544025	0.00407559	0.0235925	-1.69882	-0.764532	0.588644	0.0124843	0.045316	-1.54425	-0.626903	0.0406141	0.188576	1	-1.54799	-0.630395	0.646	0.0396649	0.153587	0.9242	1.09744	1.18745
orf19.26	orf19.26	Putative peptide N-glycanase; induced by nitric oxide independent of Yhb1p	Ca21chr2	1320001..1321188	1.46042	0.546385	1.46042	0.0102812	0.0475526	1.58097	0.660812	1.58097	0.00193263	0.0101832	1.35197	0.435058	0.0413351	0.190614	1	1.63932	0.713095	1.63932	0.000830535	0.00788246	0.923749	1.0369	1.1225
orf19.6602	orf19.6602	Ortholog(s) have role in aerobic respiration, ubiquinone biosynthetic process and mitochondrial inner membrane localization	Ca21chrR	2042808..2043677	2.18794	1.12957	2.18794	0.000396047	0.00368003	1.58634	0.665705	1.58634	0.0363343	0.103122	-1.08317	-0.115261	0.716333	0.900117	1	2.34699	1.23081	2.34699	0.000118271	0.00155531	1.37924	1.4795	1.07269
ICL1	orf19.6844	Putative histidine permease; fungal-specific (no human or murine homolog); Hap43p-induced gene	Ca21chr1	929160..930812	33.1988	5.05306	33.1988	0	0	79.5701	6.31415	79.5701	0	0	9.58751	3.26116	2.1716e-13	2.45075e-11	1.34791e-09	11.4406	3.51609	11.4406	2.44249e-15	3.44558e-13	0.417227	0.14378	0.344609
MLS1	orf19.4833	Protein of unknown function; decreased transcription is observed upon fluphenazine treatment or in an azole-resistant strain that overexpresses CDR1 and CDR2; transcription is repressed in response to alpha pheromone in SpiderM medium	Ca21chr1	2132388..2134043	3.73575	1.9014	3.73575	2.01982e-06	3.67655e-05	9.51606	3.25036	9.51606	4.44089e-16	2.93241e-14	3.54364	1.82523	4.99856e-06	0.00012215	0.031026	3.98311	1.9939	3.98311	6.60308e-07	1.65932e-05	0.392573	0.418568	1.06622
orf19.3639	orf19.3639	Ortholog(s) have alkylbase DNA N-glycosylase activity and role in DNA dealkylation involved in DNA repair, base-excision repair, AP site formation	Ca21chr2	1699324..1700388	-1.7059	-0.770534	0.5862	0.00705898	0.0354491	-1.56946	-0.650268	0.637162	0.0239739	0.0745147	-1.20143	-0.264752	0.355692	0.679735	1	-1.52184	-0.605813	0.657101	0.0336572	0.137094	0.920018	1.03129	1.12095
orf19.1344	orf19.1344	Protein of unknown function; fluconazole-induced; Spider biofilm induced	Ca21chr7	731818..732486	13.1793	3.7202	13.1793	1.11022e-16	1.25294e-14	34.0632	5.09014	34.0632	0	0	28.8476	4.85038	0	0	0	27.5506	4.78401	27.5506	0	0	0.386907	0.808809	2.09045
FGR29	orf19.5316	Protein similar to phosphate transporters; transposon mutation affects filamentous growth; expression is regulated upon white-opaque switching	Ca21chr2	complement(2156749..2159079)	4.31506	2.10938	4.31506	1.28189e-11	6.91884e-10	11.1721	3.48183	11.1721	0	0	3.55566	1.83012	3.9266e-09	2.15685e-07	2.43724e-05	4.28508	2.09932	4.28508	1.78688e-11	1.15533e-09	0.386235	0.383551	0.993051
IDP2	orf19.3733	Putative guanylate kinase; identified in extracts from biofilm and planktonic cells; protein level decrease in stationary phase cultures; Hap43p-induced gene	Ca21chrR	525552..526790	2.02124	1.01524	2.02124	0.0226428	0.086702	5.24197	2.39011	5.24197	9.56799e-08	1.62708e-06	1.61994	0.69594	0.114993	0.368797	1	3.18981	1.67347	3.18981	0.000181678	0.00224189	0.385589	0.608513	1.57814
KRE6	orf19.7363	Essential beta-1,6-glucan synthase subunit; change in mRNA length, not abundance, at yeast-hypha transition; alkaline induced by Rim101, on cell wall regeneration; Spider biofilm induced; Bcr1-repressed in RPMI a/a biofilms	Ca21chr3	1306201..1308423	2.17329	1.11988		0.00013485	0.00148934	1.55155	0.633708		0.0307758	0.090362	1.10577	0.145051	0.621113	0.857599	1	1.40772	0.493358		0.0925726	0.269511
CHS3	orf19.4937	Putative serine kinase with a predicted role in the processing of the 20S pre-rRNA into mature 18S rRNA; null mutants are hypersensitive to caspofungin	Ca21chr1	complement(2856351..2859992)	2.16876	1.11687		1.81235e-05	0.000255665	1.40875	0.494411		0.0578262	0.145268	1.18559	0.245602	0.346295	0.671466	1	1.57246	0.653026		0.0122041	0.0649253
orf19.1830	orf19.1830	Has domain(s) with predicted oxidoreductase activity and role in metabolic process	Ca21chr1	complement(2344309..2344641)	2.15859	1.11009		0.00215051	0.0143616	1.18013	0.238949		0.513876	0.668265	1.14232	0.19197	0.595122	0.844488	1	2.01368	1.00984		0.00567641	0.0358161
SFH5	orf19.4897	Putative phosphatidylinositol transporter; rat catheter and Spider biofilm repressed	Ca21chr1	complement(2267445..2268407)	1.59507	0.673621	1.59507	0.0182626	0.0737996	4.21494	2.07551	4.21494	3.78253e-13	1.76393e-11	2.90606	1.53906	6.82688e-08	2.90236e-06	0.000423744	2.58601	1.37073	2.58601	1.70497e-06	3.82048e-05	0.378433	0.613534	1.62125
orf19.7243	orf19.7243	Deoxycytidine monophosphate (dCMP) deaminase; role in dUMP and dTMP biosynthesis; Spider biofilm repressed	Ca21chr1	3155237..3156250	-1.69109	-0.757955	0.591334	0.00517353	0.0281932	-1.54259	-0.625351	0.648262	0.0215695	0.0687279	-1.22456	-0.292266	0.28207	0.605243	1	-1.69274	-0.759356	0.59076	0.00508064	0.0333004	0.912183	0.911298	0.999029
ERG27	orf19.3240	3-Keto sterol reductase of ergosterol biosynthesis; acts in C-4 sterol demethylation with Erg25p and Erg26p; possible drug target, essential for viability; functional homolog of S. cerevisiae Erg27p	Ca21chrR	complement(258566..259606)	1.69198	0.758716	1.69198	0.000909797	0.00710308	1.85646	0.892552	1.85646	9.71526e-05	0.000808178	3.37065	1.75303	2.02061e-14	2.66849e-12	1.25419e-10	2.3268	1.21835	2.3268	1.01921e-07	2.98407e-06	0.911404	1.25336	1.37519
orf19.4193	orf19.4193	Ortholog(s) have Arp2/3 complex binding activity, role in actin cortical patch assembly, actin filament debranching, negative regulation of Arp2/3 complex-mediated actin nucleation and actin cortical patch, cytosol, nucleus localization	Ca21chr6	complement(115873..116477)	-1.80773	-0.85418	0.55318	0.00234485	0.0152403	-1.64548	-0.718506	0.607727	0.0102961	0.0391831	-1.77761	-0.829937	0.00307514	0.0279954	1	-1.51541	-0.599707	0.659888	0.0332094	0.135744	0.910244	1.08583	1.1929
orf19.2959.1	orf19.2959.1	Ortholog(s) have cytosol localization	Ca21chr1	complement(564315..564488)	2.15668	1.10881		0.0011118	0.00827452	-1.42258	-0.50851		0.137167	0.273777	1.00343	0.00493964	0.988393	0.999992	1	2.60056	1.37882		5.2515e-05	0.000781679
ORC3	orf19.6942	Protein similar to S. cerevisiae Orc3p, which is a component of the origin recognition complex involved in DNA replication; mutation confers hypersensitivity to toxic ergosterol analog; induced under hydroxyurea treatment	Ca21chr3	complement(787609..789657)	1.71545	0.778589	1.71545	0.000745672	0.00613031	1.88887	0.917521	1.88887	7.08697e-05	0.000620434	1.74514	0.803344	0.000512595	0.00657371	1	2.17555	1.12138	2.17555	1.23929e-06	2.89184e-05	0.908191	1.15177	1.26821
orf19.5592	orf19.5592	Putative isoleucyl-tRNA synthetase, the target of drugs including the cyclic beta-amino acid icofungipen/PLD-118/BAY-10-8888 and mupirocin; protein present in exponential and stationary growth phase yeast cultures	Ca21chr6	648633..650654	2.70705	1.43672	2.70705	0.00102808	0.00781062	7.16953	2.84188	7.16953	2.55386e-09	5.80653e-08	4.41523	2.14249	6.01799e-07	1.91557e-05	0.00373537	3.09244	1.62875	3.09244	0.000227467	0.00270995	0.377578	0.431331	1.14236
UTP13	orf19.4268	Has domain(s) with predicted Rho guanyl-nucleotide exchange factor activity, role in regulation of Rho protein signal transduction and intracellular localization	Ca21chr5	complement(568110..570509)	2.15461	1.10743		0.00149635	0.010725	1.65449	0.726391		0.037353	0.105013	1.2046	0.268553	0.441586	0.747132	1	-1.0611	-0.0855647		0.806162	0.909059
orf19.4262	orf19.4262	Ortholog(s) have mRNA binding activity and role in cellular protein complex localization, establishment of mitochondrion localization, nuclear-transcribed mRNA catabolic process, deadenylation-dependent decay	Ca21chr5	complement(557647..559089)	1.55402	0.636009	1.55402	0.0193286	0.0768562	1.71556	0.778678	1.71556	0.00422322	0.0190783	2.25854	1.17539	1.41959e-05	0.000307017	0.0881139	2.95202	1.5617	2.95202	1.05296e-08	4.08482e-07	0.905842	1.72074	1.8996
orf19.1939	orf19.1939	Ortholog of S. cerevisiae : YDR374C, C. glabrata CBS138 : CAGL0A02970g, C. dubliniensis CD36 : Cd36_51030, C. parapsilosis CDC317 : CPAR2_303320 and Candida tenuis NRRL Y-1498 : CANTEDRAFT_106457	Ca21chr5	complement(291477..292571)	1.46105	0.547005	1.46105	0.0325724	0.112445	1.61561	0.692082	1.61561	0.0066374	0.0275759	1.6744	0.743648	0.00360185	0.0315327	1	1.86715	0.900839	1.86715	0.000435557	0.00461349	0.904331	1.15569	1.27795
orf19.6860	orf19.6860	Ortholog(s) have CDP-diacylglycerol-inositol 3-phosphatidyltransferase activity, role in phosphatidylinositol biosynthetic process and Golgi apparatus, integral to membrane, mitochondrial outer membrane localization	Ca21chr4	1128823..1129515	1.52327	0.60717	1.52327	0.0334629	0.114438	1.68535	0.753048	1.68535	0.00818633	0.0327706	1.76737	0.821608	0.00383792	0.0330861	1	1.93956	0.955731	1.93956	0.000813938	0.00774864	0.903829	1.15084	1.27329
orf19.4612	orf19.4612	Putative endoplasmic reticulum protein; possibly adherence-induced	Ca21chr4	356583..357308	4.50736	2.17228	4.50736	5.48501e-06	8.98297e-05	12.9318	3.69285	12.9318	5.30687e-14	2.8823e-12	24.9606	4.64158	0	0	0	6.08512	2.60529	6.08512	1.97254e-07	5.49038e-06	0.348549	0.470556	1.35004
orf19.3483	orf19.3483	Putative bifunctional enzyme with predicted indole-3-glycerol-phosphate synthase and anthranilate synthase activities; regulated by Gcn2p and Gcn4p	Ca21chr6	501608..502825	7.31468	2.87079	7.31468	1.11366e-12	7.26227e-11	21.2969	4.41257	21.2969	0	0	1.59339	0.672098	0.095507	0.331999	1	2.08332	1.05888	2.08332	0.00850562	0.0493405	0.343461	0.0978223	0.284813
orf19.7554	orf19.7554	GPI-anchored cell surface protein; beta-1,3-glucanosyltransferase with similarity to the A. fumigatus GEL family; transcript induced in RHE model of oral candidiasis; fluconazol-induced	Ca21chrR	2097128..2098810	4.2579	2.09014	4.2579	7.12245e-07	1.47856e-05	12.6206	3.65771	12.6206	0	0	2.02187	1.01569	0.0162018	0.0977191	1	1.99423	0.995834	1.99423	0.018359	0.0890906	0.337376	0.158014	0.468361
PHO13	orf19.1405	Putative 4-nitrophenylphosphatase; Hap43p-repressed gene; transcription is regulated upon yeast-hyphal switch	Ca21chr2	1940951..1941916	2.69018	1.4277	2.69018	9.37454e-06	0.000143674	8.00111	3.0002	8.00111	0	0	1.72451	0.786187	0.0137575	0.0863126	1	4.65978	2.22026	4.65978	1.3326e-11	8.70679e-10	0.336226	0.582391	1.73214
RHD1	orf19.54	Glycosylphosphatidylinositol (GPI)-anchored cell wall protein; required for filamentous growth at acidic pH; expression repressed by Rim101 and activated by Nrg1; Hap43-induced	Ca21chr1	1048370..1050334	6.27842	2.6504	6.27842	3.33878e-11	1.71271e-09	18.8714	4.23813	18.8714	0	0	5.26039	2.39517	2.36585e-09	1.39855e-07	1.46848e-05	5.67116	2.50364	5.67116	4.20893e-10	2.16311e-08	0.332695	0.300516	0.903279
LAP41	orf19.1628	Ortholog(s) have role in U4 snRNA 3'-end processing, exonucleolytic trimming to generate mature 3'-end of 5.8S rRNA from tricistronic rRNA transcript (SSU-rRNA, 5.8S rRNA and LSU-rRNA), more	Ca21chr3	complement(470532..472085)	1.63289	0.70743	1.63289	0.00509375	0.0278073	1.82016	0.864062	1.82016	0.00061826	0.0039039	1.70869	0.772892	0.00219984	0.0214019	1	1.67857	0.747233	1.67857	0.00312143	0.0226668	0.897117	0.922213	1.02797
orf19.3461	orf19.3461	Protein of unknown function; oxidative stress-induced via Cap1; induced by alpha pheromone in SpiderM medium	Ca21chr6	460187..460549	5.97749	2.57954	5.97749	6.64732e-10	2.62802e-08	18.095	4.17752	18.095	0	0	13.994	3.80674	1.22125e-15	2.16579e-13	7.58027e-12	4.46109	2.1574	4.46109	1.48007e-07	4.21411e-06	0.33034	0.246537	0.746315
PGA10	orf19.5674	GPI anchored membrane protein; utilization of hemin and hemoglobin for Fe in host; Rim101 at ph8/hypoxia/ketoconazole/ciclopirox/hypha-induced; required for RPMI biofilm formation, Bcr1-induced in a/a biofilm; rat catheter biofilm repressed	Ca21chr4	complement(72795..73547)	3.78233	1.91928	3.78233	0.000341576	0.00325678	12.4253	3.63521	12.4253	1.31999e-11	4.50174e-10	12.569	3.65179	8.4438e-12	7.94101e-10	5.24107e-08	12.5176	3.64589	12.5176	1.05742e-11	7.21254e-10	0.304405	1.00743	3.3095
orf19.5517	orf19.5517	Putative GPI-anchored protein; exogenously expressed protein substrate for Kex2 processing in vitro; repressed by alpha pheromone in SpiderM medium; macrophage-induced; induced in oralpharyngeal candidiasis; Spider biofilm induced	Ca21chr6	514411..515520	-1.89368	-0.921192	0.528073	0.000633464	0.00538618	-1.69541	-0.761635	0.589828	0.00468603	0.0208503	-2.88379	-1.52797	1.48791e-08	7.38835e-07	9.23543e-05	-2.69223	-1.4288	0.371439	1.17045e-07	3.41079e-06	0.8953	0.629742	0.703387
DNA2	orf19.1192	Protein similar to S. cerevisiae Dna2p, which is a DNA replication factor involved in DNA repair; induced under hydroxyurea treatment	Ca21chr6	complement(49650..53930)	-1.61793	-0.694152	0.618073	0.00764626	0.0378472	-1.44772	-0.533778	0.690743	0.0409442	0.112701	-1.44027	-0.526335	0.0436087	0.19801	1	-1.97814	-0.984145	0.505525	0.000155407	0.00197666	0.894793	0.731857	0.817906
MID1	orf19.3212	Putative stretch-activated Ca2+ channel of the high affinity calcium uptake system; role in thigmotropism; decreased transcription is observed upon fluphenazine treatment or in an azole-resistant strain with CDR1 and CDR2 overexpression	Ca21chr5	879385..881061	1.61665	0.69301	1.61665	0.000963179	0.00738993	1.80691	0.853522	1.80691	4.85922e-05	0.000438389	1.41121	0.496936	0.0173333	0.102356	1	1.94442	0.95934	1.94442	5.10581e-06	9.87283e-05	0.894708	1.0761	1.20274
orf19.1186	orf19.1186	Has domain(s) with predicted role in attachment of GPI anchor to protein and GPI-anchor transamidase complex localization	Ca21chr6	30104..30796	-1.81611	-0.860851	0.550627	6.4523e-05	0.000802594	-1.62467	-0.700143	0.615511	0.00106691	0.00615458	-1.24501	-0.316163	0.14066	0.416856	1	-1.59333	-0.672042	0.627618	0.00172136	0.01404	0.894585	1.01967	1.13982
TEF4	orf19.2652	Putative 1,4-benzoquinone reductase; hyphal-induced; regulated by Cyr1, Ras1, Efg1, Nrg1, Rfg1, Tup1; Hap43-induced; Spider biofilm induced	Ca21chr5	741779..742438	4.12728	2.04519	4.12728	0.00103618	0.00783043	14.0276	3.8102	14.0276	5.81181e-09	1.25693e-07	6.07407	2.60266	3.01614e-06	8.13965e-05	0.0187212	26.2771	4.71573	26.2771	1.12244e-13	1.18084e-11	0.294226	1.87324	6.36667
RCN1	orf19.123	Predicted ORF in the Major Repeat Sequence on chromosome 4; member of a family encoded by FGR6-related genes in the RB2 repeat sequence	Ca21chr6	226997..227629	1.46387	0.549789	1.46387	0.0311647	0.10843	1.63897	0.712791	1.63897	0.00581358	0.0246988	1.50112	0.58604	0.0203173	0.114749	1	1.61387	0.690526	1.61387	0.00725582	0.0437251	0.893164	0.984685	1.10247
RIM1	orf19.2483	Putative single-stranded DNA-binding protein; protein level decreases in stationary phase cultures; rat catheter biofilm repressed	Ca21chr1	complement(1189582..1190013)	-1.96222	-0.972489	0.509626	0.000220222	0.00227063	-1.75224	-0.809197	0.570699	0.00213123	0.0110146	-1.34825	-0.431088	0.10103	0.342218	1	-1.55844	-0.640104	0.641667	0.0150345	0.0768057	0.892985	1.12435	1.25909
AGP3	orf19.3795	Putative serine transporter; possible role in assimilation of sulfur; F-12/CO2 early biofilm induced	Ca21chr4	complement(1039635..1041176)	1.91775	0.939414	1.91775	0.00440139	0.0249576	7.18232	2.84445	7.18232	0	0	1.93282	0.950708	0.00398729	0.0341367	1	2.80909	1.4901	2.80909	7.11301e-06	0.000133385	0.26701	0.391112	1.46479
CRD2	orf19.4674.1	Putative U3 snoRNA-associated protein; Hap43-induced; physically interacts with TAP-tagged Nop1; Spider biofilm induced	Ca21chr4	233670..233900	10.1689	3.34609	10.1689	9.74567e-05	0.00112021	40.3718	5.33528	40.3718	5.16519e-10	1.3701e-08	8.47191	3.08269	0.000465932	0.00603766	1	7.60179	2.92634	7.60179	0.000648554	0.00628996	0.251882	0.188295	0.747552
PGA45	orf19.2451	Putative GPI-anchored cell wall protein; repressed in core caspofungin response; Hog1-induced; regulated by Ssn6; Mob2-dependent hyphal regulation; flow model biofilm induced	Ca21chr1	1251599..1252987	24.68	4.62527	24.68	0	0	138.053	7.10907	138.053	0	0	105.545	6.72171	0	0	0	23.8502	4.57593	23.8502	0	0	0.178773	0.172762	0.966378
orf19.6025	orf19.6025	Ortholog(s) have N-acetylglucosaminyldiphosphodolichol N-acetylglucosaminyltransferase activity and role in dolichol-linked oligosaccharide biosynthetic process	Ca21chr1	155448..156329	1.76224	0.817414	1.76224	0.00634276	0.0329452	1.987	0.990593	1.987	0.000824353	0.00499196	1.99865	0.999029	0.000625006	0.00767029	1	3.07176	1.61907	3.07176	6.83875e-08	2.07064e-06	0.886886	1.54593	1.7431
orf19.6008.3	orf19.6008.3	Ortholog of C. dubliniensis CD36 : Cd36_00920, Debaryomyces hansenii CBS767 : DEHA2F20724g, Pichia stipitis Pignal : PICST_32745 and Candida albicans WO-1 : CAWG_01277	Ca21chr1	198227..198752	-1.68745	-0.754844	0.59261	0.00680831	0.0345746	-1.49529	-0.580421	0.668769	0.0375271	0.105399	1.05894	0.0826143	0.77442	0.92617	1	-1.58416	-0.663714	0.631251	0.0177362	0.0867369	0.886121	0.943901	1.0652
SUL2	orf19.2738	Protein of unknown function; Spider biofilm induced	Ca21chr4	complement(539120..541600)	-4.30168	-2.1049	0.232467	4.68674e-05	0.00060354	3.83371	1.93874	3.83371	0.000154023	0.00118705	2.26313	1.17832	0.0229046	0.125921	1	-2.1931	-1.13297	0.455975	0.0292157	0.124122	0.0606376	0.118938	1.96146
GSC1	orf19.2929	Essential beta-1,3-glucan synthase subunit; gsc1 allele determines resistance/sensitivity to echinocandins; 16 predicted membrane-spanning regions; mRNA abundance declines after yeast-to-hypha transition; Spider biofilm induced	Ca21chr1	complement(506007..511700)	2.11524	1.08082		0.00127533	0.00932389	1.55694	0.638713		0.0569939	0.143572	1.09952	0.136867	0.683477	0.88807	1	1.38448	0.469342		0.161873	0.372957
QDR3	orf19.136	Predicted membrane transporter, member of the drug:proton antiporter (12 spanner) (DHA1) family, major facilitator superfamily (MFS); Hap43p-repressed gene	Ca21chr6	complement(248010..250103)	2.11462	1.0804		3.21302e-06	5.53978e-05	1.19844	0.261159		0.258877	0.426446	1.30418	0.383144	0.100039	0.340617	1	1.8704	0.903347		0.000113531	0.00150574
orf19.6484	orf19.6484	Ortholog of C. parapsilosis CDC317 : CPAR2_808370, C. dubliniensis CD36 : Cd36_72070, Candida orthopsilosis Co 90-125 : CORT_0C00800 and Candida albicans WO-1 : CAWG_05577	Ca21chr7	495607..496065	13.4209	3.74641		2.29258e-07	5.2704e-06	2.59117	1.3736		0.123053	0.253245	-3.94605	-1.98041	0.0113921	0.0750015	1	19.3043	4.27085		4.33285e-09	1.82736e-07
LDG3	orf19.6486	Putative LDG family protein; F-12/CO2 early biofilm induced	Ca21chr7	493961..494419	10.4786	3.38938		1.08516e-06	2.16878e-05	2.57513	1.36465		0.116336	0.24346	-3.42218	-1.77491	0.0191923	0.1102	1	14.6931	3.87707		2.78341e-08	9.65176e-07
orf19.5874	orf19.5874	Ortholog of C. dubliniensis CD36 : Cd36_84250, C. parapsilosis CDC317 : CPAR2_806160, Candida tenuis NRRL Y-1498 : CANTEDRAFT_137075 and Debaryomyces hansenii CBS767 : DEHA2F11462g	Ca21chr3	complement(898212..899102)	9.55107	3.25566		0.00279987	0.0174837	5.35966	2.42214		0.0849868	0.194081	1.43271	0.518744	0.493474	0.780647	1	2.36698	1.24305		0.0770709	0.23919
orf19.3924	orf19.3924	Putative RNA polymerase subunit ABC10-alpha of RNA polymerase complexes I, II, and III; flucytosine induced; Spider biofilm induced	Ca21chr5	complement(966936..968075)	7.6813	2.94135		0.00204234	0.0138157	3.2354	1.69394		0.0895908	0.201045	1.0953	0.131329	0.847184	0.952518	1	2.2345	1.15995		0.119176	0.312253
orf19.6487	orf19.6487	Ortholog of C. parapsilosis CDC317 : CPAR2_808350, C. dubliniensis CD36 : Cd36_72060, Candida orthopsilosis Co 90-125 : CORT_0C00820 and Candida albicans WO-1 : CAWG_05575	Ca21chr7	492273..492731	5.84776	2.54788		0.00156625	0.0111744	2.26647	1.18045		0.191137	0.345886	-7.36049	-2.8798	0.0024248	0.0230134	1	8.38116	3.06715		0.000165282	0.00206835
orf19.4459	orf19.4459	Predicted heme-binding stress-related protein; Tn mutation affects filamentous growth; induced during chlamydospore formation in C. albicans and C. dubliniensis; Spider biofilm induced	Ca21chr1	complement(813949..815640)	5.13688	2.36089		0.000780838	0.0063438	23.1753	4.53452		1.02711e-10	3.15606e-09	1.49288	0.578098	0.406801	0.724548	1	2.55358	1.35252		0.0528644	0.186471
orf19.6896	orf19.6896	Ortholog(s) have role in cellular response to oxidative stress and cytosol, mitochondrion, nucleus localization	Ca21chr7	complement(230874..232412)	2.10322	1.0726	2.10322	0.000329085	0.00316687	1.62076	0.696669	1.62076	0.0191041	0.0626077	1.16799	0.224022	0.447258	0.75279	1	3.13598	1.64892	3.13598	4.77651e-08	1.50496e-06	1.29767	1.93489	1.49104
CAN1	orf19.97	Functional homolog of S. cerevisiae Has1p, which is a nucleolar protein of the DEAD-box ATP-dependent RNA helicase family that is involved in biogenesis of the ribosome, particularly the small (40S) subunit; caspofungin-downregulated	Ca21chr6	191106..192821	3.83663	1.93984		0.000125053	0.00139457	5.95666	2.5745		3.84635e-07	5.69792e-06	1.28527	0.362073	0.475017	0.771993	1	1.43226	0.518289		0.305238	0.535503
orf19.4320	orf19.4320	Ortholog of Candida albicans WO-1 : CAWG_04676	Ca21chr5	complement(654510..654890)	3.65954	1.87166		0.00764343	0.0378472	7.6827	2.94161		0.000140368	0.00109869	4.99916	2.32168	0.0191781	0.1102	1	1.39506	0.480322		0.467157	0.679232
SOL3	orf19.704	Putative protein of unknown function; Hap43p-repressed gene; mutation confers hypersensitivity to toxic ergosterol analog, and to amphotericin B	Ca21chrR	complement(1440949..1441728)	-1.80379	-0.851028	0.55439	0.000340852	0.00325488	-1.57159	-0.652221	0.6363	0.00591136	0.0250798	-1.55727	-0.639017	0.0070878	0.0525615	1	-1.49396	-0.579142	0.669362	0.0148056	0.0758236	0.871271	1.05196	1.20739
orf19.5006.1	orf19.5006.1	Ortholog(s) have SNAP receptor activity and role in Golgi to plasma membrane transport, cytokinesis, endocytosis, exocytosis, vesicle fusion	Ca21chr1	complement(3009603..3010010)	2.09701	1.06833	2.09701	9.6845e-07	1.95804e-05	1.49144	0.576705	1.49144	0.00822408	0.032891	1.5849	0.664391	0.0023024	0.0220346	1	2.5745	1.36429	2.5745	4.50718e-10	2.27448e-08	1.40603	1.72618	1.2277
PBR1	orf19.6274	Protein of unknown function; required for cohesion, adhesion, and RPMI biofilm formation; induced by alpha pheromone in white cells; fluconazole-induced; Spider biofilm induced	Ca21chr1	complement(1356803..1357330)	3.5485	1.82721		0.00602105	0.031485	2.04819	1.03435		0.149606	0.290334	1.51894	0.603066	0.435907	0.743522	1	5.36303	2.42305		0.000273848	0.00314773
PRD1	orf19.434	Protein of unknown function; Hap43-induced; regulated by Nrg1, Tup1; repressed by alpha pheromone in SpiderM medium; Spider biofilm induced; Bcr1-repressed in RPMI a/a biofilms	Ca21chr1	complement(1113371..1115479)	-1.56015	-0.641685	0.640964	0.00397768	0.0231392	-1.35386	-0.437074	0.738631	0.0496749	0.129988	-1.10702	-0.146687	0.510352	0.78898	1	-1.47699	-0.562662	0.677052	0.011599	0.0629624	0.867772	0.91663	1.0563
orf19.4192.1	orf19.4192.1	Ortholog of C. parapsilosis CDC317 : CPAR2_602880, C. dubliniensis CD36 : Cd36_60590, Candida tenuis NRRL Y-1498 : CANTEDRAFT_115034 and Debaryomyces hansenii CBS767 : DEHA2F15334g	Ca21chr6	complement(118747..119287)	-1.70024	-0.765739	0.588152	0.000672946	0.00563694	-1.47221	-0.55798	0.679253	0.0133666	0.0475997	-1.13299	-0.180135	0.426187	0.736838	1	-1.71024	-0.774195	0.584715	0.000586611	0.00581644	0.865881	0.860821	0.994156
orf19.1363	orf19.1363	Ortholog of Rmp1; subunit of RNase MRP subunit that processes pre-rRNA and has a role in cell cycle-regulated degradation of daughter cell-specific mRNAs; rat catheter and Spider biofilm induced	Ca21chr2	complement(2020423..2021601)	3.49019	1.80331		0.00113175	0.0084028	11.9495	3.57888		1.29977e-10	3.93544e-09	2.68391	1.42434	0.0104883	0.0709195	1	-1.18876	-0.249452		0.65233	0.812077
orf19.158	orf19.158	S. cerevisiae Fig1 ortholog; an integral membrane protein required for mating; role in thigmotropism; transcript is opaque-specific and a-specific; activated by Cph1 or alpha pheromone	Ca21chr3	complement(232741..233667)	3.39757	1.7645		1.76641e-08	5.17175e-07	5.65859	2.50044		2.10942e-15	1.29636e-13	1.54513	0.627728	0.045238	0.2023	1	1.44323	0.529303		0.0905775	0.265446
FGR46	orf19.7557	Protein lacking an ortholog in S. cerevisiae; transposon mutation affects filamentous growth	Ca21chrR	complement(2100350..2100712)	3.37448	1.75467		0.0016355	0.0114448	16.3881	4.03458		9.98646e-10	2.49943e-08	1.56722	0.648207	0.223382	0.541403	1	1.71557	0.778685		0.160097	0.371044
orf19.5619	orf19.5619	Protein of unknown function; induced by alpha pheromone in SpiderM medium; Spider biofilm induced	Ca21chr6	693815..695932	-1.83625	-0.876759	0.544589	0.000102736	0.00117654	-1.58682	-0.666141	0.63019	0.00314533	0.0150409	-1.18611	-0.246234	0.276045	0.600986	1	-1.99137	-0.99376	0.502167	1.05748e-05	0.000187002	0.864167	0.796851	0.922103
ROT1	orf19.6029	Similar to S. cerevisiae Rot1p, which is involved in cell wall 1,6-beta-glucan biosynthesis; has predicted transmembrane region; possibly an essential gene, disruptants not obtained by UAU1 method	Ca21chr1	complement(135656..136438)	2.09096	1.06417		0.000594746	0.00513427	1.64432	0.717493		0.0209517	0.0670692	1.23813	0.308158	0.326757	0.654674	1	1.33999	0.42222		0.173591	0.388613
IDI1	orf19.2775	Predicted single-stranded nucleic acid binding protein; flow model biofilm induced	Ca21chr4	450184..451038	3.34092	1.74025		1.9591e-07	4.58874e-06	4.3518	2.12161		2.28575e-10	6.53808e-09	2.3612	1.23952	0.000216878	0.00318338	1	1.47332	0.559072		0.094477	0.273558
orf19.2670	orf19.2670	Ortholog(s) have 3-hydroxyacyl-[acyl-carrier-protein] dehydratase activity, role in fatty acid biosynthetic process and mitochondrion localization	Ca21chr4	complement(672894..673769)	-1.66709	-0.737334	0.599847	0.0014648	0.010511	-1.43841	-0.524474	0.695212	0.0218327	0.069353	1.08218	0.11394	0.623293	0.858013	1	-1.47786	-0.56351	0.676654	0.0154436	0.077997	0.862825	0.973305	1.12804
SEC65	orf19.2557	Component of the protein-targeting Signal Recognition Particle (SRP); similar to mammalian Srp19; functional homolog of S. cerevisiae Sec65; Tbf1-induced	Ca21chrR	complement(378024..378851)	1.56005	0.64159	1.56005	0.00152987	0.01094	1.80928	0.855415	1.80928	2.44896e-05	0.000236771	1.56229	0.643661	0.00152054	0.0158355	1	1.38238	0.467157	1.38238	0.0211116	0.0980836	0.862248	0.764052	0.886116
GUT2	orf19.3133	Putative GPI-anchored protein; macrophage-induced gene; mutants are viable	Ca21chr4	1507275..1509227	3.23668	1.69451		9.57688e-05	0.00110696	3.69111	1.88406		1.45494e-05	0.000149516	-1.09916	-0.136401	0.753513	0.918149	1	1.31398	0.393948		0.364342	0.591374
orf19.6307	orf19.6307	Ortholog of C. dubliniensis CD36 : Cd36_30250, Candida tenuis NRRL Y-1498 : CANTEDRAFT_98619, Debaryomyces hansenii CBS767 : DEHA2G22594g and Pichia stipitis Pignal : PICST_50168	Ca21chrR	complement(1052080..1053468)	2.07552	1.05347		0.0104959	0.048222	1.62246	0.698187		0.0876144	0.19797	1.80943	0.855532	0.0366981	0.176272	1	3.6528	1.869		8.46515e-06	0.000156379
orf19.213	orf19.213	Ortholog(s) have role in ubiquitin-dependent protein catabolic process and nucleus, proteasome regulatory particle, lid subcomplex, proteasome storage granule localization	Ca21chr2	1818268..1819101	1.57134	0.651996	1.57134	0.00766747	0.0379219	1.8282	0.87042	1.8282	0.000378666	0.00260574	1.44528	0.531345	0.0298887	0.153069	1	1.6466	0.719487	1.6466	0.003301	0.0236871	0.859503	0.900668	1.04789
orf19.2308	orf19.2308	Putative 6-phosphofructo-2-kinase; catalyzes synthesis of fructose-2,6-bisphosphate; Hap43-repressed; flow model, rat catheter and Spider biofilm induced	Ca21chr1	2442032..2443117	3.10957	1.63671		0.000186568	0.00196001	6.88813	2.78411		2.1365e-10	6.19686e-09	1.55161	0.633769	0.148305	0.430138	1	1.42588	0.511851		0.242547	0.473309
CNT	orf19.4118	Putative SSU processome and 90S preribosome component; repressed in core stress response; repressed by prostaglandins	Ca21chr2	1232842..1234668	2.90189	1.53699		7.06943e-05	0.00085536	2.9173	1.54463		6.53547e-05	0.000578394	1.08263	0.114545	0.767335	0.924021	1	1.2108	0.275957		0.475484	0.686834
DBP2	orf19.171	Putative RNA polymerase I subunit; rat catheter biofilm induced	Ca21chrR	561933..564684	2.88998	1.53106		0.000338078	0.00323336	2.69554	1.43057		0.000816404	0.00495349	1.03883	0.0549633	0.897711	0.972103	1	1.22614	0.294121		0.491108	0.697553
ERO1	orf19.4871	Ortholog of S. cerevisiae Ero1; role in formation of disulfide bonds in the endoplasmic reticulum; fluconazole-induced; induced by Mnl1 under weak acid stress; Spider biofilm induced	Ca21chr1	2199912..2201654	2.87709	1.52461		2.93398e-05	0.000398494	2.84973	1.51083		3.48329e-05	0.000326598	1.87112	0.903898	0.0133602	0.0844466	1	1.60776	0.685052		0.0604225	0.204383
DED1	orf19.7392	Protein of unknown function; Hap43-induced; Spider biofilm induced	Ca21chr3	complement(1387982..1390000)	2.0597	1.04244		0.00701914	0.0353688	1.97667	0.983072		0.0110472	0.0412574	-1.10786	-0.147779	0.702929	0.895531	1	-1.14714	-0.198041		0.608489	0.782775
FAD3	orf19.4933	Putative U3 snoRNP protein; Hap43p-induced gene; physically interacts with TAP-tagged Nop1p	Ca21chr1	complement(2843736..2845037)	2.85964	1.51583		0.00255678	0.0163271	10.1591	3.3447		4.62771e-11	1.45072e-09	1.81813	0.862455	0.0885605	0.317303	1	1.32851	0.409805		0.415444	0.636549
FGR51	orf19.156	Protein lacking an ortholog in S. cerevisiae; transposon mutation affects filamentous growth; Hap43p-repressed gene	Ca21chr2	complement(988715..990196)	-1.77751	-0.829854	0.562586	0.000357459	0.00337709	-1.51924	-0.603348	0.658225	0.00960169	0.0370648	-1.41975	-0.505633	0.0294532	0.151088	1	-1.5639	-0.645145	0.639428	0.00549205	0.0352161	0.854703	0.971444	1.13659
SUR2	orf19.5818	Trehalose-6-phosphate synthase; role in hyphal growth and virulence in mouse systemic infection; induced in presence of human neutrophils; macrophage/pseudohyphal-repressed after 16h; stationary phase enriched protein; Hap43-repressed	Ca21chr2	573007..574035	2.83037	1.50099		2.51013e-06	4.42471e-05	3.74019	1.90311		2.52804e-09	5.76894e-08	3.23638	1.69438	1.15403e-07	4.56247e-06	0.000716307	1.50624	0.590954		0.0638021	0.211549
orf19.4921.1	orf19.4921.1	Histone H2A; repressed in fkh2 mutant; amphotericin B repressed; farnesol regulated; RNA abundance regulated by tyrosol and cell density; Hap43-induced gene; Spider biofilm repressed	Ca21chr1	2812003..2812167	2.81657	1.49394		0.00387988	0.0227299	22.7629	4.50861		2.31148e-13	1.1122e-11	7.04207	2.816	4.49804e-05	0.000828468	0.279194	1.76978	0.823567		0.121558	0.316357
BFR1	orf19.4560	Protein involved in the maintenance of normal ploidy; S. cerevisiae ortholog cofers Brefeldin A resistance; stationary phase enriched protein; Spider biofilm repressed	Ca21chr4	complement(447852..449240)	2.79702	1.48389		1.14834e-05	0.000171753	2.93492	1.55332		4.40046e-06	5.2182e-05	1.368	0.45207	0.181805	0.485153	1	1.43068	0.516699		0.126578	0.323011
orf19.193	orf19.193	Ortholog of C. dubliniensis CD36 : Cd36_19310, C. parapsilosis CDC317 : CPAR2_209710, Candida tenuis NRRL Y-1498 : CANTEDRAFT_113479 and Debaryomyces hansenii CBS767 : DEHA2C15114g	Ca21chr2	complement(993393..994229)	2.04953	1.03529	2.04953	0.00443742	0.0250848	1.77634	0.828908	1.77634	0.0245986	0.0760377	1.86936	0.902542	0.0134264	0.084779	1	2.22475	1.15365	2.22475	0.00166415	0.0136995	1.15379	1.25244	1.0855
MP65	orf19.1779	Cell surface mannoprotein; cell-wall glucan metabolism, adhesion; adhesin motif; O-glycosylation; induced by heat, germ tube formation, wall regeneration; mycelial antigen; diagnostic marker; fluconazole-repressed; Spider biofilm induced	Ca21chr2	complement(2053567..2054703)	-1.92419	-0.944248	0.5197	0.00640675	0.0331942	-1.64027	-0.713934	0.609656	0.0392787	0.109084	-1.57825	-0.658325	0.0573756	0.238591	1	-1.94596	-0.960481	0.513886	0.00555312	0.0353971	0.852449	0.842911	0.988811
orf19.4659	orf19.4659	Ortholog(s) have RNA binding activity, role in mRNA splicing, via spliceosome and U2 snRNP, U2-type prespliceosome localization	Ca21chr4	complement(257073..258350)	1.66426	0.734878	1.66426	0.010439	0.0480506	1.95326	0.965884	1.95326	0.000749597	0.00459758	2.9829	1.57672	4.0377e-08	1.81609e-06	0.00025062	1.50412	0.588916	1.50412	0.0401294	0.154614	0.852041	0.770055	0.903777
MET13	orf19.288	Putative methionine biosynthesis protein; ketoconazole-induced; amphotericin B repressed; Spider biofilm repressed	Ca21chr3	complement(628183..630027)	1.59091	0.669853	1.59091	0.0225125	0.0863	1.8703	0.903269	1.8703	0.00208625	0.0108763	1.66298	0.733768	0.0123496	0.0795164	1	2.73439	1.45122	2.73439	7.98615e-07	1.96707e-05	0.850619	1.46201	1.71876
orf19.3306	orf19.3306	Ortholog(s) have four-way junction DNA binding activity, role in meiotic recombination checkpoint, synaptonemal complex assembly and lateral element localization	Ca21chr1	complement(239100..240923)	2.70824	1.43735		0.000497068	0.00445853	2.36769	1.24348		0.00308123	0.0148257	-1.05533	-0.0776897	0.853718	0.954853	1	1.27638	0.35206		0.389536	0.614718
FGR6-3	orf19.4712	CTP synthase 1; flucytosine induced; protein present in exponential and stationary growth phase yeast cultures	Ca21chr1	1691374..1692912	2.04055	1.02896		0.000712884	0.00590771	1.43072	0.516743		0.0907908	0.20337	1.06261	0.0876188	0.773379	0.925818	1	2.28857	1.19445		9.62334e-05	0.00129571
SSF1	orf19.6589	Triose-phosphate isomerase; antigenic in mouse/human; mutation affects filamentation; macrophage-repressed; protein in exponential and stationary growth phase yeast; possibly essential; flow model biofilm induced; Spider biofilm repressed	Ca21chrR	complement(2068624..2069970)	2.61668	1.38774		9.42097e-05	0.00109711	2.5251	1.33634		0.000168821	0.00128573	1.92778	0.946937	0.0078579	0.0573137	1	1.12882	0.17482		0.622634	0.791133
MLH1	orf19.4162	Putative mismatch repair protein; cell-cycle regulated periodic mRNA expression	Ca21chr4	complement(140630..142783)	-1.79237	-0.841865	0.557922	0.00560783	0.0300326	-1.51863	-0.602767	0.65849	0.0468344	0.124074	-1.21645	-0.282671	0.351831	0.676052	1	-1.54539	-0.627969	0.647087	0.0386573	0.151195	0.847275	0.982683	1.15982
orf19.804	orf19.804	Ortholog(s) have polyamine oxidase activity, role in pantothenate biosynthetic process, polyamine catabolic process and cytoplasm localization	Ca21chr2	complement(877222..878202)	1.62599	0.701321	1.62599	0.00596735	0.0312305	1.91965	0.940845	1.91965	0.000227681	0.00167442	1.45816	0.544146	0.0342626	0.167735	1	1.50352	0.588344	1.50352	0.0212029	0.0982137	0.847025	0.783225	0.924678
orf19.5576	orf19.5576	Putative pantothenate kinase; ortholog of S. cerevisiae Cab1; transposon mutation affects filamentous growth; repressed in core stress response	Ca21chr6	complement(614547..616211)	2.0377	1.02694	2.0377	1.08859e-05	0.000164002	1.98891	0.99198	1.98891	2.14005e-05	0.000210512	1.82471	0.867671	0.000195725	0.00289254	1	1.55612	0.63795	1.55612	0.00631184	0.038713	1.02453	0.782396	0.763663
KRE9	orf19.5861	Protein of beta-1,6-glucan biosynthesis; required for serum-induced hyphal growth; required for efficient utilization of galactose and for growth on glucose; similar to S. cerevisiae Kre9p and Knh1p; O-glycosylated by Pmt1p	Ca21chr3	870659..871474	2.03645	1.02605	2.03645	8.65474e-05	0.00102324	1.74085	0.799792	1.74085	0.0022478	0.0115117	1.43604	0.522094	0.0469016	0.207447	1	1.49292	0.57814	1.49292	0.0270011	0.117249	1.1698	0.857583	0.733102
orf19.1827	orf19.1827	Zn(II)2Cys6 transcription factor; involved in regulation of adhesion genes; involved in white-opaque switch; forms complex with Mcm1; mutant is sensetive to 5-fluorocytosine and lithium chloride; Spider biofilm induced	Ca21chr1	complement(1298462..1299820)	2.58855	1.37214		0.00542993	0.0292566	2.30079	1.20213		0.012544	0.0453927	-1.74498	-0.803207	0.0759739	0.285627	1	-1.2161	-0.282264		0.551969	0.745841
MNN22	orf19.3803	Putative tRNA methyltransferase complex subunit; regulated by Gcn4; repressed in response to amino acid starvation (3-aminotriazole treatment); Spider biofilm induced	Ca21chr4	complement(1018891..1020660)	2.58264	1.36884		0.000125521	0.00139626	4.09624	2.0343		1.27343e-08	2.57486e-07	1.39182	0.476971	0.182289	0.485607	1	1.54911	0.631437		0.0768039	0.238719
orf19.4758	orf19.4758	Putative reductase or dehydrogenase; Hap43-repressed gene; alkaline repressed	Ca21chr1	1965098..1965838	2.40635	1.26684		0.00142196	0.0102629	2.59643	1.37653		0.000519378	0.00338988	1.76145	0.816763	0.040296	0.187819	1	1.47591	0.561604		0.15759	0.36773
orf19.7546	orf19.7546	Protein of unknown function; rat catheter biofilm induced	Ca21chrR	2070097..2071701	2.0229	1.01643		0.000280523	0.00280388	1.48088	0.566452		0.0427719	0.116339	1.38497	0.469859	0.0939565	0.328557	1	-1.01626	-0.0232669		0.933718	0.973526
orf19.4394	orf19.4394	Protein of unknown function; induced by alpha pheromone in SpiderM medium	Ca21chrR	780330..782039	2.40606	1.26667		0.000960471	0.00738226	3.58515	1.84203		3.14496e-06	3.87316e-05	1.15611	0.209278	0.593275	0.843843	1	1.6301	0.704962		0.0669162	0.217914
TVP18	orf19.4845	Putative integral membrane protein; fluconazole-induced	Ca21chr1	complement(2147062..2147583)	2.0108	1.00777	2.0108	1.70226e-05	0.000242338	1.95418	0.966563	1.95418	3.82e-05	0.000356017	1.75071	0.807937	0.00059144	0.00732749	1	1.56316	0.644464	1.56316	0.00613496	0.0378526	1.02897	0.799906	0.777383
orf19.3007	orf19.3007	Ortholog(s) have role in endosome organization, regulation of protein localization and BLOC-1 complex localization	Ca21chr1	655863..656339	1.66882	0.738825	1.66882	0.00703252	0.0353919	1.98933	0.992281	1.98933	0.000310458	0.00218978	1.86724	0.900907	0.00115266	0.0126406	1	2.09625	1.06781	2.09625	0.00010802	0.00143572	0.838885	1.05375	1.25613
orf19.5921	orf19.5921	Ortholog(s) have glyoxysome localization	Ca21chr3	980598..981689	1.50968	0.594245	1.50968	0.00670756	0.0342665	1.80131	0.849048	1.80131	0.000110345	0.000896482	1.39961	0.485023	0.0278841	0.144955	1	1.4034	0.488922	1.4034	0.0258031	0.113831	0.838102	0.779097	0.929597
RAD16	orf19.2969	Ortholog of Candida albicans WO-1 : CAWG_02974	Ca21chr1	585974..588532	-1.67455	-0.743771	0.597176	0.00268821	0.016957	-1.40321	-0.488735	0.71265	0.049104	0.128875	-1.07629	-0.106066	0.669497	0.880135	1	-2.07001	-1.04964	0.48309	2.25612e-05	0.000365633	0.837966	0.677878	0.808957
ALI1	orf19.1710	Putative NADH-ubiquinone oxidoreductase; in detergent-resistant membrane fraction (possible lipid raft component); predicted N-terminal acetylation; nitric oxide-repressed; plasma membrane-localized; protein decreases in stationary phase	Ca21chr3	complement(302781..303620)	2.39503	1.26004		3.47774e-06	5.93031e-05	2.6747	1.41938		1.54784e-07	2.50847e-06	1.54122	0.624068	0.0212843	0.118912	1	1.38512	0.470011		0.0843438	0.252962
RPF2	orf19.3553	Protein of unknown function; UPF0057 protein family member; localizes to the plasma membrane; Spider biofilm induced	Ca21chr2	complement(1076184..1077167)	2.3835	1.25308		0.000118492	0.0013324	2.3269	1.21841		0.000187137	0.00140454	1.35097	0.434	0.184048	0.488298	1	-1.0046	-0.00662035		0.98377	0.994992
orf19.772.1	orf19.772.1	Ortholog of C. parapsilosis CDC317 : CPAR2_105440, Lodderomyces elongisporus NRLL YB-4239 : LELG_01504, Pichia stipitis Pignal : psti_CGOB_00118 and Candida orthopsilosis Co 90-125 : CORT_0B06660	Ca21chr1	982240..982461	2.34673	1.23065		3.10443e-06	5.36747e-05	2.36563	1.24222		2.83052e-06	3.50741e-05	1.2079	0.272505	0.307192	0.632629	1	1.23059	0.299355		0.255885	0.4878
orf19.3432	orf19.3432	Predicted membrane transporter, member of the drug:proton antiporter (12 spanner) (DHA1) family, major facilitator superfamily (MFS); induced by nitric oxide	Ca21chr6	306758..308398	-2.00208	-1.0015		0.00471151	0.0263226	1.15453	0.207307		0.552977	0.701785	-1.78498	-0.835905	0.0179451	0.104981	1	-1.72625	-0.787641		0.0267339	0.116447
orf19.4019	orf19.4019	Ortholog(s) have protein phosphatase regulator activity, role in negative regulation of DNA damage checkpoint, protein dephosphorylation and cytoplasm, nucleus localization	Ca21chr5	1148592..1149212	-2.00418	-1.00301		6.38684e-05	0.000796047	-1.63192	-0.706569		0.00471868	0.0209401	1.02342	0.0333938	0.892901	0.97011	1	-1.23396	-0.303299		0.223642	0.452277
orf19.4756	orf19.4756	Ortholog of S. cerevisiae : YTP1, C. dubliniensis CD36 : Cd36_08490, C. parapsilosis CDC317 : CPAR2_801590, Candida tenuis NRRL Y-1498 : CANTEDRAFT_109732 and Debaryomyces hansenii CBS767 : DEHA2C10384g	Ca21chr1	1960409..1962061	-2.0062	-1.00447		0.00339957	0.0205664	-2.30144	-1.20254		0.00045534	0.00305215	-1.6656	-0.736041	0.0308854	0.156622	1	1.04165	0.0588709		0.863542	0.941013
orf19.6007	orf19.6007	Predicted fatty acid acyl transferase-related protein domain; repressed by prostaglandins	Ca21chr3	complement(1161619..1162680)	-2.0067	-1.00483		0.000869158	0.00686369	-1.64789	-0.720618		0.0168123	0.0568996	-1.54435	-0.627001	0.0371407	0.177469	1	-1.47147	-0.557258		0.0651562	0.213981
orf19.334	orf19.334	Protein of unknown function; flow model biofilm induced; Spider biofilm induced; regulated by Sef1, Sfu1, and Hap43	Ca21chr3	complement(708583..709155)	-2.00853	-1.00614	0.497876	0.00320898	0.0196431	-2.11342	-1.07958	0.473168	0.00156761	0.00849793	-1.13507	-0.182778	0.592391	0.842955	1	-2.13354	-1.09325	0.468704	0.00136331	0.0117692	1.05222	0.990566	0.941406
orf19.7341	orf19.7341	Protein of unknown function; flow model biofilm induced; ketoconazole-repressed	Ca21chrR	complement(2006911..2007958)	-2.01183	-1.00851	0.497059	0.000700817	0.00583106	-2.32681	-1.21835	0.429773	4.0945e-05	0.000377631	-1.84234	-0.88154	0.00305968	0.0279285	1	-1.78969	-0.839707	0.558757	0.00474004	0.031568	1.15656	1.30012	1.12413
orf19.1365	orf19.1365	Putative monooxygenase; mutation confers hypersensitivity to toxic ergosterol analog; constitutive expression independent of MTL or white-opaque status	Ca21chr2	complement(2015997..2017517)	-1.89294	-0.920627	0.528279	0.00216871	0.0144279	-1.55896	-0.640584	0.641453	0.0331318	0.095829	-1.24103	-0.311533	0.30118	0.626761	1	-1.79008	-0.840022	0.558635	0.00524316	0.0340422	0.823566	0.87089	1.05746
FAA2-1	orf19.4114	Predicted long chain fatty acid CoA ligase; upregulated upon phagocytosis; induced by nitric oxide independent of Yhb1	Ca21chr2	1239137..1241290	-2.01594	-1.01146		0.00107705	0.00804481	-1.35784	-0.441309		0.152724	0.294214	-1.18739	-0.247799	0.421379	0.73531	1	-1.2498	-0.321699		0.297164	0.52731
orf19.1664	orf19.1664	Ortholog of S. cerevisiae Zuo1; a cytosolic ribosome-associated chaperone; likely to be essential for growth, based on an insertional mutagenesis strategy; Spider biofilm repressed	Ca21chr3	402553..405153	-2.01689	-1.01213		0.00103737	0.00783043	-2.26468	-1.17931		0.000124538	0.000994861	-1.55491	-0.636834	0.0374342	0.178323	1	-1.23107	-0.299913		0.330095	0.558133
orf19.4171	orf19.4171	Has domain(s) with predicted ATP binding activity	Ca21chr4	121074..123011	-1.75946	-0.815133	0.568356	0.00193008	0.0131939	-1.44614	-0.532212	0.691494	0.0425336	0.115843	-1.19395	-0.255741	0.331772	0.65755	1	-1.66746	-0.737656	0.599713	0.00500153	0.0329169	0.821925	0.867272	1.05517
BIO2	orf19.2593	Putative biotin synthase; induced by high iron; repressed by ciclopirox olamine; upregulated in clinical isolates from HIV+ patients with oral candidiasis; Hap43-repressed; Spider biofilm induced	Ca21chrR	complement(425226..426350)	2.31486	1.21093		0.0023216	0.0151686	2.23072	1.15751		0.00343443	0.0161073	1.63536	0.709611	0.0750777	0.283287	1	1.43181	0.517838		0.192232	0.413439
DEM1	orf19.4392	Putative mitochondrial exonuclease; alpha-factor induced	Ca21chrR	773211..775046	-1.75148	-0.808577	0.570945	0.00187967	0.0128918	-1.4363	-0.52236	0.696232	0.0454796	0.121311	-1.15133	-0.203298	0.4364	0.74375	1	-1.49569	-0.580816	0.668586	0.0256043	0.113357	0.820049	0.960291	1.17102
FAV2	orf19.1120	Adhesin-like protein; induced by mating factor in MTLa/a opaque cells, in cyr1 null, in filaments; regulated by Nrg1, Rfg1, Tup1, Tec1, Efg1, Ntd80, Rob1, Brg1; induced in oralpharyngeal candidasis; Spider biofilm induced	Ca21chr5	829537..829962	-2.01931	-1.01387		0.010689	0.0489641	-1.90331	-0.928508		0.0188269	0.0620528	-3.88734	-1.95878	7.28141e-07	2.28261e-05	0.00451957	-1.0988	-0.135928		0.730568	0.861772
MIH1	orf19.3071	Putative protein phosphatase of the PTP family (tyrosine-specific); ortholog of S. cerevisiae Mih1; mRNA binds She3	Ca21chr3	155056..157740	-1.75841	-0.814275	0.568694	0.00136456	0.00990625	-1.44103	-0.527097	0.69395	0.0386531	0.107732	-1.01968	-0.0281173	0.91238	0.979235	1	-1.62262	-0.698325	0.616287	0.005954	0.0370145	0.819503	0.888086	1.08369
orf19.4380.1	orf19.4380.1	Protein of unknown function; flow model biofilm induced	Ca21chrR	complement(801143..803746)	-2.02038	-1.01462		0.000388163	0.0036285	-2.1163	-1.08155		0.000151853	0.00117904	-1.38238	-0.467151	0.102064	0.344045	1	-1.10722	-0.146942		0.607269	0.781854
TSR1	orf19.6417	Has domain(s) with predicted hydrolase activity and role in cellular process	Ca21chrR	1832468..1834996	2.30659	1.20576		0.00455105	0.0256105	2.60858	1.38326		0.00113129	0.00645397	1.265	0.339132	0.425388	0.736571	1	-1.21897	-0.285664		0.501402	0.705715
orf19.2222	orf19.2222	Putative casein kinase; plasma membrane-localized	Ca21chr2	complement(1671577..1672713)	-2.0208	-1.01493	0.494854	8.66366e-06	0.000135797	-2.44597	-1.29041	0.408836	1.66025e-08	3.2819e-07	-1.64139	-0.714919	0.00175539	0.0177744	1	-1.73775	-0.797219	0.575457	0.000467159	0.0048652	1.2104	1.40755	1.16288
orf19.1840	orf19.1840	Predicted lipid-binding ER protein; involved in ER-plasma membrane tethering; Spider biofilm induced	Ca21chr1	complement(2369758..2373535)	-2.02221	-1.01593	0.494509	0.000523772	0.00461797	-2.81315	-1.49219	0.355473	3.45776e-07	5.15921e-06	-2.2988	-1.20088	4.11703e-05	0.000772037	0.255544	-1.58631	-0.665677	0.630393	0.0230611	0.10433	1.39113	1.77339	1.27479
orf19.7100	orf19.7100	Putative vacuolar transporter of large neutral amino acids; possibly transcriptionally regulated upon hyphal formation; not the true Avt1 ortholog of S. cerevisiae	Ca21chr7	31779..33545	-2.02372	-1.01701		5.10142e-05	0.000650195	-1.83395	-0.874955		0.000482322	0.0031781	-2.54905	-1.34996	7.65872e-08	3.12748e-06	0.000475377	-1.16785	-0.22385		0.375119	0.601251
SSU81	orf19.4772	Predicted adaptor protein involved in activation of MAP kinase-dependent signaling pathways; links response to oxidative stress to morphogenesis and cell wall biosynthesis; caspofungin repressed	Ca21chr1	complement(1999578..2000741)	-2.02656	-1.01903	0.493446	4.01176e-06	6.73e-05	-1.36241	-0.446161	0.733993	0.0437989	0.118271	-1.12451	-0.169299	0.442289	0.747607	1	-1.42494	-0.510899	0.701785	0.0205178	0.0962613	0.672277	0.956119	1.42221
orf19.5642	orf19.5642	Ortholog of S. cerevisiae Dif1; which regulates nuclear localization of Rnr2 and Rnr4; colony morphology-related gene regulation by Ssn6; induced in cyr1 mutant; Spider biofilm induced	Ca21chr4	27530..27943	-2.02667	-1.01911	0.493421	0.000179846	0.00191148	-2.36785	-1.24358	0.422324	4.81638e-06	5.64062e-05	-1.3434	-0.425884	0.117315	0.373424	1	-1.49931	-0.584301	0.666973	0.0317076	0.131918	1.16835	1.57929	1.35173
orf19.394	orf19.394	Putative kynureninase; predicted role in NAD biosynthesis; Hap43-repressed gene; flow model biofilm induced	Ca21chr1	1862609..1863994	1.34091	0.423209	1.34091	0.0420096	0.134695	1.65416	0.726095	1.65416	0.00049841	0.00326547	1.31694	0.397192	0.0572681	0.238406	1	1.52533	0.609122	1.52533	0.00353539	0.0249933	0.810629	0.92212	1.13754
orf19.3302	orf19.3302	Putative type-1 protein phosphatase targeting subunit; transcript repressed by yeast-hyphal switch; transcript induced by Mnl1p under weak acid stress; flow model biofilm induced	Ca21chr1	complement(227686..229788)	-2.02669	-1.01912		0.00746441	0.0371843	-3.09135	-1.62824		1.92035e-05	0.000191521	-1.76403	-0.818873	0.031512	0.158814	1	1.07451	0.10368		0.785459	0.897027
orf19.2552	orf19.2552	High-affinity iron permease; required for mouse virulence, low-iron growth; iron, amphotericin B, caspofungin, ciclopirox, Hog1p, Sef1p, Sfu1p, and Hap43p regulated; complements S. cerevisiae ftr1 iron transport; Hap43p-repressed	Ca21chrR	complement(372039..374003)	-2.03419	-1.02446		0.00518273	0.0282186	1.13167	0.178452		0.62575	0.7586	1.19375	0.255498	0.494185	0.780647	1	-1.2342	-0.303578		0.410538	0.63404
ALS6	orf19.7414	ALS family protein; expression in S. cerevisiae confers adhesion to gelatin; macrophage-induced gene; N-terminal adhesion domain; ALS family includes cell-surface glycoproteins, some with adhesin function	Ca21chr3	complement(1407872..1411972)	-2.03441	-1.02461		2.7646e-05	0.000377971	-2.10806	-1.07592		1.05479e-05	0.000113271	-1.5907	-0.669665	0.00603138	0.0465632	1	-1.38732	-0.472303		0.0534123	0.187836
orf19.2821	orf19.2821	Protein of unknown function; Hap43-repressed gene; repressed by nitric oxide	Ca21chrR	complement(584451..584978)	2.29559	1.19887		0.000156558	0.00169888	2.22996	1.15702		0.00025599	0.0018519	1.66116	0.732187	0.0209222	0.117312	1	1.50152	0.586425		0.0647162	0.213326
SRP40	orf19.2859	Protein described as having a role in Ty3 transposition; repressed in hyphae; stationary phase enriched protein; rat catheter and Spider biofilm repressed	Ca21chrR	complement(685572..686858)	2.28254	1.19064		0.00675051	0.034401	2.44132	1.28766		0.00341533	0.016072	1.17382	0.231215	0.599339	0.845142	1	-1.30153	-0.380205		0.38693	0.611908
MCI4	orf19.2570	Putative NADH-ubiquinone dehydrogenase; Hap43p-repressed gene	Ca21chrR	396477..396896	2.27428	1.18541		0.000483277	0.0043537	2.28306	1.19097		0.000452758	0.00303813	1.49885	0.583855	0.0861158	0.311858	1	1.40045	0.485889		0.1528	0.360506
THI6	orf19.277	Putative thiamin-phosphate pyrophosphorylase, hydroxyethylthiazole kinase; fungal-specific; Spider biofilm induced	Ca21chr3	618201..619745	-2.03478	-1.02487		0.000549241	0.00480838	-2.21362	-1.1464		0.000112089	0.000907085	-1.16536	-0.220775	0.45906	0.760641	1	-1.2243	-0.29196		0.325881	0.555088
HPA2	orf19.6323	Ortholog(s) have D-amino-acid N-acetyltransferase activity, role in D-amino acid metabolic process and cytosol, nucleus localization	Ca21chr6	complement(16135..16593)	-2.03852	-1.02752	0.490552	0.000960991	0.00738226	-2.44638	-1.29065	0.408768	4.19003e-05	0.000385297	-2.14268	-1.09942	0.000777485	0.00915797	1	-2.21012	-1.14413	0.452464	0.000253112	0.0029587	1.20008	1.1069	0.922356
orf19.913.2	orf19.913.2	Ortholog of subunit 6 of the ubiquinol cytochrome-c reductase complex, a component of the mitochondrial inner membrane electron transport chain; Hap43-repressed gene	Ca21chr3	855056..855582	2.26903	1.18208		0.000907361	0.00710213	2.52151	1.33429		0.000176446	0.00133561	1.32645	0.40757	0.253332	0.581305	1	1.34411	0.426646		0.231108	0.460282
orf19.6788	orf19.6788	Protein with a predicted role in cotranslational protein targeting to membrane; induced during chlamydospore formation in both C. albicans and C. dubliniensis	Ca21chr3	1632378..1633115	-2.0409	-1.02921	0.48998	3.6307e-05	0.000484639	-1.87487	-0.906792	0.53337	0.000276041	0.00197395	-1.60063	-0.678639	0.00692075	0.0517555	1	-1.84908	-0.886809	0.540809	0.000382029	0.00412392	0.91865	1.01395	1.10374
ALS3	orf19.1816	Mitochondrial C1-tetrahydrofolate synthase precursor	Ca21chrR	complement(1532346..1535813)	-2.04118	-1.0294	0.489913	0.000195956	0.00205109	-2.2629	-1.17817	0.441911	2.00404e-05	0.000197726	-1.46229	-0.548229	0.0476265	0.209934	1	-1.70106	-0.766435	0.587868	0.00553117	0.0353573	1.10862	1.33029	1.19994
ACO2	orf19.6632	Putative aconitate hydratase 2; induced in high iron; regulated by Gcn4; repressed by amino acid starvation (3-AT); protein levels decrease in stationary phase yeast; flow model and Spider biofilm repressed	Ca21chrR	complement(1225977..1228352)	2.24818	1.16876		0.00902057	0.0427945	5.05151	2.33671		1.80775e-07	2.89194e-06	1.25911	0.332408	0.459161	0.760641	1	1.23126	0.300133		0.502764	0.706991
orf19.1667.1	orf19.1667.1	Putative histone H3; farnesol regulated; Hap43-induced; rat catheter and Spider biofilm repressed	Ca21chr3	complement(390312..390578)	-2.04305	-1.03073		0.000909468	0.00710308	-1.51844	-0.602586		0.055504	0.140905	-1.80598	-0.852784	0.00568015	0.0446852	1	-1.90523	-0.929967		0.00260154	0.0195021
GRP2	orf19.4309	Protein of unknown function; repressed by prostaglandins; Hap43-induced, Spider biofilm induced	Ca21chr5	complement(639005..640030)	-2.04982	-1.0355		0.00187067	0.0128443	-2.23636	-1.16116		0.000488039	0.00321236	-1.42043	-0.506324	0.127473	0.392083	1	1.23145	0.300363		0.367333	0.593988
ALG5	orf19.2837	Putative glucosyltransferase involved in cell wall mannan biosynthesis; possibly an essential gene, disruptants not obtained by UAU1 method	Ca21chrR	complement(637555..638526)	-2.05006	-1.03566		2.65297e-05	0.000364314	-1.36166	-0.445367		0.0709881	0.170454	-1.65126	-0.723567	0.00353842	0.0311382	1	-2.37727	-1.24931		4.37263e-07	1.1356e-05
ISA1	orf19.5521	Putative mitochondrial iron-sulfur protein; alkaline repressed; induced in high iron; regulated by Sef1, Sfu1, Hap43; Spider biofilm induced	Ca21chr6	520904..521713	2.24438	1.16632		0.00562144	0.0300563	3.14626	1.65364		8.60931e-05	0.000732027	-1.19063	-0.251731	0.551106	0.818549	1	1.36459	0.448472		0.287075	0.517684
orf19.6951	orf19.6951	Ortholog(s) have sphinganine-1-phosphate aldolase activity and role in calcium-mediated signaling, cellular response to starvation, sphingolipid metabolic process	Ca21chr3	777434..779203	-2.05245	-1.03735	0.487223	6.12419e-06	9.92503e-05	-1.6295	-0.704432	0.613684	0.00207186	0.0108159	-1.58199	-0.661737	0.00394378	0.0338108	1	-1.50427	-0.589059	0.664776	0.0102518	0.0570701	0.793931	1.08325	1.36442
orf19.2132	orf19.2132	Protein with a predicted phosphoribulokinase/uridine kinase domain; Spider biofilm induced	Ca21chr6	complement(995524..996225)	-2.05397	-1.03842		7.28918e-05	0.00087682	-2.34102	-1.22714		2.69569e-06	3.36662e-05	-1.34897	-0.431859	0.0972982	0.335369	1	-1.19633	-0.258615		0.321662	0.550015
ASE1	orf19.7377	Putative microtubule-associated protein; member of conserved Mcm1p regulon; periodic mRNA expression, peak at cell-cycle G2/M phase	Ca21chr3	1340550..1343270	-2.05491	-1.03908	0.486639	5.07164e-05	0.00064773	-2.25639	-1.17402	0.443185	5.59734e-06	6.37481e-05	-2.15191	-1.10562	1.56199e-05	0.000336641	0.0969526	-1.60068	-0.678682	0.624736	0.00814139	0.0479446	1.09805	1.40965	1.28378
SSH1	orf19.412	Protein with a role in protein translocation across membranes	Ca21chr1	complement(1161330..1162939)	2.23976	1.16334		9.79997e-07	1.97495e-05	2.58368	1.36943		8.80724e-09	1.84684e-07	1.25476	0.327409	0.167585	0.46479	1	1.35981	0.443408		0.0621183	0.208303
ENO1	orf19.395	D-arabitol dehydrogenase, NAD-dependent (ArDH); enzyme of D-arabitol and D-arabinose catabolism; D-arabitol is a marker for active infection in humans; rat catheter and Spider biofilm induced	Ca21chr1	complement(1864226..1865548)	-2.05512	-1.03922	0.486589	0.0012575	0.00920436	-2.70438	-1.4353	0.369771	8.39716e-06	9.24134e-05	-2.00608	-1.00438	0.00182543	0.0182749	1	-2.26363	-1.17864	0.441768	0.000253985	0.00296331	1.31592	1.19471	0.907887
orf19.2262	orf19.2262	Inositol phosphoryl transferase; catalyzes the synthesis of the most abundant sphingolipid, mannose-(inositol-P)2-ceramide, M(IP)2C, from MIPC; required for wild-type membrane localization of Cdr1; Spider biofilm induced	Ca21chr2	1443868..1445022	-2.05758	-1.04095		0.000623579	0.00532351	-1.27627	-0.351932		0.246818	0.412383	-1.03833	-0.0542583	0.858175	0.955632	1	-1.49494	-0.580086		0.0569004	0.195994
SSA2	orf19.1065	Protein of unknown function; flow model biofilm induced; Spider biofilm induced; induced during the mating process; Hap43-repressed	Ca21chr1	complement(890449..892386)	-2.05796	-1.04122		0.00467695	0.0261766	-3.7175	-1.89433		2.68323e-07	4.14299e-06	-3.04674	-1.60727	1.25729e-05	0.000272866	0.0780397	-1.14384	-0.19389		0.598287	0.776086
RAD9	orf19.4275	DNA damage-dependent checkpoint protein; involved in regulation of DNA-damage-induced filamentous growth; induced by alpha pheromone in SpiderM medium	Ca21chr5	complement(582669..586193)	-2.05897	-1.04192		0.00216015	0.0143863	-1.9566	-0.968351		0.00424307	0.0191301	1.10891	0.14914	0.658178	0.875736	1	1.24062	0.31106		0.358804	0.586232
orf19.6722	orf19.6722	Protein similar to S. cerevisiae Rad4p; down-regulation associated with azole resistance	Ca21chr3	1745727..1747856	-2.06105	-1.04338	0.485189	1.49144e-06	2.83969e-05	-2.20351	-1.1398	0.453822	1.66698e-07	2.68752e-06	-1.40688	-0.492502	0.0237244	0.128485	1	-1.78505	-0.835961	0.56021	0.000114172	0.00151101	1.06912	1.23443	1.15462
orf19.1381	orf19.1381	HAP5-like; ortholog of S. cerevisiae Bur6, a heterodimeric NC2 transcription regulator complex subunit; flucytosine induced	Ca21chr2	complement(1983729..1985123)	-2.06421	-1.04559		0.00177132	0.0122026	-2.59776	-1.37727		3.83045e-05	0.000356456	-1.27987	-0.355995	0.285763	0.608942	1	-1.13732	-0.185642		0.578404	0.766308
orf19.7341.1	orf19.7341.1	Protein of unknown function; Spider biofilm induced	Ca21chrR	complement(2015285..2015578)	2.23148	1.158		0.000888636	0.00699758	2.55427	1.35291		0.000103925	0.000855518	1.61548	0.691967	0.0477231	0.209934	1	1.23423	0.303609		0.383387	0.607968
NCR1	orf19.7242	Protein of unknown function; Spider biofilm induced	Ca21chr1	complement(3151128..3154898)	-2.06961	-1.04936		0.00152367	0.0109082	-2.79874	-1.48478		7.1443e-06	7.99003e-05	-1.32896	-0.410299	0.21474	0.528506	1	1.02356	0.0335962		0.919162	0.967178
orf19.4970	orf19.4970	Putative 40S ribosomal subunit; macrophage/pseudohyphal-induced after 16 h; Spider biofilm repressed	Ca21chr1	complement(2932190..2933917)	-2.07178	-1.05087		0.0080877	0.0394037	-3.07038	-1.61842		4.62155e-05	0.000418773	-1.21014	-0.275176	0.487721	0.779353	1	1.27017	0.345025		0.3848	0.609455
RTG1	orf19.4722	Ortholog(s) have sequence-specific DNA binding RNA polymerase II transcription factor activity	Ca21chr1	1889579..1890403	-2.07824	-1.05536		0.000369557	0.00348608	-2.1322	-1.09234		0.000231929	0.00169912	-1.15712	-0.210541	0.47729	0.774156	1	-1.16678	-0.222536		0.453065	0.667604
orf19.1054	orf19.1054	Ortholog(s) have structural constituent of nuclear pore activity	Ca21chr1	complement(874659..875468)	-2.08135	-1.05752		0.00214509	0.0143616	-2.40851	-1.26814		0.000224138	0.00165032	-1.80111	-0.84889	0.0131236	0.0832055	1	-1.25934	-0.332666		0.333685	0.561462
YKT6	orf19.2974	Putative protein of the vacuolar SNARE complex; predicted role in vacuolar fusion; rat catheter biofilm repressed	Ca21chr1	complement(603189..603791)	1.51104	0.595545	1.51104	0.00746383	0.0371843	1.95676	0.968465	1.95676	1.36831e-05	0.000142025	2.08873	1.06262	2.02925e-06	5.64824e-05	0.0125956	1.70303	0.768103	1.70303	0.000569113	0.00567779	0.772218	0.870332	1.12706
orf19.131	orf19.131	Ortholog of C. dubliniensis CD36 : Cd36_61330, C. parapsilosis CDC317 : CPAR2_602800, Candida tenuis NRRL Y-1498 : CANTEDRAFT_94450 and Debaryomyces hansenii CBS767 : DEHA2F15554g	Ca21chr6	237112..237786	-2.08263	-1.05841		0.00437274	0.0248322	-2.02165	-1.01554		0.00579728	0.0246464	1.03983	0.0563498	0.877235	0.963082	1	1.04627	0.0652579		0.860705	0.940231
orf19.3004	orf19.3004	Ortholog(s) have fungal-type vacuole localization	Ca21chr1	651967..653199	-2.08525	-1.06022		0.000439572	0.00403613	-2.90922	-1.54063		3.39792e-07	5.09442e-06	-1.58993	-0.668967	0.0263384	0.138427	1	-1.32423	-0.405157		0.178906	0.395467
RDI1	orf19.5968	Putative rho GDP dissociation inhibitor; transposon mutation affects filamentous growth; farnesol, filament-induced; regulated by Nrg1, Tup1; protein levels low in stationary phase yeast	Ca21chr3	1075120..1075731	1.3835	0.468328	1.3835	0.032016	0.110895	1.80296	0.850371	1.80296	9.83602e-05	0.000816206	1.55394	0.635927	0.00365489	0.031952	1	1.42029	0.506186	1.42029	0.0205847	0.0964297	0.76735	0.787753	1.02659
orf19.428	orf19.428	Putative serine/threonine kinase; induced during planktonic growth; rat catheter biofilm repressed	Ca21chr1	complement(1125979..1128162)	-2.08536	-1.0603		0.000515005	0.00457222	-2.99486	-1.58249		2.05536e-07	3.23798e-06	-1.53976	-0.622704	0.0412016	0.190282	1	-1.10932	-0.149682		0.62355	0.791647
orf19.3108	orf19.3108	Putative DNA repair methyltransferase; induced by nitric oxide independent of Yhb1; Spider biofilm induced	Ca21chr4	complement(1551640..1552167)	-2.09021	-1.06364		9.20429e-06	0.000141764	-2.48396	-1.31264		3.82147e-08	6.99701e-07	-1.45919	-0.545169	0.022137	0.123012	1	-1.06999	-0.0976025		0.683256	0.831528
orf19.2529	orf19.2529	Ortholog of S. cerevisiae Gpa15; involved in the synthesis of glycosylphosphatidylinositol (GPI) anchors; shuman Pig-H, which is also involved in GPI assembly; Spider biofilm induced	Ca21chrR	337266..337883	-2.09228	-1.06508		0.00060303	0.00517705	1.31614	0.396308		0.202998	0.360931	-1.01654	-0.023672	0.939532	0.98963	1	-1.17669	-0.23474		0.450714	0.665299
ECM7	orf19.5643	Protein involved in control of calcium homeostasis and oxidative stress response; mutants show defects in hyphal growth	Ca21chr4	28147..29691	1.52237	0.606319	1.52237	0.0201936	0.0794811	1.99552	0.996765	1.99552	0.00012863	0.00101968	1.90946	0.933164	0.000352038	0.00473991	1	1.89714	0.923823	1.89714	0.000405587	0.00432557	0.762894	0.950697	1.24617
orf19.7405	orf19.7405	Ortholog of Rad33; involved in nucleotide excision repair in S. cerevisiae; induced by Mnl1 under weak acid stress	Ca21chr3	complement(1428569..1429273)	-2.09409	-1.06633	0.477534	1.57717e-05	0.000227134	-2.32825	-1.21925	0.429507	1.0084e-06	1.38171e-05	-1.43672	-0.522777	0.0347033	0.169076	1	-1.7062	-0.77079	0.586097	0.00173738	0.0141336	1.11182	1.36458	1.22734
orf19.2751	orf19.2751	Predicted membrane transporter; member of the monocarboxylate porter (MCP) family, major facilitator superfamily; Hap43-induced gene; alkaline upregulated by Rim101; possibly an essential gene, disruptants not obtained by UAU1 method	Ca21chr4	512530..514077	-2.0943	-1.06647		0.00160384	0.0113569	-2.50231	-1.32326		8.79696e-05	0.000742895	-1.2967	-0.374846	0.264675	0.591392	1	-1.12392	-0.168536		0.616614	0.787291
orf19.3281	orf19.3281	Ortholog(s) have histone demethylase activity (H3-K36 specific), methylated histone residue binding activity and role in histone demethylation	Ca21chrR	complement(175815..177251)	-2.09563	-1.06739		7.28166e-06	0.000116488	-2.40882	-1.26833		9.89194e-08	1.67301e-06	-1.40845	-0.494108	0.0373447	0.178157	1	-1.19895	-0.261775		0.270918	0.501068
orf19.6457	orf19.6457	Ortholog of S. cerevisiae : YBL086C, C. glabrata CBS138 : CAGL0C01815g, C. dubliniensis CD36 : Cd36_72270, C. parapsilosis CDC317 : CPAR2_702850 and Candida tenuis NRRL Y-1498 : CANTEDRAFT_107537	Ca21chr7	complement(542126..543676)	-2.09755	-1.0687		0.00410902	0.0237474	-2.81898	-1.49517		5.82759e-05	0.000518221	-1.49592	-0.581029	0.118268	0.374727	1	1.42216	0.508084		0.173441	0.388613
orf19.1330	orf19.1330	Ortholog of Candida albicans WO-1 : CAWG_05678	Ca21chr7	762348..764168	-2.10004	-1.07041		0.000675277	0.00564885	-1.70839	-0.772634		0.0130859	0.046815	-1.40452	-0.490076	0.11455	0.368496	1	-1.04932	-0.0694595		0.82486	0.920316
orf19.6113	orf19.6113	Protein of unknown function; transcript detected on high-resolution tiling arrays	Ca21chr1	complement(8597..8908)	-2.10031	-1.0706		0.00257687	0.0164047	-3.36491	-1.75057		9.10098e-07	1.25812e-05	-1.22073	-0.287745	0.408028	0.725354	1	1.45148	0.537527		0.126025	0.322377
orf19.6929	orf19.6929	Ortholog(s) have acid phosphatase activity and cytosol, nucleus localization	Ca21chr3	807891..808418	-2.10069	-1.07086		0.000593155	0.00512773	-1.4942	-0.579378		0.0626165	0.154353	-1.41286	-0.498623	0.109052	0.358711	1	-1.84327	-0.882268		0.00456997	0.0308659
MNT2	orf19.1663	Alpha-1,2-mannosyl transferase; adds 3rd mannose in cell-wall mannoprotein biosynthesis; partially redundant with Mnt1; role in adherence and virulence; expressed in yeast and hyphae; fungal-specific; Hap43-induced; Spider biofilm induced	Ca21chr3	complement(405319..406704)	2.2277	1.15555		0.000299027	0.00294613	2.15074	1.10483		0.000550415	0.00355138	-1.14043	-0.189577	0.554377	0.82033	1	1.06844	0.0955117		0.764958	0.886076
orf19.2553	orf19.2553	Ribosomal protein; repressed upon phagocytosis by murine macrophages; Hap43-induced; Spider biofilm repressed	Ca21chrR	complement(374217..375284)	-2.10343	-1.07274		0.00335807	0.0203949	1.00302	0.00435628		0.990515	0.997314	1.03369	0.0478024	0.899648	0.972789	1	-1.62573	-0.701083		0.0562811	0.194508
YHB5	orf19.3710	Protein of unknown function; induced by nitric oxide; predicted ORF from Assembly 19; removed from Assembly 20; restored based on transcription data	Ca21chrR	1696963..1698165	2.21611	1.14803		0.00801431	0.0392	3.47305	1.7962		3.42283e-05	0.000321901	1.09623	0.132553	0.761355	0.922515	1	-1.114	-0.155752		0.718971	0.85426
GPX3	orf19.4436	DEAH-box ATP-dependent RNA helicase, required for 18S rRNA synthesis; rat catheter biofilm induced	Ca21chr1	complement(1584420..1584935)	-2.10383	-1.07302	0.475323	0.000131851	0.00146142	-2.52059	-1.33376	0.396732	1.74996e-06	2.27716e-05	-1.70705	-0.771504	0.00584374	0.0456252	1	-1.60592	-0.683398	0.622697	0.014171	0.0734834	1.1981	1.56957	1.31005
RAD59	orf19.2630	Protein involved in homologous recombination and DNA breaks repair; similar to S. cerevisiae Rad59p; N-terminal similarity with Rad52p	Ca21chr4	complement(1144293..1144940)	-2.107	-1.07519	0.474608	3.74978e-05	0.000498392	-1.87598	-0.907642	0.533056	0.000476933	0.003156	-1.33636	-0.418309	0.105268	0.349412	1	-1.73852	-0.797858	0.575202	0.00214202	0.0167443	0.890353	1.07907	1.21195
OPT6	orf19.4655	Putative oligopeptide transporter; fungal-specific (no human or murine homolog); expression of OPT6, OPT7, or OPT8 does not suppress defect of mutant lacking Opt1p, Opt2p, and Opt3p; alleles are nonidentical	Ca21chr4	complement(268055..270892)	-2.10726	-1.07537		0.00103952	0.00783043	-2.32891	-1.21965		0.000176147	0.00133497	-2.14706	-1.10236	0.000742982	0.00883466	1	-1.31039	-0.389994		0.233355	0.462169
GND1	orf19.5024	6-phosphogluconate dehydrogenase; soluble in hyphae; farnesol, macrophage-induced protein; antigenic in mice; dual localization to cytosol and peroxisomes depends on alternative splicing; rat catheter and Spider biofilm repressed	Ca21chr1	complement(3045995..3048182)	-2.10985	-1.07714	0.473967	0.0015712	0.011184	-1.83851	-0.878539	0.543918	0.0099267	0.0379637	-1.55794	-0.639639	0.06049	0.245882	1	-1.78816	-0.838473	0.559235	0.0138653	0.0721997	0.871393	1.02816	1.1799
WAR1	orf19.1035	Formate dehydrogenase; oxidizes formate to CO2; Mig1 regulated; induced by macrophages; fluconazole-repressed; repressed by Efg1 in yeast, not hyphal conditions; stationary phase enriched; rat catheter and Spider biofilm induced	Ca21chr1	781180..784023	-2.11747	-1.08234		1.22079e-05	0.000180846	-2.48297	-1.31206		1.12984e-07	1.88013e-06	-1.62657	-0.701835	0.00453355	0.0372218	1	-1.26915	-0.343862		0.164203	0.376726
orf19.6883	orf19.6883	Putative oxysterol binding protein family; probable peripheral membrane protein of the Golgi complex; flow model and Spider biofilm repressed	Ca21chr2	complement(1168547..1169839)	1.36294	0.446727	1.36294	0.0349935	0.118497	1.84274	0.881852	1.84274	3.16305e-05	0.000299342	1.45437	0.540391	0.0107916	0.0723367	1	1.41402	0.499804	1.41402	0.0183721	0.0890906	0.73963	0.767348	1.03748
DIT2	orf19.554	Predicted histone acetyltransferase; role in regulation of transcription, tRNA wobble uridine modification; Spider biofilm induced	Ca21chrR	complement(1011985..1013148)	-2.11851	-1.08305		8.87243e-05	0.00104334	-2.0877	-1.06192		0.000102128	0.000841843	-1.40225	-0.487739	0.074168	0.281566	1	-1.19056	-0.251643		0.35934	0.586799
AHR1	orf19.7381	Putative U3-containing small subunit processome complex protein; Hap43-induced gene; repressed in core stress response; Spider biofilm induced	Ca21chr3	1362620..1364494	-2.1234	-1.08638	0.470943	0.000460208	0.00419885	-2.88997	-1.53105	0.346025	8.26671e-07	1.14791e-05	-1.71398	-0.777348	0.0121657	0.0787406	1	-1.73572	-0.795537	0.576129	0.0101276	0.0567207	1.36101	1.66499	1.22335
GPM1	orf19.903	Ortholog(s) have tRNA (guanine-N2-)-methyltransferase activity, role in tRNA methylation and cytosol, nucleus, tRNA (m2G10) methyltransferase complex localization	Ca21chr2	675910..676656	-2.13113	-1.09162	0.469235	0.00104821	0.00788632	-1.95437	-0.966702	0.511674	0.00370658	0.0171309	-1.33066	-0.412144	0.216002	0.529722	1	-2.45348	-1.29483	0.407585	0.000101361	0.00135593	0.917058	0.796571	0.868615
PHO87	orf19.2454	Putative nuclear thiol peroxidase; alkaline downregulated; sumoylation target; Spider and flow model biofilm induced	Ca21chr1	1244696..1247716	2.20424	1.14028		0.000719759	0.00594879	3.21083	1.68295		6.26314e-07	8.89595e-06	1.38223	0.467002	0.166331	0.462954	1	-1.20861	-0.27335		0.417396	0.638122
orf19.2934	orf19.2934	Ribosomal protein S7; genes encoding cytoplasmic ribosomal subunits, translation factors, and tRNA synthetases are downregulated upon phagocytosis by murine macrophage; Spider biofilm repressed	Ca21chr1	complement(520110..520640)	2.20314	1.13956		0.00856253	0.041009	3.15855	1.65926		0.000129458	0.00102493	1.41161	0.497343	0.253101	0.58099	1	1.13193	0.178791		0.680184	0.829776
FESUR1	orf19.6794	Putative ubiquinone reductase; transcriptionally induced by interaction with macrophage; alkaline downregulated; repressed by nitric oxide; clade-associated gene expression; Hap43p-repressed gene	Ca21chr3	1616646..1617317	2.18788	1.12954		0.000200374	0.00208678	2.9812	1.5759		2.12295e-07	3.33599e-06	1.83165	0.873145	0.00407992	0.0346522	1	1.23991	0.310238		0.307552	0.53774
PGA56	orf19.1105.2	Regulator of sorbose utilization; putative GPI-anchor; hypha and cell wall regeneration induced; colony morphology-related gene regulation by Ssn6; induced by Tbf1, Hap43; Spider biofilm induced	Ca21chr5	856605..856859	-2.13425	-1.09373		0.00306221	0.0189126	-1.15199	-0.20413		0.580476	0.724516	1.0091	0.0130716	0.971775	0.997983	1	-2.69678	-1.43124		0.00010639	0.00141709
ARA1	orf19.2172	Ribosomal protein L7; repressed upon phagocytosis by murine macrophages; Hap43-induced; rat catheter and Spider biofilm induced	Ca21chr2	1648100..1649080	-2.1377	-1.09606		0.000906067	0.00710096	-2.07992	-1.05653		0.00135495	0.0075225	-1.78823	-0.838531	0.0109226	0.0730569	1	1.25202	0.324259		0.326417	0.555225
ZCF29	orf19.5133	Zn(II)2Cys6 transcription factor; mutants sensitive to caffeine and menadione, resistant to fenpropimorph; Hap43-repressed; mutants have decreased CFU in mouse kidneys and defects in filamentous growth; Spider biofilm induced	Ca21chr7	complement(697043..700360)	-2.13816	-1.09637		0.000542896	0.00476627	-2.29815	-1.20048		0.00015259	0.00118155	-1.39728	-0.482626	0.127835	0.392807	1	-1.12947	-0.175651		0.58003	0.766663
orf19.398	orf19.398	Ribosomal protein L17; mutation confers hypersensitivity to 5-FU, tubercidin; repressed upon phagocytosis by macrophage; Hap43-induced; Spider biofilm repressed	Ca21chr1	1867938..1868411	-2.1444	-1.10058		0.000406612	0.00376131	-2.87085	-1.52148		9.59456e-07	1.32048e-05	-1.70216	-0.767363	0.0132462	0.0838974	1	-1.19921	-0.262088		0.399081	0.623013
orf19.1117	orf19.1117	Protein similar to Candida boidinii formate dehydrogenase; virulence-group-correlated expression; Hap43-repressed; Spider biofilm repressed	Ca21chr5	complement(833953..835092)	-2.14782	-1.10287		0.007072	0.0354571	-2.08031	-1.0568		0.0101424	0.0386458	-2.01063	-1.00765	0.0116041	0.0760575	1	-1.32303	-0.403849		0.315786	0.544389
orf19.4553	orf19.4553	Ortholog of C. dubliniensis CD36 : Cd36_64990, C. parapsilosis CDC317 : CPAR2_600170, Candida tenuis NRRL Y-1498 : CANTEDRAFT_121753 and Debaryomyces hansenii CBS767 : DEHA2E19712g	Ca21chr6	complement(908224..910392)	-2.14856	-1.10337	0.465429	5.81295e-05	0.000730384	-6.02116	-2.59004	0.166081	0	0	-3.33395	-1.73723	2.4969e-10	1.84503e-08	1.54982e-06	-2.18652	-1.12864	0.457348	3.85006e-05	0.000594461	2.80242	2.75376	0.982637
PDC11	orf19.2877	UDP glucose/starch glucosyltransferase; transcript repressed by yeast-hyphal switch, Efg1-regulated; strong oxidative stress induced; colony morphology-related regulation by Ssn6; stationary phase enriched; flow model biofilm induced	Ca21chr4	complement(1468241..1469944)	-2.14942	-1.10395	0.465242	0.00087749	0.00692069	-2.13568	-1.09469	0.468236	0.000969132	0.00569625	-1.86668	-0.900472	0.00664813	0.0502007	1	-1.93398	-0.951574	0.517068	0.0041313	0.0283035	0.993606	1.10429	1.1114
GLC3	orf19.5622	Putative 1,4-glucan branching enzyme; fluconazole-induced; colony morphology-related gene regulation by Ssn6; stationary phase enriched protein	Ca21chr6	complement(700362..702416)	-2.15049	-1.10467		0.000303587	0.00298625	-1.55881	-0.640444		0.0360734	0.102696	-1.67303	-0.742467	0.0152271	0.0936718	1	-1.34774	-0.430537		0.159209	0.369838
orf19.7121	orf19.7121	Protein of unknown function; Spider biofilm repressed	Ca21chr7	complement(2747..3421)	-2.15146	-1.10531		0.000503874	0.00450007	-3.36916	-1.75239		3.72426e-08	6.87516e-07	-1.87124	-0.903993	0.00429805	0.0357614	1	-1.31961	-0.400108		0.208276	0.432245
orf19.1159	orf19.1159	Putative cytochrome P450 protein; possibly an essential gene, disruptants not obtained by UAU1 method	Ca21chr1	complement(2548479..2549999)	-2.16129	-1.11189		0.00360831	0.0215354	-1.45222	-0.538257		0.158603	0.303093	-1.35151	-0.434574	0.255753	0.5847	1	1.06712	0.0937277		0.806359	0.909059
orf19.7590	orf19.7590	Putative NADH-ubiquinone oxidoreductase; identified in detergent-resistant membrane fraction (possible lipid raft component); predicted N-terminal acetylation; repressed by nitric oxide	Ca21chrR	2165996..2168158	2.18273	1.12613		0.00244897	0.0157415	2.34603	1.23022		0.000923233	0.00549425	1.36409	0.447937	0.228626	0.550458	1	1.28975	0.367087		0.3235	0.552607
ZCF21	orf19.4166	Putative GPI-anchored protein of unknown function; Rim101-repressed; Cyr1-regulated; colony morphology-related gene regulation by Ssn6	Ca21chr4	131943..133832	-2.16279	-1.1129		0.00207184	0.0139457	-2.51979	-1.3333		0.000218182	0.00160838	-1.88834	-0.917117	0.0110274	0.0733622	1	-1.23631	-0.306043		0.396111	0.620865
orf19.5879	orf19.5879	Has domain(s) with predicted oxidoreductase activity and role in metabolic process	Ca21chr3	complement(903570..904463)	2.15836	1.10994		0.0081954	0.0398659	2.13645	1.09522		0.00958639	0.0370503	1.45566	0.541677	0.230174	0.552642	1	1.65781	0.729277		0.0818941	0.249058
CSI2	orf19.5232	Protein of unknown function; Hap43-induced; rat catheter and Spider biofilm induced	Ca21chr1	complement(2685817..2686695)	2.14195	1.09892		0.000205284	0.00213433	2.15954	1.11073		0.000192692	0.00144101	1.42118	0.507091	0.0881995	0.316997	1	-1.00241	-0.00347913		0.990627	0.999736
GAL4	orf19.5338	Putative mitochondrial inner membrane transporter; rat catheter biofilm induced	Ca21chr2	2186699..2187484	-2.16318	-1.11315		0.000519811	0.0045961	-2.35326	-1.23466		0.000117538	0.000947482	-1.76904	-0.822965	0.010196	0.0695459	1	-1.29144	-0.368986		0.249558	0.48061
orf19.4280	orf19.4280	Protein of unknown function; Spider biofilm induced; rat catheter biofilm repressed	Ca21chr5	594542..595192	-2.16368	-1.11348	0.462176	0.000589109	0.00509986	-3.152	-1.65627	0.317259	3.34531e-07	5.03989e-06	-1.35135	-0.434407	0.181088	0.485089	1	-1.91007	-0.933626	0.523541	0.00385975	0.0268883	1.45678	1.6502	1.13277
orf19.4373	orf19.4373	Protein similar to S. cerevisiae Fmn1p, which is riboflavin kinase; predicted Kex2p substrate; Hap43p-repressed gene	Ca21chrR	complement(836038..836568)	1.365	0.448905	1.365	0.0447505	0.140927	1.93415	0.951701	1.93415	2.00689e-05	0.000197726	1.35162	0.434693	0.0536904	0.227479	1	1.44786	0.533917	1.44786	0.0175266	0.0858624	0.705738	0.748574	1.0607
orf19.7595	orf19.7595	Has domain(s) with predicted dynactin complex localization	Ca21chrR	complement(2177557..2178885)	-2.16485	-1.11427	0.461925	0.000102335	0.00117411	-2.03577	-1.02557	0.491215	0.000333411	0.00233313	-1.4554	-0.541414	0.0582913	0.241049	1	-1.48548	-0.570933	0.673181	0.0466382	0.172414	0.940372	1.37044	1.45734
orf19.2917.1	orf19.2917.1	Ortholog of C. parapsilosis CDC317 : CPAR2_401885, Pichia stipitis Pignal : psti_CGOB_00141, Candida orthopsilosis Co 90-125 : CORT_0E01925 and Spathaspora passalidarum NRRL Y-27907 : spas_CGOB_00016	Ca21chr4	1386209..1386418	-2.16755	-1.11607		0.00585329	0.0308678	-1.57658	-0.656797		0.100745	0.220185	-1.04614	-0.0650784	0.867126	0.959403	1	1.03557	0.0504308		0.899447	0.958597
orf19.2067	orf19.2067	Protein with a predicted role in mitochondrial iron metabolism; Hap43-repressed; expression upregulated during growth in the mouse cecum; Spider biofilm induced	Ca21chr2	complement(96815..97528)	2.10661	1.07492		0.00188241	0.0128964	2.49401	1.31847		0.00013744	0.00107849	2.08858	1.06253	0.00220977	0.0214648	1	1.19925	0.262138		0.448268	0.662832
ECM4	orf19.2613	Ortholog(s) have RNA methyltransferase activity, role in maturation of LSU-rRNA from tricistronic rRNA transcript (SSU-rRNA, 5.8S rRNA, LSU-rRNA) and nucleolus, preribosome, large subunit precursor localization	Ca21chrR	463715..464800	-2.16932	-1.11724		0.000271315	0.0027383	-3.10719	-1.63561		9.77998e-08	1.65859e-06	-2.80448	-1.48774	1.2365e-06	3.68988e-05	0.00767495	-1.29538	-0.373379		0.22377	0.452277
DIM1	orf19.5010	Putative nucleolar DEAD-box RNA helicase; oxidative stress-repressed via Cap1; repressed by prostaglandins	Ca21chr1	complement(3016103..3017083)	2.10592	1.07445		0.00426572	0.0243806	2.27951	1.18872		0.00158408	0.00857972	1.63454	0.708884	0.0604897	0.245882	1	-1.11366	-0.155312		0.679539	0.829226
orf19.6705	orf19.6705	Cirt family transposase; transcript repressed in an azole-resistant strain that overexpresses CDR1 and CDR2; Hap43-repressed; flow model biofilm induced	Ca21chr7	771047..774184	-2.17024	-1.11786	0.460778	0.000393967	0.0036717	-1.98314	-0.98779	0.50425	0.00174068	0.00930613	-2.17276	-1.11953	0.000385209	0.00514192	1	-2.14831	-1.1032	0.465483	0.000468635	0.00487239	0.91379	0.92312	1.01021
orf19.1796	orf19.1796	Putative glyoxylate reductase; acts on glyoxylate and hydroxypyruvate substrates; Spider biofilm repressed	Ca21chr4	1174948..1176042	-2.17163	-1.11878		0.000606437	0.00519193	-1.45905	-0.545032		0.0934844	0.207978	-1.56509	-0.646246	0.0466145	0.206378	1	-1.04029	-0.0569861		0.86128	0.940353
PHO114	orf19.4584	Acid phosphatase; induced by Mnl1 under weak acid stress; Spider biofilm induced	Ca21chr4	414515..415885	-2.1766	-1.12208	0.459432	0.000106344	0.00121338	-2.17348	-1.12001	0.460091	0.000105427	0.00086384	-1.6392	-0.712988	0.0137699	0.0863126	1	-1.67445	-0.743684	0.597212	0.0101434	0.0567207	0.998568	1.29803	1.29989
orf19.1913	orf19.1913	Protein of unknown function; flow model biofilm induced	Ca21chr2	12627..13253	-2.17804	-1.12303	0.459129	1.21559e-05	0.000180507	-1.87046	-0.903389	0.534629	0.000459404	0.00307276	-1.39111	-0.476238	0.0652951	0.259135	1	-2.18659	-1.12868	0.457334	9.95679e-06	0.000177591	0.858781	0.855423	0.99609
orf19.295	orf19.295	Ortholog of C. dubliniensis CD36 : Cd36_82970, Lodderomyces elongisporus NRLL YB-4239 : LELG_02117, Debaryomyces hansenii CBS767 : DEHA2G01012g and Candida lusitaniae ATCC 42720 : CLUG_03529	Ca21chr3	complement(637036..638133)	-2.17873	-1.12349	0.458983	0.000124587	0.00139336	-1.58506	-0.664536	0.630892	0.0251393	0.0772091	-1.26237	-0.336136	0.258092	0.586909	1	-1.94481	-0.959628	0.514189	0.00102587	0.00935031	0.727514	0.81502	1.12028
orf19.7104	orf19.7104	Adhesin-like cell wall protein; similar to mucins and to a Litomosoides microfilarial sheath protein; N-terminal secretion signal; rat catheter and Spider biofilm repressed	Ca21chr7	26062..27036	-2.1842	-1.1271	0.457834	7.75293e-06	0.000122449	-1.87443	-0.906449	0.533497	0.000330727	0.00231695	-1.28718	-0.364219	0.151877	0.436592	1	-1.45308	-0.539114	0.688193	0.0332197	0.135744	0.858177	1.28997	1.50315
orf19.5754	orf19.5754	Putative membrane protein with a predicted role in zinc ion homeostasis; Hap43-induced; fluconazole-induced; rat catheter and Spider biofilm induced	Ca21chr6	complement(822828..824678)	2.09209	1.06495		9.63288e-05	0.00111136	2.09248	1.06521		9.72626e-05	0.000808178	1.45189	0.537937	0.0492985	0.214593	1	1.33687	0.418857		0.125073	0.32146
orf19.7632	orf19.7632	Ortholog of C. dubliniensis CD36 : Cd36_35360, C. parapsilosis CDC317 : CPAR2_200320, Candida tenuis NRRL Y-1498 : CANTEDRAFT_136418 and Debaryomyces hansenii CBS767 : DEHA2A14080g	Ca21chrR	2236271..2237758	-2.18481	-1.12751	0.457705	5.8615e-06	9.52417e-05	-1.77818	-0.830397	0.562374	0.000818175	0.00495939	-1.30354	-0.382432	0.12474	0.386983	1	-1.74944	-0.806892	0.571612	0.00116446	0.0103254	0.813879	1.01643	1.24887
AXL2	orf19.5292	Ortholog of S. cerevisiae Axl2; a plasma membrane protein involved in determination of budding pattern; O-glycosylated by Pmt4; mutant is viable	Ca21chr4	complement(890369..893170)	-2.18632	-1.12851		0.000348193	0.00329959	-1.80762	-0.854094		0.00668378	0.0277129	-1.81213	-0.857685	0.00646889	0.0492608	1	-1.13259	-0.179628		0.569054	0.759432
orf19.5688	orf19.5688	Predicted ORF from Assembly 19; removed from Assembly 20; subsequently reinstated in Assembly 21 based on comparative genome analysis	Ca21chr5	complement(11157..11819)	-2.19122	-1.13173		3.305e-05	0.000444029	-2.64409	-1.40277		2.50674e-07	3.88013e-06	-2.09898	-1.06969	8.01425e-05	0.00135914	0.497444	-1.08601	-0.119035		0.66199	0.817706
OSM2	orf19.5005	Predicted ORF in retrotransposon Tca17 with similarity to parts of the Gag-Pol region of retrotransposons; clade-associated gene expression	Ca21chr1	3006473..3008419	-2.19414	-1.13366		0.00207517	0.0139457	-1.85026	-0.887728		0.0156151	0.0538759	-1.40643	-0.492038	0.181703	0.485089	1	-1.60053	-0.678553		0.0659629	0.215717
orf19.3364	orf19.3364	Ortholog of C. parapsilosis CDC317 : CPAR2_403360, Debaryomyces hansenii CBS767 : DEHA2D00814g, Pichia stipitis Pignal : PICST_32156 and Candida guilliermondii ATCC 6260 : PGUG_04611	Ca21chr4	complement(707498..707956)	-2.19807	-1.13624	0.454945	8.72737e-05	0.00102986	-1.98582	-0.989735	0.50357	0.000582381	0.00371515	-1.60624	-0.68369	0.0176239	0.10361	1	-1.66033	-0.731467	0.602291	0.0117442	0.0633329	0.903439	1.19604	1.32388
MSN4	orf19.4752	Zinc finger transcription factor; similar to S. cerevisiae Msn4, but not a significant stress response regulator in C. albicans; partly complements STRE-activation defect of S. cerevisiae msn2 msn4 double mutant; flow model biofilm induced	Ca21chr1	complement(1940516..1942792)	-2.19835	-1.13642	0.454887	1.49829e-05	0.000217288	-2.7481	-1.45843	0.363888	2.89356e-08	5.5093e-07	-1.37514	-0.459581	0.0797528	0.294308	1	-1.8881	-0.916935	0.529633	0.000475544	0.00493596	1.25008	1.45548	1.16432
IFC1	orf19.3746	Oligopeptide transporter; induced upon phagocytosis by macrophage; macrophage/pseudohyphal-repressed after 16h; fluconazole-induced; virulence-group-correlated expression; Hap43-repressed	Ca21chrR	complement(499916..502705)	-2.19849	-1.13651		0.00807897	0.0393921	-1.69533	-0.761566		0.0721332	0.172476	-3.2957	-1.72058	7.18551e-05	0.00122866	0.446005	-2.39247	-1.2585		0.0028024	0.0207571
orf19.5826	orf19.5826	Predicted amino acid transmembrane transporter; rat catheter biofilm repressed	Ca21chr2	complement(557079..558713)	-2.20292	-1.13942		0.0108193	0.0494243	-2.49828	-1.32093		0.00266089	0.0131498	-1.33258	-0.414219	0.338756	0.664768	1	1.28518	0.361969		0.413683	0.636164
orf19.3295	orf19.3295	Has domain(s) with predicted role in cell division, chromosome segregation and MIS12/MIND type complex localization	Ca21chr1	complement(209087..210511)	-2.20325	-1.13963		7.65274e-06	0.000121175	-1.86252	-0.897259		0.000433916	0.00292752	-1.55008	-0.632345	0.0125199	0.0803183	1	-1.35426	-0.437502		0.0848346	0.253768
orf19.323	orf19.323	Putative haloacid dehalogenase; localized to plasma membrane	Ca21chr3	685196..689635	-2.2039	-1.14006	0.453742	1.202e-06	2.35357e-05	-2.16172	-1.11218	0.462595	2.44423e-06	3.07735e-05	-2.1904	-1.13119	1.83564e-06	5.20266e-05	0.0113938	-1.53251	-0.615892	0.652526	0.00877289	0.0504665	0.980863	1.41058	1.4381
orf19.1246	orf19.1246	Sulfite reductase; role in sulfur amino acid metabolism; induced by human whole blood or PMNs; Hog1-induced; possibly adherence-induced; flow model, Spider model, F-12/CO2 biofilm induced	Ca21chr4	complement(1233893..1237024)	-2.20526	-1.14095		0.00284201	0.0177112	-2.516	-1.33113		0.000493211	0.00323786	-1.55176	-0.633909	0.0969093	0.33492	1	1.20862	0.273355		0.474469	0.685847
PRP13	orf19.4379	Stationary phase enriched protein; Gcn4-regulated; induced by amino acid starvation (3-AT), benomyl or in azole-resistant strain that overexpresses MDR1; flow model biofilm induced; rat catheter biofilm repressed; overlaps orf19.5621	Ca21chrR	849450..852053	-2.20642	-1.1417		6.89738e-06	0.00011149	-2.16639	-1.11529		1.07458e-05	0.000114999	-1.40635	-0.491961	0.0527501	0.224771	1	-1.28182	-0.358195		0.158165	0.368517
RAD51	orf19.3752	Protein involved in homologous recombination and DNA repair; flucytosine induced; slow growth and increased white-to-opaque switching frequency in null mutant	Ca21chrR	complement(484040..485125)	-2.20852	-1.14308	0.452791	0.000180516	0.00191533	-2.0057	-1.0041	0.498579	0.00115509	0.00657766	-1.4676	-0.553462	0.0694214	0.270156	1	-2.45182	-1.29386	0.40786	2.17508e-05	0.000353674	0.908162	0.818043	0.900768
orf19.6346	orf19.6346	Predicted membrane protein; estradiol-induced; upregulation associated with CDR1 and CDR2 overexpression or fluphenazine; putative drug-responsive regulatory site; similar to S. cerevisiae Wwm1p; Hap43-repressed; Spider biofilm repressed	Ca21chr1	2781378..2782343	2.09151	1.06454		0.0008469	0.00673937	2.05029	1.03583		0.00117454	0.00668227	1.38849	0.473514	0.138513	0.412493	1	1.23818	0.308221		0.33414	0.561921
orf19.4557	orf19.4557	Ortholog(s) have microtubule binding, structural constituent of cytoskeleton activity and role in microtubule nucleation, mitotic spindle assembly checkpoint, protein localization to kinetochore, sister chromatid biorientation	Ca21chr6	complement(894484..897768)	-2.21227	-1.14553		0.000279357	0.00280388	-1.76942	-0.823278		0.00860323	0.0340346	-1.38435	-0.469209	0.133881	0.404379	1	-1.13562	-0.183477		0.560087	0.752969
PTP3	orf19.7610	Component of the SWI/SNF and RSC chromatin remodeling complexes; suggested role in chromosome maintenance; Spider biofilm induced	Ca21chrR	2206947..2209715	-2.21496	-1.14728		0.00338932	0.0205244	-2.23976	-1.16334		0.00296705	0.0143991	-1.03565	-0.0505318	0.897304	0.971832	1	-1.44097	-0.527042		0.178244	0.394566
CTN1	orf19.4551	Protein with homology to NADH dehydrogenase; regulated by Sef1p-, Sfu1p-, and Hap43p	Ca21chr1	357096..359483	-2.21521	-1.14745		0.00346626	0.0208278	-3.22328	-1.68853		1.41326e-05	0.000145958	-3.44005	-1.78243	7.68588e-06	0.000179347	0.0477063	-1.53195	-0.61537		0.116809	0.308263
UGA1	orf19.802	Putative GABA transaminase; transcription regulated by Mig1 and Tup1; stationary phase enriched protein; rat catheter and Spider biofilm induced	Ca21chr2	complement(878675..880090)	-2.22223	-1.15201		0.000380395	0.00356663	-2.67473	-1.41939		1.26251e-05	0.000132148	-1.05934	-0.0831655	0.797367	0.93535	1	-1.2524	-0.324691		0.316497	0.545004
NIT2	orf19.7279	Gamma-glutamylcysteine synthetase; glutathione synthesis, required for virulence;induced in low iron, H2O2, Cd, or presence of human neutrophils; possibly adherence-induced; Spider and F-12/CO2 biofilm induced	Ca21chrR	complement(1899537..1900436)	-2.22888	-1.15632		9.48046e-05	0.00109991	-2.46938	-1.30415		8.79737e-06	9.63056e-05	-2.02556	-1.01832	0.000565295	0.00708845	1	1.00661	0.00949973		0.974622	0.98961
RPL7	orf19.3867	Plasma membrane-localized protein of unknown function	Ca21chrR	1308722..1309609	2.07643	1.0541		0.00377226	0.0223207	2.50305	1.32369		0.00028346	0.00202234	1.55805	0.639737	0.0795505	0.293894	1	-1.02581	-0.0367692		0.919513	0.967178
QCR7	orf19.5629	Putative ubiquinol-cytochrome-c reductase, subunit 7; Hap43p-repressed gene	Ca21chr6	complement(716022..716405)	2.07362	1.05215		6.56163e-05	0.000808096	2.10791	1.07581		4.25754e-05	0.000389772	1.54883	0.631177	0.016462	0.0984388	1	1.22917	0.297679		0.259037	0.490046
orf19.1600	orf19.1600	Ortholog of C. dubliniensis CD36 : Cd36_23530, C. parapsilosis CDC317 : CPAR2_406140, Candida tenuis NRRL Y-1498 : CANTEDRAFT_116829 and Debaryomyces hansenii CBS767 : DEHA2B01826g	Ca21chr2	1919281..1921410	-2.23021	-1.15718	0.448388	5.27006e-05	0.000667576	-2.94001	-1.55582	0.340135	5.45201e-08	9.58658e-07	-1.75483	-0.811335	0.00460113	0.037677	1	-1.63787	-0.711819	0.61055	0.0128457	0.0678581	1.31826	1.79502	1.36165
orf19.6636	orf19.6636	Protein of unknown function; rat catheter biofilm repressed	Ca21chrR	complement(1221086..1222081)	-2.23058	-1.15742	0.448314	5.11976e-06	8.45169e-05	-1.47583	-0.561526	0.677585	0.0254097	0.0778986	-1.20106	-0.264311	0.29727	0.622312	1	-1.58942	-0.668503	0.629159	0.0081408	0.0479446	0.661634	0.928532	1.40339
CTF5	orf19.3494	Predicted component of the kinetochore sub-complex COMA; induced during the mating process; repressed by alpha pheromone in SpiderM medium	Ca21chr6	complement(443205..444305)	-2.23695	-1.16153		0.00420943	0.0241702	-1.4813	-0.566862		0.164744	0.311378	-1.62241	-0.698137	0.0818949	0.300249	1	-1.86005	-0.895338		0.027628	0.119024
GSY1	orf19.3278	Putative protein of unknown function; Plc1-regulated; transcript induced by Mnl1 under weak acid stress; flow model, rat catheter, Spider biofilm induced	Ca21chrR	complement(182262..184247)	-2.23723	-1.16171		3.36589e-05	0.000451233	-2.94986	-1.56064		2.55618e-08	4.94274e-07	-2.26281	-1.17812	2.65074e-05	0.000519026	0.164531	-1.33591	-0.417823		0.13585	0.335681
UGA4	orf19.2479	Cytoplasmic glutathione S-transferase; regulated by Nrg1, Tup1; induced in core stress response, in cyr1 or ras1 mutant (yeast or hyphal cells); Tn mutation affects filamentous growth; stationary phase enriched; Spider biofilm induced	Ca21chr1	complement(1192561..1194234)	2.07113	1.05042		0.00680716	0.0345746	2.18965	1.1307		0.00335027	0.015862	1.80589	0.852707	0.0302971	0.154542	1	1.62462	0.700106		0.072696	0.230334
CCS1	orf19.4449	Putative nucleolar protein; constituent of pre-60S ribosomal particles; Hap43-induced; repressed by prostaglandins	Ca21chr1	1540755..1541501	-2.24174	-1.16462	0.446081	6.88354e-07	1.43859e-05	-2.09313	-1.06566	0.477754	5.54235e-06	6.32378e-05	-1.32422	-0.405142	0.0844663	0.307497	1	-1.77872	-0.830843	0.562201	0.000398089	0.00426759	0.933705	1.17676	1.26031
NDH51	orf19.4495	Predicted component of the presequence translocase-associated import motor (PAM complex) involved in protein import into mitochondrial matrix; rat catheter biofilm induced	Ca21chr2	complement(952547..954019)	2.06406	1.04548		0.00589422	0.0309501	2.5729	1.36339		0.000328413	0.00230595	1.34664	0.429362	0.258864	0.586909	1	1.08003	0.111077		0.769895	0.888656
orf19.6592	orf19.6592	Ortholog of Candida albicans WO-1 : CAWG_03682	Ca21chrR	2063769..2065538	-2.24322	-1.16557		0.0012792	0.00934116	-4.72051	-2.23894		4.29045e-10	1.15285e-08	-1.81294	-0.858333	0.0163346	0.0982452	1	1.17021	0.226771		0.530179	0.727973
orf19.1124	orf19.1124	Protein of unknown function; flow model biofilm induced; Spider biofilm induced	Ca21chr5	complement(822548..823432)	-2.24575	-1.1672		0.00507964	0.0277791	-3.08903	-1.62716		8.72706e-05	0.000737995	-3.0699	-1.61819	8.66348e-05	0.00145336	0.537742	1.56056	0.642061		0.122278	0.316769
RIP1	orf19.5893	Putative ubiquinol cytochrome c-reductase; induced by high iron; Hap43, nitric oxide, alkaline repressed; Spider biofilm repressed	Ca21chr3	922719..923529	2.05598	1.03983		0.0049668	0.0272823	2.42097	1.27558		0.000565435	0.00362942	1.62396	0.69952	0.0589419	0.242472	1	1.23048	0.29922		0.41888	0.639289
orf19.7277	orf19.7277	Predicted ORF in retrotransposon Zorro2 with similarity to zinc finger-containing retroviral nucleocapsid proteins; un-merged from orf19.7275 in a revision of Assembly 21 based on comparative genome analysis and new sequence data	Ca21chr1	complement(3185382..3185909)	-2.24752	-1.16833		0.000105314	0.00120384	-2.0849	-1.05998		0.000709014	0.00440085	-1.42089	-0.506797	0.0883817	0.317303	1	-1.05377	-0.0755539		0.801048	0.906327
orf19.1356	orf19.1356	Ortholog(s) have thiosulfate sulfurtransferase activity, role in tRNA wobble position uridine thiolation and mitochondrion localization	Ca21chr2	2036830..2037837	-2.24774	-1.16847		0.000184301	0.0019455	-1.45565	-0.54166		0.0808593	0.187554	-1.5889	-0.668032	0.0306219	0.155914	1	-1.04921	-0.0693012		0.823828	0.920025
NAG3	orf19.2158	Ortholog(s) have RNA polymerase III activity, role in tRNA transcription from RNA polymerase III promoter and DNA-directed RNA polymerase III complex, cytoplasm localization	Ca21chr6	complement(1023473..1025158)	-2.25186	-1.17112	0.444077	1.59615e-06	3.00221e-05	-2.25539	-1.17338	0.443382	1.54704e-06	2.03012e-05	-2.2855	-1.19251	1.45698e-06	4.24577e-05	0.0090435	-2.06814	-1.04833	0.483527	1.67134e-05	0.000280379	1.00157	1.09054	1.08884
GAD1	orf19.1153	Essential nucleolar protein; involved in tRNA export from the nucleus and ribosomal small subunit biogenesis; physically interacts with TAP-tagged Nop1; Spider biofilm induced	Ca21chr1	2555881..2557587	-2.25214	-1.1713	0.444022	0.000865583	0.00684991	-3.77197	-1.91532	0.265113	5.13143e-08	9.1263e-07	-2.02628	-1.01883	0.003761	0.0326894	1	-1.85135	-0.888576	0.540147	0.0115074	0.0627647	1.67484	2.03742	1.21649
MET4	orf19.5312	Ortholog(s) have DNA-directed RNA polymerase activity, RNA polymerase III activity and role in tRNA transcription from RNA polymerase III promoter, transcription initiation from RNA polymerase III promoter	Ca21chr4	854134..855291	-2.25334	-1.17207		0.00245301	0.0157455	-1.64675	-0.719621		0.0626723	0.154368	-1.33962	-0.42182	0.2757	0.600446	1	1.13395	0.18136		0.639588	0.802815
IST2	orf19.2792	Essential HSP70 family protein; required for fluconazole resistance and calcineurin-dependent transcription; interacts with Cgr1; transcript regulated by iron; rat catheter biofilm induced; farnesol repressed in biofilm; sumoylation target	Ca21chr1	complement(1626286..1629144)	-2.25433	-1.1727		1.84497e-05	0.000259676	-2.00532	-1.00383		0.00024344	0.00177135	-1.47639	-0.562071	0.0395385	0.185359	1	-1.20703	-0.271461		0.321631	0.550015
TPS2	orf19.3038	RNA polymerase III transcription initiation factor complex (TFIIIC) subunit; growth phase regulated protein; downregulaated in stationary phase yeast cultures; Hap43-repressed; flow model biofilm induced; Spider biofilm repressed	Ca21chr1	709532..712198	-2.25562	-1.17352	0.443337	3.78054e-06	6.41143e-05	-2.41408	-1.27148	0.414236	5.44945e-07	7.80616e-06	-1.37169	-0.455953	0.0726724	0.278443	1	-1.67212	-0.741678	0.598043	0.00347462	0.0246485	1.07025	1.44373	1.34896
EAF3	orf19.2660	Subunit of the NuA4 histone acetyltransferase complex; rat catheter and Spider biofilm induced	Ca21chr2	1673425..1674534	-2.25722	-1.17454	0.443024	1.70779e-06	3.18326e-05	-2.88635	-1.52924	0.346459	6.55212e-10	1.70163e-08	-2.03827	-1.02734	2.83034e-05	0.000548997	0.175679	-1.74024	-0.799287	0.574633	0.00114929	0.0102348	1.27872	1.65859	1.29707
YMC2	orf19.4733	Putative mitochondrial carrier protein; Gcn4-regulated; F-12/ CO2 early biofilm induced; Spider biofilm induced	Ca21chr1	1907576..1908484	-2.25752	-1.17474		0.000304061	0.00298625	-1.43203	-0.518066		0.11102	0.23559	-1.02482	-0.0353734	0.913542	0.979336	1	-1.23032	-0.299034		0.358563	0.586232
TCC1	orf19.6734	Putative transcription factor/corepressor; regulation of filamentation and virulence; interacts with Tup1; regulates hypha-specific gene expression; contains 4 tetratricopeptide repeat (TPR) motifs; flucytosine repressed; Tbp1-induced	Ca21chr3	1730057..1732303	-2.2635	-1.17855	0.441794	0.000166415	0.00178709	-2.86829	-1.52019	0.34864	1.21819e-06	1.6402e-05	-3.44006	-1.78243	1.51835e-08	7.47966e-07	9.42438e-05	-2.60841	-1.38317	0.383376	9.99677e-06	0.000177657	1.26719	1.09963	0.86777
ASR2	orf19.7284	Putative RNA polymerase I subunit A135; repressed by prostaglandins	Ca21chrR	complement(1907189..1907965)	-2.26468	-1.17931	0.441563	0.000958793	0.00738226	-4.52395	-2.17758	0.221046	1.05535e-09	2.63074e-08	-2.98839	-1.57937	9.81511e-06	0.000219936	0.0609224	-2.70547	-1.43588	0.369622	5.8393e-05	0.000852987	1.99761	1.67215	0.837077
ACS1	orf19.1743	Acetyl-CoA synthetase; induced by human neutrophils; fluconazole-repressed; regulated by Nrg1/Mig1; colony morphology-related gene regulation by Ssn6; only in stationary phase cultures; rat catheter biofilm repressed, Spider biofilm induced	Ca21chr2	complement(2132241..2134268)	-2.266	-1.18015	0.441307	2.14241e-06	3.86568e-05	-1.93704	-0.953856	0.516251	0.000125636	0.000999772	-1.93984	-0.955941	0.000119883	0.00189824	0.744112	-1.52551	-0.609292	0.655518	0.0144028	0.0742353	0.854831	1.26977	1.4854
orf19.7152	orf19.7152	Protein similar to Aspergillus CYSK O-acetylserine sulfhydrylase, suggesting that C. albicans uses an O-acetyl-serine (OAS) pathway of sulfur assimilation; upregulated in biofilm; protein level decreases in stationary phase cultures	Ca21chr7	complement(907588..908685)	-2.26622	-1.18029		6.75382e-05	0.000825216	-1.85862	-0.894235		0.00252381	0.0125844	-1.38457	-0.469439	0.112915	0.365222	1	-1.27782	-0.353684		0.232535	0.461188
RLI1	orf19.3034	Ortholog(s) have U6 snRNA binding, pre-mRNA binding activity and role in mRNA cis splicing, via spliceosome, spliceosomal snRNP assembly	Ca21chr1	complement(697600..699468)	2.05331	1.03795		0.00771717	0.0380786	2.07237	1.05128		0.00697228	0.0285845	1.37626	0.460751	0.237509	0.561791	1	-1.18658	-0.246814		0.526376	0.725081
orf19.6703	orf19.6703	Ortholog of C. dubliniensis CD36 : Cd36_73260 and Candida albicans WO-1 : CAWG_05699	Ca21chr7	817601..819442	-2.26742	-1.18105		4.76723e-05	0.000611368	-1.89308	-0.920736		0.00145554	0.00797402	-1.67129	-0.740966	0.010728	0.0719879	1	-1.27106	-0.346034		0.235184	0.463867
FBA1	orf19.4618	Predicted DEAD-box ATP-dependent RNA helicase; functional homolog of S. cerevisiae Rok1; Hap43-induced; Spider biofilm induced	Ca21chr4	complement(346020..347099)	-2.27526	-1.18603	0.43951	0.000285157	0.00283895	-2.09207	-1.06493	0.477995	0.00112163	0.00641183	-1.47285	-0.558608	0.0875075	0.31524	1	-2.64253	-1.40192	0.378425	1.79592e-05	0.000298854	0.919488	0.791693	0.861015
ASR3	orf19.842	Ortholog of S. cerevisiae actin-binding protein Abp140; Hap43-induced; F-12/CO2 early biofilm induced	Ca21chr2	complement(801181..801525)	-2.27691	-1.18708	0.439192	4.4238e-05	0.000574045	-2.20768	-1.14253	0.452964	8.3729e-05	0.000714863	-1.46322	-0.549146	0.0586622	0.242099	1	-1.82685	-0.869361	0.547389	0.00278115	0.0206244	0.969596	1.20846	1.24635
ROB1	orf19.4998	Zn(II)2Cys6 transcription factor; required for Spider model biofilm formation; mutant displays abnormal colony morphology and invasive growth; caspofungin repressed; flow model biofilm induced; rat catheter biofilm repressed	Ca21chr1	2993348..2996389	-2.27762	-1.18753	0.439055	1.29229e-05	0.000190077	-1.84343	-0.88239	0.542468	0.00119319	0.00676358	-1.37781	-0.46238	0.0900146	0.320551	1	-1.56932	-0.650138	0.637219	0.0169609	0.0838187	0.809365	1.17467	1.45134
LYS4	orf19.3846	Putative nucleolar protein with a predicted role in pre-rRNA processing and ribosome biogenesis; repressed by nitric oxide; required for flow model biofilm formation; Spider biofilm repressed	Ca21chr4	complement(944205..946259)	2.0518	1.03689		0.00249191	0.0159457	3.31622	1.72954		4.54699e-07	6.6564e-06	1.29409	0.371939	0.279123	0.604084	1	1.53036	0.613873		0.073535	0.231888
orf19.6211	orf19.6211	Protein of unknown function; protein newly produced during adaptation to the serum	Ca21chr1	complement(1485887..1487542)	-2.28015	-1.18913	0.438568	0.000435129	0.00400719	-2.15392	-1.10696	0.464271	0.0010618	0.00613077	-1.8181	-0.862428	0.0106897	0.0718861	1	-1.6167	-0.693055	0.618542	0.0404502	0.155566	0.94464	1.33229	1.41037
PPH3	orf19.4378	Protein of unknown function; induced during planktonic growth	Ca21chrR	complement(847833..848828)	-2.28254	-1.19064	0.438109	3.88583e-06	6.57203e-05	-1.62542	-0.700808	0.615227	0.00651369	0.0271753	-1.11138	-0.152351	0.555542	0.820484	1	-1.88243	-0.912594	0.531229	0.000381807	0.00412392	0.712109	0.863468	1.21255
RSN1	orf19.347	Similar to oxidoreductases and to S. cerevisiae Yjr096wp; Sfu1 repressed; induced by benomyl treatment, Ssr1; Hap43-repressed; flow model biofilm repressed	Ca21chr3	743349..744191	-2.28606	-1.19286		0.00262703	0.0166727	-6.65743	-2.73497		8.4408e-12	3.01468e-10	-2.699	-1.43242	0.000318406	0.00432461	1	-1.44132	-0.527391		0.182883	0.40154
PYC2	orf19.789	Putative pyruvate carboxylase; binds biotin cofactor; repressed by Ssk1 response regulator, by benomyl treatment, or in an azole-resistant strain overexpressing MDR1; stationary phase enriched protein; flow model biofilm repressed	Ca21chr4	complement(837806..841339)	-2.2894	-1.19497	0.436795	0.000600183	0.00515975	-1.86788	-0.901404	0.535365	0.00962684	0.0370973	-1.62161	-0.697428	0.045214	0.2023	1	-2.14136	-1.09853	0.466993	0.00160578	0.0133615	0.815882	0.872288	1.06913
HTA3	orf19.327	Putative histone H2A; amphotericin B repressed; flucytosine induced; RNA abundance regulated by tyrosol and cell density; Spider biofilm repressed	Ca21chr3	complement(693886..694287)	-2.29739	-1.2	0.435276	3.24106e-05	0.000436383	-1.79934	-0.84747	0.555758	0.00335554	0.0158749	-1.73207	-0.792498	0.00592295	0.0458675	1	-1.80398	-0.851183	0.55433	0.0031223	0.0226668	0.783211	0.99743	1.27351
orf19.6461	orf19.6461	Ortholog(s) have unfolded protein binding activity, role in aerobic respiration, mitochondrial respiratory chain complex IV assembly, protein processing and mitochondrial inner membrane localization	Ca21chr7	533827..534342	-2.3026	-1.20327	0.434291	8.90095e-06	0.000138815	-2.65309	-1.40767	0.376919	1.98031e-07	3.15174e-06	-1.73898	-0.798243	0.00329905	0.0295914	1	-1.52801	-0.611654	0.654446	0.0244304	0.109329	1.15221	1.7363	1.50693
orf19.446.2	orf19.446.2	Protein with a NADH-ubiquinone oxidoreductase B18 subunit domain; gene has intron	Ca21chr1	complement(1097191..1097577)	2.04281	1.03055		0.00394841	0.0229904	2.54133	1.34558		0.000160181	0.00122595	1.80977	0.855803	0.0182377	0.106193	1	1.22282	0.290211		0.418826	0.639289
orf19.1887	orf19.1887	Ortholog(s) have sterol esterase activity, role in sterol metabolic process and integral to membrane, lipid particle localization	Ca21chr2	complement(1519257..1520960)	-2.30315	-1.20361		2.21442e-05	0.000307492	-2.8236	-1.49754		1.26377e-07	2.06972e-06	-1.69397	-0.76041	0.00730044	0.0537531	1	-1.13084	-0.177401		0.531725	0.72873
orf19.7006	orf19.7006	Ortholog(s) have role in reciprocal meiotic recombination	Ca21chr7	complement(223296..226653)	-2.30423	-1.20428		5.3246e-05	0.000671744	-2.3639	-1.24117		3.07647e-05	0.000291982	-1.82927	-0.871264	0.00342035	0.0303288	1	-1.14607	-0.196697		0.509228	0.7115
NRM1	orf19.6022	Transcriptional regulator of cell cycle gene expression; regulates expression of genes involved in DNA replication stress; interacts with Swi4 and Swi6; repressed during core stress response; Spider biofilm repressed	Ca21chr1	complement(160946..162676)	-2.30444	-1.20442		0.00448315	0.0253202	-1.09484	-0.130723		0.758643	0.852571	-2.92104	-1.54648	0.000274576	0.00385587	1	-2.66823	-1.41588		0.000837686	0.00791403
MAC1	orf19.7068	Copper fist transcription factor; regulator of CTR1 copper transporter; induces CTR1 in low-copper conditions; ectopic expression causes copper-sensitive stimulation of filamentation in S. cerevisiae; Spider biofilm induced	Ca21chr7	82584..83879	-2.30613	-1.20547		0.000155481	0.00169112	-2.65879	-1.41077		9.60735e-06	0.000104619	-2.26062	-1.17672	0.000222923	0.00324384	1	-1.31224	-0.392026		0.218488	0.445078
BMT1	orf19.6782	Ortholog(s) have 90S preribosome, cytoplasm, mitotic spindle pole body, nucleolus localization	Ca21chr3	complement(1643770..1645824)	-2.3107	-1.20833		0.00274059	0.0172174	-3.29036	-1.71825		1.94958e-05	0.000193617	-7.87519	-2.97731	1.13909e-13	1.33402e-11	7.07032e-10	-1.2094	-0.274288		0.494612	0.700127
orf19.7149	orf19.7149	Putative GTPase inhibitor; predicted role in endocytosis, protein targeting to vacuole; rat catheter biofilm repressed	Ca21chr7	complement(924665..926413)	-2.31091	-1.20846		0.00243665	0.0156891	-1.63718	-0.71121		0.0744083	0.176353	-1.0269	-0.0382977	0.923422	0.984028	1	1.09002	0.124352		0.755224	0.879159
MET1	orf19.5811	Predicted diphthamide biosynthesis protein; Spider biofilm induced	Ca21chr2	586227..587912	-2.3131	-1.20983		0.00585923	0.0308729	1.34872	0.431588		0.325627	0.495749	-1.16267	-0.21744	0.621674	0.857599	1	-1.66239	-0.733258		0.0952065	0.274256
PLB5	orf19.5102	Putative GPI-linked phospholipase B, fungal-specific (no mammalian homolog); null mutation eliminates cell-associated phospholipase A2 activity and attenuates virulence; fluconazole-repressed; flow model biofilm repressed	Ca21chr1	complement(1804179..1806443)	-2.3139	-1.21033		0.000183341	0.00193866	-2.27551	-1.18619		0.000243714	0.00177135	-1.43767	-0.523733	0.104925	0.348734	1	-1.23758	-0.307523		0.341706	0.569693
orf19.4816	orf19.4816	Protein of unknown function; induced by nitric oxide	Ca21chr1	complement(2094761..2096110)	-2.32183	-1.21526	0.430696	9.22692e-07	1.87775e-05	-3.19593	-1.67624	0.312898	1.13783e-11	3.93324e-10	-1.6444	-0.717562	0.00372458	0.0324697	1	-1.4044	-0.489954	0.712048	0.047943	0.175255	1.37647	2.27566	1.65325
ASM3	orf19.6037	Putative secreted acid sphingomyelin phosphodiesterase; possible Kex2 substrate; transcript increased in an azole-resistant strain that overexpresses MDR1; flow model biofilm induced; F-12/CO2 early biofilm induced	Ca21chr1	117320..119443	-2.32289	-1.21592		0.000523324	0.00461797	-1.21554	-0.281602		0.423479	0.591798	-2.13083	-1.09142	0.00193449	0.0192118	1	-2.10976	-1.07708		0.00213638	0.016722
orf19.3353	orf19.3353	Protein similar to a mitochondrial complex I intermediate-associated protein; fluconazole-repressed; Spider biofilm induced; rat catheter biofilm repressed	Ca21chr1	331372..332055	-2.32579	-1.21772		0.00475156	0.0264748	-3.3339	-1.73721		5.57888e-05	0.00050113	-3.16415	-1.66182	0.000115275	0.00183936	0.715509	-1.12965	-0.17587		0.6834	0.831528
orf19.4901	orf19.4901	Predicted methyltransferase; Spider biofilm induced	Ca21chr1	2280112..2281146	-2.33459	-1.22317		0.00143595	0.0103518	-2.58566	-1.37053		0.00032932	0.00230971	-1.54186	-0.624675	0.100992	0.342218	1	1.24298	0.313806		0.413056	0.636164
MNN12	orf19.4900	Predicted alpha-1,3-mannosyltransferase activity with a role in protein glycosylation	Ca21chr1	2276399..2278885	-2.33814	-1.22536	0.42769	0.000280101	0.00280388	-6.72694	-2.74995	0.148656	4.44089e-16	2.93241e-14	-5.7241	-2.51705	9.18154e-14	1.09596e-11	5.69898e-10	-2.32094	-1.21471	0.43086	0.000313943	0.0034922	2.87705	2.89837	1.00741
CWH8	orf19.3682	Putative dolichyl pyrophosphate (Dol-P-P) phosphatase; ketoconazole-induced; expression is increased in a fluconazole-resistant isolate; clade-associated gene expression; Hap43p-induced gene	Ca21chr1	474954..475679	2.03223	1.02307		0.00265188	0.016779	3.66512	1.87386		3.73277e-08	6.87516e-07	2.75263	1.46081	1.84005e-05	0.00038585	0.114212	1.25766	0.330736		0.331306	0.559265
orf19.4830	orf19.4830	Ortholog of C. dubliniensis CD36 : Cd36_09110, C. parapsilosis CDC317 : CPAR2_803660, Candida tenuis NRRL Y-1498 : cten_CGOB_00140 and Debaryomyces hansenii CBS767 : DEHA2B12056g	Ca21chr1	complement(2128739..2129071)	-2.34246	-1.22803	0.426901	2.46013e-06	4.35043e-05	-1.70145	-0.766764	0.587734	0.00342263	0.016082	-1.32871	-0.410027	0.116025	0.370266	1	-2.45998	-1.29865	0.406507	6.01228e-07	1.52319e-05	0.726351	0.69165	0.952226
TOS1	orf19.1690	Protein similar to alpha agglutinin anchor subunit; secreted; exogenously expressed protein is a substrate for Kex2 processing in vitro; fluconazole-induced; induced by alpha pheromone in SpiderM medium; Hap43-induced	Ca21chr3	complement(336918..338324)	2.02354	1.01688		0.00619437	0.0322825	4.30549	2.10618		1.44273e-08	2.88873e-07	1.67379	0.743118	0.0454824	0.202705	1	1.6497	0.7222		0.0518786	0.184851
orf19.2923	orf19.2923	Predicted membrane transporter, member of the drug:proton antiporter (14 spanner) (DHA2) family, MFS superfamily; induced by alpha pheromone in SpiderM medium	Ca21chr4	complement(1376309..1377736)	-2.3482	-1.23155		6.24356e-05	0.000779754	-1.84365	-0.882566		0.00388408	0.0178581	-1.62496	-0.700403	0.0211283	0.118147	1	-1.04382	-0.0618798		0.839527	0.927875
orf19.7027	orf19.7027	Putative protein of unknown function; transcript upregulated in clinical isolates from HIV+ patients with oral candidiasis; Spider biofilm induced	Ca21chr7	complement(176562..179318)	-2.35604	-1.23636		0.000434286	0.00400537	-3.7361	-1.90153		5.39848e-08	9.54654e-07	-1.21907	-0.285778	0.414334	0.729787	1	-1.01077	-0.0154606		0.964857	0.983844
HHF1	orf19.1059	Putative 90S preribosome component; Hap43p-induced gene; possibly an essential gene, disruptants not obtained by UAU1 method	Ca21chr1	complement(881013..881330)	-2.3573	-1.23714	0.424214	0.000128185	0.00142333	-1.96786	-0.976629	0.508166	0.00252093	0.0125844	-1.98618	-0.989999	0.00216994	0.0211773	1	-1.89754	-0.924128	0.526999	0.00420953	0.0287759	0.834795	1.03706	1.24229
orf19.7140	orf19.7140	Ortholog(s) have lipid binding activity, role in endoplasmic reticulum membrane organization, regulation of phosphatidylinositol dephosphorylation and cellular bud membrane, cortical endoplasmic reticulum localization	Ca21chr7	complement(933680..934426)	-2.35904	-1.2382		0.000260347	0.00263188	-3.07184	-1.6191		1.76805e-06	2.29587e-05	-1.69969	-0.765269	0.0238339	0.128865	1	1.08293	0.11494		0.734674	0.86497
orf19.5033	orf19.5033	Ortholog(s) have Atg8 ligase activity, protein tag activity	Ca21chr1	complement(3075832..3076326)	-2.36043	-1.23905		0.000537497	0.00472556	-3.81885	-1.93314		9.20457e-08	1.56958e-06	-1.48813	-0.573497	0.102175	0.344113	1	1.26004	0.33347		0.349589	0.576948
HRT1	orf19.233.1	Ortholog of S. cerevisiae Hrt1; component of a nuclear ubiquitin-protein ligase complex involved in cell cycle control; induced by hydroxyurea; Spider biofilm induced	Ca21chr3	536516..536961	-2.36155	-1.23973	0.423451	6.15387e-08	1.59154e-06	-2.40582	-1.26653	0.415659	3.07655e-08	5.8043e-07	-1.53902	-0.622011	0.0068623	0.0515046	1	-2.54126	-1.34554	0.393505	4.15872e-09	1.76803e-07	1.01875	0.946703	0.929282
RGT1	orf19.2747	Putative catechol o-methyltransferase; stationary phase enriched protein; transcription upregulated in clinical isolates from HIV+ patients with oral candidiasis; Spider biofilm repressed	Ca21chr4	523970..527059	-2.38068	-1.25137		0.00156825	0.0111758	-3.0697	-1.6181		4.06097e-05	0.000375096	-3.05866	-1.6129	4.74142e-05	0.000863574	0.2943	-1.2354	-0.304973		0.440455	0.657189
CDC19	orf19.3575	Ortholog(s) have RNA binding activity and nucleus localization	Ca21chr2	1118746..1120260	-2.38334	-1.25299		0.000250776	0.00254341	-1.50217	-0.587046		0.0862598	0.195755	-1.52665	-0.61037	0.0745027	0.282319	1	-2.82533	-1.49842		1.19366e-05	0.000207537
THI13	orf19.7324	Putative autophagosome protein; macrophage/pseudohyphal-repressed; alternatively spliced intron in 5' UTR; Spider biofilm induced	Ca21chrR	1972365..1973384	-2.38831	-1.25599		1.36599e-05	0.000200442	-1.84826	-0.886165		0.0019515	0.0102565	-1.25725	-0.330273	0.250201	0.578067	1	-1.19973	-0.262707		0.361628	0.588986
orf19.2512	orf19.2512	Ortholog of C. dubliniensis CD36 : Cd36_81000, C. parapsilosis CDC317 : CPAR2_103050, Candida tenuis NRRL Y-1498 : CANTEDRAFT_116326 and Debaryomyces hansenii CBS767 : DEHA2G01958g	Ca21chr3	222909..223568	-2.39556	-1.26036		0.00496171	0.0272784	-1.62561	-0.700978		0.121584	0.250889	-2.91345	-1.54273	0.000774314	0.0091546	1	-2.91518	-1.54358		0.000569834	0.00567779
CIC1	orf19.124	Putative tRNA methyltransferase; repressed by prostaglandins; Spider biofilm induced	Ca21chr6	228119..229216	2.0101	1.00726		0.00838703	0.0403866	2.01737	1.01248		0.00815924	0.0326949	1.45393	0.539958	0.159187	0.451586	1	-1.11944	-0.162779		0.670087	0.822958
KIS2	orf19.4997	Scaffold protein of Snf1p complex; similar to S. cerevisiae Gal83p and Sip2p; interacts with Snf4p; interaction with Snf1p complex is regulated by carbon source, decreased on ethanol; N-terminal myristoylation; Hog1p-downregulated	Ca21chr1	complement(2987795..2990032)	-2.40249	-1.26453		5.13014e-05	0.000652516	-3.36974	-1.75264		1.96793e-08	3.84119e-07	-2.07968	-1.05636	0.000708217	0.00849558	1	-1.18343	-0.242969		0.43643	0.654819
AUT7	orf19.2480.1	Protein required for pre-rRNA processing and 40S ribosomal subunit synthesis; associated with U3 and U14 snoRNAs; transposon mutation affects filamentous growth; repressed by prostaglandins; Spider biofilm induced	Ca21chr1	1191631..1192122	-2.40371	-1.26526		0.000773614	0.00629676	-3.44954	-1.78641		2.0705e-06	2.64436e-05	-1.2308	-0.299594	0.425454	0.736571	1	1.05187	0.0729619		0.84628	0.931579
orf19.5532	orf19.5532	Protein of unknown function; Spider biofilm induced	Ca21chr6	complement(534225..534590)	-2.40439	-1.26567		0.00319252	0.0195617	-3.3997	-1.76541		3.16366e-05	0.000299342	-2.00001	-1.00001	0.0176272	0.10361	1	1.18602	0.246131		0.567781	0.758549
orf19.5720	orf19.5720	Predicted membrane transporter, member of the monocarboxylate porter (MCP) family, major facilitator superfamily (MFS); ketoconazole or caspofungin repressed; Spider biofilm induced	Ca21chr6	752525..753922	-2.40509	-1.26609		7.67875e-07	1.57821e-05	-2.33251	-1.22188		1.88978e-06	2.42854e-05	-1.22621	-0.294202	0.251814	0.579321	1	-1.32497	-0.405964		0.113199	0.302466
AHA1	orf19.7602	Putative Hsp90p co-chaperone; Hap43-repressed; heavy metal (cadmium) stress-induced; oxidative stress-induced via Cap1; rat catheter biofilm induced; flow model biofilm repressed	Ca21chrR	complement(2189443..2190483)	-2.41516	-1.27212	0.414051	3.37657e-06	5.77366e-05	-2.57699	-1.36569	0.388049	5.79698e-07	8.2717e-06	-2.1637	-1.1135	4.6796e-05	0.000856822	0.290463	-1.55223	-0.634342	0.644234	0.0203927	0.095928	1.06701	1.66019	1.55593
RPC40	orf19.3564	Spermidine transporter; induced in strains from HIV patients with oral candidiasis; alkaline repressed; amphotericin B induced; colony morphology regulated by Ssn6; reduced oral epithelial cell damage by mutant; Spider biofilm induced	Ca21chr2	complement(1098019..1099029)	2.00088	1.00064		0.00755964	0.0375081	2.10887	1.07647		0.00412386	0.0187111	1.20823	0.272894	0.468423	0.766905	1	-1.16942	-0.225799		0.546589	0.74076
AAT21	orf19.6287	Has domain(s) with predicted diphthine synthase activity and role in peptidyl-diphthamide biosynthetic process from peptidyl-histidine	Ca21chrR	1655397..1656647	-1.1772	-0.235354		0.274505	0.483499	-1.00187	-0.00269268		0.990005	0.997314	1.00703	0.0101014	0.962583	0.994441	1	1.00205	0.00295672		0.989046	0.999676
AAT22	orf19.4669	Aspartate aminotransferase; nitrogen metabolism; similar but not orthologous to S. cerevisiae Aat2; clade-associated gene expression; protein levels decrease in stationary phase yeast; mutant is viable; flow model biofilm repressed	Ca21chr4	complement(244153..245382)	-1.45255	-0.53859		0.0986168	0.244748	-1.10404	-0.14279		0.660356	0.784957	-3.70151	-1.88812	7.79185e-09	4.0642e-07	4.8364e-05	-1.54709	-0.629556		0.0539382	0.188829
ABC1	orf19.3331	Ortholog of C. parapsilosis CDC317 : CPAR2_406700, C. dubliniensis CD36 : Cd36_21220, Candida tenuis NRRL Y-1498 : CANTEDRAFT_127772 and Candida orthopsilosis Co 90-125 : CORT_0C06120	Ca21chr1	282448..284148	1.01776	0.025391		0.943006	0.980362	1.28822	0.365381		0.303762	0.474256	-1.21568	-0.28176	0.429097	0.738497	1	-1.78566	-0.836456		0.0185645	0.0897498
ABD1	orf19.6716	SAM-dependent RNA methyltransferase; methylates mRNA 5' cap; binds phosphorylated RNA Pol II C-term domain peptide; does not bind mRNA TPase and mRNA GTase (Cet1,Cgt1); functional homolog of S. cerevisiae Abd1; rat catheter biofilm induced	Ca21chr3	1755845..1757269	-1.04221	-0.0596489		0.768273	0.876785	-1.19225	-0.253687		0.210396	0.370267	1.01524	0.0218236	0.914309	0.979482	1	1.1433	0.193198		0.340043	0.567532
ABG1	orf19.1597	Vacuolar membrane protein; depletion causes abnormal vacuolar morphology, cell separation defect, sensitivity to cell wall stress, increased hyphal branching; essential, no mammalian homolog; Cyr1-regulated; rat catheter biofilm repressed	Ca21chr2	1912340..1913206	-1.16671	-0.222443		0.290992	0.50067	-1.11997	-0.163463		0.437104	0.603583	-1.17934	-0.23798	0.259178	0.58691	1	-1.10788	-0.147801		0.483264	0.692052
ABP1	orf19.2699	Putative snoRNA-binding protein; S. cerevisiae Utp20 ortholog; likely essential for growth; repressed in core stress response; mutation confers resistance to 5-fluorocytosine (5-FC) and parnafungin	Ca21chr4	606596..608542	1.46893	0.554762		0.077988	0.207134	-1.03347	-0.0475004		0.880016	0.931967	1.10901	0.149277	0.635422	0.865872	1	1.82749	0.86986		0.00573251	0.0360139
AAH1	orf19.2251	Carnitine acetyl transferase; required for growth on nonfermentable carbon sources, not for hyphal growth or virulence in mice; induced in macrophage; macrophage/pseudohyphal-repressed after 16 hr; rat catheter, Spider biofilm induced	Ca21chr2	1429370..1430413	1.66008	0.731254		0.295617	0.506178	3.0223	1.59565		0.0228998	0.0720055	1.05328	0.0748885	0.915315	0.979604	1	-1.69361	-0.760104		0.276889	0.507125
orf19.703	orf19.703	Ortholog(s) have 2',3'-cyclic-nucleotide 3'-phosphodiesterase activity, role in cyclic nucleotide metabolic process and clathrin-coated vesicle localization	Ca21chrR	complement(1439889..1440700)	-2.41545	-1.27229	0.414001	3.20243e-07	7.22773e-06	-2.89453	-1.53333	0.345479	6.08677e-10	1.58742e-08	-1.48015	-0.565746	0.0226075	0.124964	1	-1.41457	-0.500365	0.706928	0.044108	0.165725	1.19834	2.04623	1.70755
ABZ1	orf19.1291	Ortholog(s) have 4-amino-4-deoxychorismate synthase activity, role in para-aminobenzoic acid biosynthetic process and cytosol, nucleus localization	Ca21chr4	1151753..1154221	-1.0425	-0.0600453		0.832595	0.916947	-1.0155	-0.0221917		0.937629	0.970139	-1.07604	-0.105733	0.709173	0.898151	1	1.0172	0.0245988		0.930963	0.972477
ACB1	orf19.7043.1	Protein similar to a region of acyl-coenzyme-A-binding protein; amphotericin B repressed; regulated by Nrg1, Tup1; Hap43-induced	Ca21chr7	143529..143912	1.56874	0.649608		0.0637833	0.180202	1.75327	0.810049		0.020709	0.0664294	1.98016	0.985616	0.0048541	0.0393334	1	2.10833	1.0761		0.0021853	0.0169346
ACE2	orf19.6124	Transcription factor; similar to S. cerevisiae Ace2 and Swi5; regulates morphogenesis, cell separation, adherence, virulence in a mice; mutant is hyperfilamentous; rat catheter and Spider biofilm induced	Ca21chrR	1611848..1614199	-1.27442	-0.349836		0.204003	0.396321	-1.06622	-0.0925033		0.736972	0.837025	-1.23004	-0.298701	0.278231	0.603541	1	-1.57596	-0.656227		0.0168749	0.0835266
ACF2	orf19.3417	Putative fungal-specific transmembrane protein; induced by Rgt1; Spider biofilm induced	Ca21chr6	354214..356418	-1.06311	-0.0882879		0.692565	0.830838	-1.21867	-0.285308		0.200231	0.357238	-1.11392	-0.155647	0.487067	0.779353	1	1.04792	0.0675305		0.7643	0.885572
ACH1	orf19.3171	Acetyl-coA hydrolase; acetate utilization; nonessential; soluble protein in hyphae; antigenic in human; induced on polystyrene adherence; farnesol-, ketoconazole-induced; no human or murine homolog; stationary phase-enriched protein	Ca21chr5	complement(446995..448569)	1.26609	0.340381		0.141536	0.311646	1.73831	0.797686		0.0005722	0.00366527	1.33051	0.411982	0.0749341	0.283262	1	1.27441	0.349829		0.130793	0.32881
OPT4	orf19.176	Oligopeptide transporter; detected at germ tube plasma membrane; transcript inducede during phagocytosis by macrophages; fungal-specific; Hap43-repressed; merged with orf19.2292 in Assembly 20; rat catheter and Spider biofilm induced	Ca21chrR	550909..552009	-2.42228	-1.27636	0.412835	0.000327735	0.00315877	-2.09521	-1.0671	0.477278	0.00271293	0.0133327	-1.30518	-0.384244	0.274198	0.598541	1	-1.78035	-0.832162	0.561687	0.0174651	0.0856965	0.864977	1.17685	1.36056
orf19.3156	orf19.3156	Protein of unknown function; induced by Mnl1 under weak acid stress	Ca21chr3	complement(240982..244245)	-2.42847	-1.28005		0.000159782	0.00172782	-4.30023	-2.10442		4.16121e-10	1.12299e-08	-3.67761	-1.87877	2.32038e-08	1.09943e-06	0.000144026	-1.29961	-0.378079		0.26196	0.492872
ACT1	orf19.5007	Actin; gene has intron; transcript regulated by growth phase, starvation; at polarized growth site in budding and hyphal cells; required for wild-type Cdc42 localization; unprocessed N terminus; Hap43-induced; Spider biofilm repressed	Ca21chr1	3011464..3013252	1.64988	0.722364		0.0217091	0.0841125	1.25598	0.328817		0.29611	0.466367	1.16073	0.215037	0.494479	0.780647	1	1.43104	0.517061		0.100394	0.282222
ADA2	orf19.2331	Putative GTPase; mutation confers hypersensitivity to 5-fluorocytosine (5-FC), 5-fluorouracil (5-FU), and tubercidin (7-deazaadenosine); repressed by prostaglandins; Hap43-induced	Ca21chr1	complement(2404448..2405785)	1.33708	0.419081		0.12265	0.282588	1.42409	0.510044		0.0605406	0.15031	-1.11664	-0.159166	0.560277	0.822553	1	1.00829	0.0119115		0.964981	0.983844
orf19.6943	orf19.6943	Predicted ORF from Assembly 19; removed from Assembly 20; subsequently reinstated in Assembly 21 based on comparative genome analysis	Ca21chr3	787177..787506	-2.43041	-1.2812		1.98764e-06	3.6286e-05	-2.85854	-1.51528		1.86516e-08	3.65206e-07	-1.44722	-0.533289	0.0478469	0.21033	1	-1.37099	-0.455218		0.0917661	0.267917
ADE1	orf19.7484	Phosphoribosylaminoimadazole succinocarboxamide synthetase, enzyme of adenine biosynthesis; not induced in GCN response, unlike the S. cerevisiae ortholog; fungal-specific (no human or murine homolog); levels decrease in stationary phase	Ca21chrR	complement(120986..121861)	-1.17744	-0.235651		0.389775	0.598556	-1.29398	-0.371819		0.174667	0.324987	-1.02238	-0.0319356	0.907176	0.977151	1	1.15745	0.210955		0.441445	0.658349
ADE12	orf19.4827	Adenylosuccinate synthase; upregulated in biofilm; decreased expression in hyphae vs yeast-form cells; not induced during GCN response, in contrast to S. cerevisiae ADE12, which is induced by Gcn4p; stationary phase-enriched protein	Ca21chr1	2122303..2123589	1.04052	0.0572992		0.813333	0.904756	1.16063	0.214903		0.376067	0.547174	1.08033	0.11147	0.646733	0.869454	1	-1.13934	-0.1882		0.437975	0.655853
ADE13	orf19.3870	Adenylosuccinate lyase; enzyme of adenine biosynthesis; soluble protein in hyphae; not induced during GCN response, in contrast to the S. cerevisiae ortholog; repressed by nitric oxide	Ca21chrR	complement(1318908..1320356)	-1.17207	-0.229064		0.29717	0.507997	-1.17514	-0.232829		0.288334	0.458859	1.12259	0.166829	0.447655	0.752941	1	1.13492	0.182596		0.406763	0.630249
ADE17	orf19.492	5-Aminoimidazole-4-carboxamide ribotide transformylase, enzyme of adenine biosynthesis; antigenic in human; soluble protein in hyphae; not induced during GCN response, in contrast to the S. cerevisiae ortholog	Ca21chrR	complement(917844..919622)	-1.01409	-0.0201888		0.948695	0.983885	1.05246	0.0737648		0.81408	0.888829	1.06679	0.0932806	0.766249	0.924021	1	-1.12807	-0.173852		0.579528	0.766663
ADE2	orf19.5906	Component of 20S pre-rRNA processing unit; repressed by prostaglandins	Ca21chr3	complement(943524..945230)	1.18018	0.239006		0.275436	0.48459	1.19434	0.25621		0.242488	0.406461	1.7288	0.789774	0.00032156	0.00434842	1	1.22753	0.295756		0.177526	0.393678
orf19.6833.2	orf19.6833.2	Ortholog of Candida albicans WO-1 : CAWG_00951	Ca21chr1	916866..917234	-1.03219	-0.0457024		0.989908	0.998361	164.637	7.36315		0.00777014	0.0313381	3.57957	1.83979	0.230038	0.552642	1	-1.129	-0.175049		0.962049	0.982871
ADE5,7	orf19.5061	Helix-loop-helix transcription factor; regulator of yeast form adherence; required for yeast cell adherence to silicone substrate; Spider and F-12/CO2 biofilm induced; repressed by alpha pheromone in SpiderM medium	Ca21chr1	complement(1718587..1720995)	1.11581	0.158094		0.496904	0.689771	1.0747	0.103935		0.65549	0.781676	1.22994	0.298589	0.200131	0.509081	1	1.08203	0.113742		0.625206	0.792941
ADE6	orf19.6317	Protein of unknown function; substrate for Kex2 processing in vitro; repressed by alpha pheromone in SpiderM medium; Spider biofilm induced; Bcr1-repressed in a/a RPMI biofilms	Ca21chrR	complement(1027478..1031590)	1.19805	0.260692		0.233952	0.435033	1.11503	0.157088		0.472847	0.634175	1.12577	0.170911	0.435388	0.743033	1	1.00158	0.00227158		0.991728	0.999736
ADE8	orf19.5789	Ortholog(s) have role in maturation of 5.8S rRNA from tricistronic rRNA transcript (SSU-rRNA, 5.8S rRNA, LSU-rRNA), maturation of LSU-rRNA from tricistronic rRNA transcript (SSU-rRNA, 5.8S rRNA, LSU-rRNA)	Ca21chr2	complement(622218..622886)	-1.04386	-0.0619307		0.822757	0.909178	1.04684	0.0660457		0.811474	0.886985	-1.002	-0.00288585	0.991696	0.999992	1	-1.2504	-0.322394		0.243727	0.474534
ADH1	orf19.3997	Putative proteasome-interacting protein; rat catheter biofilm induced	Ca21chr5	1107937..1108986	-1.47029	-0.556097		0.121784	0.281215	-1.96296	-0.973031		0.00678092	0.0279477	-1.3381	-0.420185	0.242332	0.569685	1	-1.04307	-0.0608333		0.865586	0.942384
ADH2	orf19.5113	Dicarboxylic acid transporter; regulated by glucose repression; induced by Rgt1; disruptants not obtained by UAU1 method; rat catheter and Spider biofilm induced	Ca21chr1	complement(1829288..1830334)	-1.99418	-0.995793		0.0219377	0.084681	1.22867	0.297095		0.493133	0.651389	1.02343	0.0334112	0.938558	0.989407	1	1.18012	0.238935		0.58273	0.767941
orf19.849	orf19.849	Ortholog(s) have role in protein N-linked glycosylation, protein O-linked glycosylation, response to stress	Ca21chr2	785985..788531	1.75176	0.808803		0.104998	0.254181	14.0585	3.81337		2.87043e-10	7.98958e-09	3.09735	1.63103	0.000447387	0.00587088	1	2.76535	1.46746		0.00234227	0.0178605
ADH4	orf19.271	Predicted 3-hydroxyacyl-CoA dehydrogenase; transcript is increased in azole-resistant strain overexpressing MDR1; transcript is increased in populations of cells exposed to fluconazole over multiple generations; mutant is viable	Ca21chr3	604207..604983	-1.80375	-0.851003		0.270929	0.478945	1.31569	0.39582		0.538175	0.687195	-1.59503	-0.673584	0.188359	0.495821	1	1.89721	0.923878		0.125841	0.322101
ADH5	orf19.2608	Essential protein; regulated by hemoglobin; S. cerevisiae ortholog is essential; Hap43p-induced gene	Ca21chrR	complement(454023..455033)	1.45205	0.538093		0.198403	0.388114	-1.82898	-0.871043		0.0373493	0.105013	-1.07311	-0.101793	0.807843	0.940237	1	1.10892	0.149152		0.721535	0.856323
ADK1	orf19.3391	Putative adenylate kinase; repressed in hyphae; macrophage-induced protein; adenylate kinase release used as marker for cell lysis; possibly essential (UAU1 method); flow model biofilm induced; rat catheter and Spider biofilm repressed	Ca21chr6	393777..394526	1.34146	0.423804		0.118516	0.276761	1.88845	0.917201		0.00072903	0.00448918	1.37165	0.455915	0.093399	0.32753	1	1.00786	0.0112889		0.966827	0.984916
ADP1	orf19.459	Putative PDR-subfamily ABC transporter; similar to WHITE subfamily proteins; gene used for strain identification by multilocus sequence typing	Ca21chrR	complement(1245876..1248992)	-1.60544	-0.682967		0.00326736	0.0199219	-1.87149	-0.904186		9.4698e-05	0.0007912	-1.24146	-0.312038	0.178907	0.482396	1	-1.24416	-0.315168		0.174921	0.390131
ADR1	orf19.2752	Putative ribosomal large subunit biogenesis protein; repressed in core stress response; repressed by prostaglandins	Ca21chr4	complement(504621..508877)	1.04963	0.0698756		0.844169	0.92412	1.0019	0.00274562		0.99382	0.999244	1.29506	0.373015	0.293609	0.617563	1	1.6677	0.737857		0.0378831	0.149078
AFG1	orf19.4743	Putative mitochondrial ATPase of the AAA family; similar but not orthologous to S. cerevisiae Afg1; mutant is viable; regulated by Sef1, Sfu1, and Hap43	Ca21chr1	complement(1924093..1926159)	-1.0313	-0.044468		0.905696	0.959815	-1.18845	-0.249081		0.509107	0.66457	-1.08134	-0.112816	0.762641	0.923085	1	2.03648	1.02608		0.00621359	0.0381481
AFG3	orf19.1669	Similar to S. cerevisiae Afg3p, a subunit of the mitochondrial inner membrane m-AAA protease; likely to be essential for growth, based on an insertional mutagenesis strategy	Ca21chr3	385662..388049	-1.01427	-0.0204467		0.922753	0.971756	1.10283	0.141207		0.503533	0.66007	1.07013	0.0977881	0.644088	0.868971	1	-1.0629	-0.0880063		0.676498	0.827556
AFP99	orf19.5862	Putative U3 snoRNA-associated protein; Hap43p-induced gene; mutation confers resistance to 5-fluorocytosine (5-FC), 5-fluorouracil (5-FU), and tubercidin (7-deazaadenosine); physically interacts with TAP-tagged Nop1p	Ca21chr3	872758..874014	1.16793	0.223959		0.497338	0.689771	1.25757	0.330634		0.316174	0.487212	-1.48265	-0.568175	0.0899792	0.320551	1	1.28719	0.364229		0.274117	0.503983
AFT2	orf19.2272	Putative Aft domain transcription factor; role in regulation of iron metabolism, oxidative stress, adhesion, hyphal growth, colony morphology, virulence; complements S. cerevisiae aft1 mutation; Spider biofilm induced	Ca21chr2	complement(1462144..1464540)	-1.47787	-0.563524		0.0291552	0.103286	-1.96751	-0.976374		0.000157691	0.00120838	-1.28335	-0.359912	0.16145	0.455096	1	1.10297	0.141393		0.583905	0.768321
FAV1	orf19.3801	Protein with weak similarity to S. cerevisiae Fus2p; induced by alpha pheromone mating factor in MTLa/MTLa opaque cells	Ca21chr4	1027634..1030180	-1.09543	-0.131499		0.776193	0.882126	12.4202	3.63462		1.71737e-06	2.23943e-05	-1.27521	-0.350735	0.423136	0.73553	1	1.08312	0.115197		0.798827	0.905795
orf19.2333	orf19.2333	Ortholog(s) have role in retrograde transport, endosome to Golgi and cytosol, late endosome, nucleus localization	Ca21chr1	complement(2399724..2401214)	-2.43671	-1.28494	0.410389	1.13114e-07	2.76418e-06	-2.32926	-1.21987	0.42932	4.77285e-07	6.9706e-06	-1.77594	-0.828582	0.000640546	0.00781825	1	-2.51687	-1.33163	0.397318	3.8318e-08	1.24524e-06	0.955904	0.925459	0.96815
AGE1	orf19.3050	Putative GTPase activator; induced in low iron; rat catheter biofilm repressed	Ca21chr1	complement(732842..735718)	-1.88195	-0.912225		0.000401705	0.00372703	-1.30146	-0.380128		0.139931	0.277249	1.40821	0.493863	0.0548644	0.231347	1	-1.11938	-0.1627		0.527766	0.726512
AGE3	orf19.3683	Putative ADP-ribosylation factor GTPase activating protein, functional ortholog of S. cerevisiae GCS1; mutation affects endocytosis, hyphal growth, chemical and drug resistance, and sensitivity to cell wall inhibitors	Ca21chr1	complement(475931..477070)	1.18599	0.246087		0.280443	0.490401	1.13495	0.182633		0.423707	0.591798	1.00881	0.0126575	0.955805	0.993143	1	1.10365	0.142286		0.532931	0.729738
AGM1	orf19.5013	Phosphoacetylglucosamine mutase (N-acetylglucosamine-phosphate mutase); enzyme of UDP-N-acetylglucosamine (UDP-GlcNAc) biosynthesis	Ca21chr1	3021071..3022705	1.08207	0.113797		0.602714	0.77223	1.33166	0.413221		0.05905	0.147376	1.05849	0.0820075	0.70758	0.897449	1	1.07912	0.109849		0.615607	0.787084
orf19.2691	orf19.2691	Protein of unknown function; upregulated by fluphenazine treatment or in an azole-resistant strain that overexpresses CDR1 and CDR2; transcript possibly regulated by Tac1	Ca21chr4	complement(624374..625096)	-2.44372	-1.28908		0.000659032	0.00553823	-4.44894	-2.15346		1.12911e-08	2.313e-07	-1.59982	-0.677907	0.0711935	0.274855	1	1.2345	0.303922		0.419428	0.63951
AGA1	orf19.935	Protein with some similarity to agglutinin subunit; expression regulated upon white-opaque switch; Spider biofilm induced	Ca21chr5	complement(109830..110891)	-3.59273	-1.84508		0.497047	0.689771	7.82555	2.96819		0.235064	0.39919	-1.16898	-0.225255	0.949008	0.990683	1	-7.47916	-2.90288		0.257704	0.489222
AHP2	orf19.6470	Predicted tRNA (guanine) methyltransferase activity; Spider biofilm induced	Ca21chr7	520556..521113	-1.05483	-0.0770063		0.750284	0.866582	-1.11796	-0.160868		0.505793	0.661831	1.03123	0.0443668	0.85438	0.954853	1	1.41597	0.501791		0.0385231	0.150781
AIP2	orf19.300	Putative actin interacting protein; regulated by Gcn4; induced in response to amino acid starvation (3-AT); repressed by elevated CO2; flow model biofilm repressed	Ca21chr3	641879..643462	1.40492	0.490492		0.0413215	0.133099	1.28432	0.361004		0.13355	0.268963	1.06519	0.0911055	0.705211	0.896058	1	1.00174	0.00251366		0.991655	0.999736
AKL1	orf19.5357	Putative serine/threonine protein kinase; induced during the mating process	Ca21chr2	complement(2208884..2211088)	1.13134	0.178028		0.450677	0.653893	-1.03111	-0.0441989		0.851406	0.913356	1.30693	0.386185	0.102402	0.344478	1	1.41072	0.496434		0.0354667	0.142302
SNG4	orf19.1332	Putative membrane transporter; Hap43-induced; inducd by Mnl1p under weak acid stress; shows Mob2-dependent hyphal regulation	Ca21chr7	756801..758462	-2.44799	-1.2916		1.16337e-05	0.000173583	-3.33954	-1.73965		3.41966e-09	7.69051e-08	-2.22411	-1.15323	9.05404e-05	0.00151071	0.561984	-1.36333	-0.447138		0.12998	0.327776
ALA1	orf19.5746	Alanyl-tRNA synthetase; translational regulation generates cytoplasmic and mitochondrial forms; Gcn4p-regulated; repressed by amino acid starvation (3-AT); translation-related genes downregulated upon phagocytosis by murine macrophages	Ca21chr6	804378..807287	1.19238	0.253839		0.312806	0.525178	1.08822	0.121976		0.627799	0.760192	-1.12565	-0.170753	0.497479	0.782329	1	-1.13736	-0.185693		0.460357	0.67313
ALD5	orf19.5806	NAD-aldehyde dehydrogenase; decreased expression in fluconazole-resistant isolate, or in hyphae; biofilm induced; fluconazole-downregulated; protein abundance is affected by URA3 expression in the CAI-4 strain; stationary phase enriched	Ca21chr2	complement(591488..592987)	1.13284	0.179948		0.651464	0.805185	-1.74847	-0.806093		0.0430138	0.116843	1.15876	0.21258	0.593559	0.843843	1	2.6394	1.40021		0.000440346	0.00464835
ALD6	orf19.742	Has domain(s) with predicted acyl-CoA hydrolase activity and role in acyl-CoA metabolic process	Ca21chr4	complement(1104883..1106508)	-1.23111	-0.299962		0.44353	0.647458	1.40405	0.48959		0.210581	0.370445	-1.89197	-0.919886	0.0173479	0.102356	1	-1.11043	-0.151122		0.698064	0.84011
ALG1	orf19.4410	Protein similar to S. cerevisiae Alg1p, a mannosyltransferase involved in N-linked protein glycosylation; likely to be essential for growth, based on an insertional mutagenesis strategy	Ca21chr4	1331871..1333241	-1.18386	-0.243499		0.304155	0.515394	1.0413	0.0583881		0.804926	0.88256	1.12626	0.171542	0.466594	0.765649	1	1.44034	0.52641		0.0263714	0.115273
ALG11	orf19.3468	Alpha-1,2-mannosyltransferase; catalyzes sequential addition of 2 terminal alpha 1,2-mannose residues to the Man5GlcNAc2-PP-dolichol intermediate during asparagine-linked glycosylation in the ER; Spider biofilm induced	Ca21chr6	complement(471082..472911)	-1.02689	-0.0382882		0.91231	0.963578	1.18569	0.245721		0.479587	0.639942	-1.36519	-0.449107	0.196853	0.504621	1	-1.44126	-0.527332		0.129554	0.327286
ALG2	orf19.1221	Putative mannosyltransferase involved in cell wall mannan biosynthesis; transcription is elevated in chk1, nik1, and sln1 homozygous null mutants	Ca21chr6	876484..877821	-1.19923	-0.262114		0.20613	0.398333	-1.00979	-0.0140579		0.946001	0.975387	-1.03491	-0.0495004	0.811454	0.941438	1	-1.17487	-0.232497		0.262993	0.494366
DAL1	orf19.5454	Putative allantoinase; transcript regulated by Nrg1 and Mig1; macrophage/pseudohyphal-repressed	Ca21chr3	complement(23211..24971)	-2.44826	-1.29175	0.408454	8.20413e-05	0.000975537	-2.14885	-1.10357	0.465365	0.000756452	0.00463047	-2.06602	-1.04686	0.00141815	0.0150212	1	-2.21485	-1.14721	0.451498	0.000464924	0.00485006	0.877707	0.970202	1.10538
ALG6	orf19.1843	Putative glucosyltransferase involved in cell wall mannan biosynthesis; transcription is elevated in chk1, nik1, and sln1 homozygous null mutants; repressed by nitric oxide; possibly essential gene, disruptants not obtained by UAU1 method	Ca21chrR	complement(1475586..1477277)	1.20522	0.269297		0.264703	0.471453	1.00739	0.0106158		0.96477	0.981854	-1.15757	-0.211096	0.383196	0.704505	1	1.16357	0.218558		0.368612	0.595052
ALG7	orf19.2187	Protein involved in cell wall mannan biosynthesis; mutation confers hypersensitivity to tunicamycin; transcript elevated in chk1, nik1, and sln1 homozygous null mutants; possibly essential gene, disruptants not obtained by UAU1 method	Ca21chr2	complement(1615542..1617026)	-1.1024	-0.140652		0.526775	0.711576	1.22028	0.287212		0.197346	0.353796	-1.1879	-0.248409	0.266714	0.592824	1	-1.37723	-0.461766		0.0379474	0.149078
ALG8	orf19.1659	Putative glucosyltransferase involved in cell wall mannan biosynthesis; transcription is elevated in nik1 and sln1 homozygous null mutants, but not in the chk1 null mutant; possibly an essential gene, disruptants not obtained by UAU1 method	Ca21chr3	412612..414375	1.14929	0.200744		0.370607	0.582075	1.13873	0.187431		0.405445	0.575222	-1.09132	-0.126074	0.574565	0.831505	1	1.07746	0.107637		0.633913	0.798762
BTA1	orf19.1171	Putative U3 snoRNA-associated protein; Hap43-induced; repressed in core stress response; physically interacts with TAP-tagged Nop1	Ca21chr1	complement(2524803..2527061)	-1.18509	-0.244991		0.656509	0.809495	9.51433	3.2501		0.000151337	0.00117713	-7.43324	-2.89399	2.94801e-07	1.04406e-05	0.00182983	-1.2421	-0.312776		0.566244	0.757963
ALK2	orf19.7513	Putative RNA polymerase I subunit A190; Hap43p-induced gene; flucytosine induced	Ca21chrR	52344..53912	1.12188	0.16592		0.64719	0.801338	1.41076	0.496472		0.170554	0.320214	-1.11991	-0.16338	0.65247	0.872788	1	1.27374	0.349066		0.336564	0.564456
CDC5	orf19.6010	Polo-like kinase; member of conserved Mcm1 regulon; depletion causes defects in spindle elongation and Cdc35-dependent filamentation; virulence-group-correlated expression; likely essential (UAU1 method); Spider biofilm repressed	Ca21chr1	complement(191450..193411)	-2.4487	-1.29202		0.000318818	0.00309687	-1.02597	-0.0369829		0.918402	0.958147	-2.29408	-1.19792	0.000909529	0.0103465	1	-3.2558	-1.70301		2.0581e-06	4.514e-05
orf19.6398	orf19.6398	S. pombe ortholog SPBC460.04c is a predicted sulfonate/alpha-ketoglutare dioxygenase; induced by nitric oxide; Spider biofilm induced	Ca21chrR	complement(1801066..1802223)	1.29966	0.37813		0.488469	0.68379	8.02471	3.00445		4.71196e-08	8.45293e-07	1.83367	0.874735	0.127965	0.392818	1	1.89966	0.925741		0.0919284	0.268013
ALO1	orf19.7551	D-Arabinono-1,4-lactone oxidase involved in biosynthesis of dehydro-D-arabinono-1,4-lactone, which has a protective role against oxidative damage; plasma membrane-localized;required for full virulence in a mouse model of systemic infection	Ca21chrR	2090795..2092468	-1.17695	-0.235054		0.355297	0.566923	-1.17109	-0.227858		0.370106	0.541676	-1.39086	-0.475977	0.0613789	0.249006	1	-1.19564	-0.257781		0.310839	0.540821
ALR1	orf19.1607	Putative AdoMet-dependent methyltransferase; Hap43-induced; repressed by prostaglandins; possibly essential gene, disruptants not obtained by UAU1 method; Spider biofilm induced	Ca21chr3	complement(517727..520516)	1.55235	0.63445		0.0741375	0.199036	1.10114	0.138996		0.695632	0.8101	-1.0126	-0.0180645	0.959475	0.994215	1	-1.21912	-0.285846		0.421	0.640634
ALS1	orf19.5741	Ortholog(s) have rRNA binding activity, role in maturation of LSU-rRNA from tricistronic rRNA transcript (SSU-rRNA, 5.8S rRNA, LSU-rRNA), ribosomal large subunit export from nucleus and nucleolus localization	Ca21chr6	791472..795254	1.51289	0.597311		0.146695	0.32016	1.23762	0.307563		0.455778	0.619305	-1.83055	-0.87228	0.0364416	0.175664	1	-1.93732	-0.954062		0.0205028	0.0962613
XKS1	orf19.1290	Putative xylose and arabinose reductase; flow model biofilm induced; Spider biofilm repressed	Ca21chr4	1154756..1156606	-2.45029	-1.29295		0.000207646	0.00215528	-2.0684	-1.04852		0.00252419	0.0125844	-1.92487	-0.94476	0.00637492	0.0487905	1	1.0637	0.0890954		0.797737	0.905476
orf19.2460	orf19.2460	Ortholog(s) have role in chromatin silencing at telomere, negative regulation of transcription from RNA polymerase II promoter by pheromones and CHRAC localization	Ca21chr1	1223738..1224793	17.1671	4.10158		0.091942	0.232553	24.4243	4.61025		0.0617695	0.152689	-12.9167	-3.69116	0.000152494	0.00235455	0.946529	2.36122	1.23953		0.234366	0.463233
ALS5	orf19.5736	Predicted nuclear protein involved in actin cytoskeleton organization, passage through Start, 60S ribosome biogenesis; rat catheter biofilm induced; Hap43-induced	Ca21chr6	782616..786659	1.00865	0.0124186		0.974625	0.996417	-1.09465	-0.130474		0.738905	0.838287	-1.71604	-0.779085	0.188876	0.49655	1	-1.46801	-0.553858		0.188286	0.407778
ALK8	orf19.10	Ortholog(s) have role in rRNA processing and nucleolus, preribosome, large subunit precursor localization	Ca21chrR	complement(1555221..1556768)	-1.01658	-0.0237195		0.960774	0.990082	6.51235	2.70318		3.65568e-08	6.77337e-07	2.86478	1.51843	0.00244221	0.0231432	1	-1.39608	-0.481377		0.319962	0.548383
orf19.5475	orf19.5475	Sef1p-, Sfu1p-, and Hap43p-regulated gene	Ca21chr3	3999..4823	9.88502	3.30524		0.23131	0.431421	-21.8361	-4.44865		0.107705	0.230487	1.42188	0.507797	0.721679	0.902158	1	14.5805	3.86597		0.0128587	0.0678688
ALT1	orf19.346	Putative alanine transaminase; mutation confers hypersensitivity to 5-fluorocytosine (5-FC); rat catheter and flow model biofilm induced	Ca21chr3	complement(739197..740759)	-1.15902	-0.212905		0.479824	0.677958	1.11105	0.151921		0.614916	0.750154	-1.24021	-0.310581	0.305647	0.631332	1	-1.00125	-0.0018075		0.995216	0.999736
AMN1	orf19.1507	Putative negative regulator of exit from mitosis; Plc1-regulated; rat catheter biofilm induced	Ca21chr2	complement(365082..367058)	1.45948	0.545456		0.114417	0.270239	1.04291	0.0606086		0.860393	0.919342	-1.73389	-0.794008	0.0226619	0.125033	1	1.06216	0.0869982		0.801723	0.906429
orf19.1611	orf19.1611	Protein of unknown function; Spider biofilm induced	Ca21chr3	complement(509772..510704)	-2.45554	-1.29604	0.407243	0.000186622	0.00196001	-1.85078	-0.888136	0.540312	0.0130543	0.0467289	-1.49454	-0.579703	0.0989806	0.33854	1	-1.68646	-0.754	0.592957	0.0317038	0.131918	0.753718	1.09743	1.45603
AMO2	orf19.3152	Protein similar to A. niger predicted peroxisomal copper amino oxidase; mutation confers hypersensitivity to toxic ergosterol analog; F-12/CO2 early biofilm induced	Ca21chr2	1371756..1373771	1.46224	0.548176		0.0902526	0.229495	1.97405	0.981159		0.00249861	0.0125375	1.19569	0.25784	0.423258	0.73553	1	2.07268	1.0515		0.0011748	0.0104023
AMS1	orf19.2768	Ortholog of S. cerevisiae Nop13; a nucleolar protein found in preribosomal complexes; Hap43-induced gene; rat catheter biofilm induced	Ca21chr4	464968..468435	-1.40655	-0.492164		0.259239	0.465095	-1.94353	-0.958679		0.0279599	0.0838391	-2.17355	-1.12005	0.0102514	0.0698467	1	-1.01246	-0.0178685		0.967334	0.985148
ANB1	orf19.3426	Translation initiation factor eIF-5A; repressed in hyphae vs yeast cells; downregulated upon phagocytosis by murine macrophage; Hap43-induced; GlcNAc-induced protein; Spider biofilm repressed	Ca21chr6	331257..332450	1.10552	0.144721		0.678639	0.82261	1.20223	0.265716		0.446847	0.613004	-1.00998	-0.0143248	0.967295	0.996204	1	-1.0717	-0.0998947		0.774887	0.891019
ANP1	orf19.3622	Putative mannosyltransferase of Golgi; member of Mnn9p family; similar to S. cerevisiae Anp1p; fungal-specific (no human or murine homolog)	Ca21chr2	1736880..1738166	-1.28298	-0.3595		0.133687	0.29935	-1.1784	-0.236835		0.323604	0.494046	-1.22355	-0.291078	0.226339	0.546437	1	-1.5988	-0.676992		0.00473901	0.031568
LIP10	orf19.4822	Secreted lipase, member of a lipase gene family whose members are expressed differentially in response to carbon source and during infection; may have a role in nutrition and/or in creating an acidic microenvironment	Ca21chr1	complement(2111781..2113178)	9.82884	3.29702		0.02464	0.0921882	1.62206	0.69783		0.60824	0.74526	-2.02336	-1.01675	0.307959	0.633676	1	1.05348	0.0751678		0.940535	0.976407
APA2	orf19.5630	Putative ATP adenylyltransferase II; regulated by Gcn4; repressed by amino acid starvation (3-AT); induced by prostaglandins; Hap43-repressed; Spider biofilm repressed	Ca21chr6	complement(716662..717762)	1.07734	0.107472		0.597818	0.768847	1.30462	0.383629		0.0605962	0.150328	1.08849	0.122334	0.549169	0.817236	1	-1.27563	-0.351206		0.0850187	0.254074
APC1	orf19.6046	Putative Anaphase-Promoting Complex/Cyclosome subunit; essential for growth; periodic mRNA expression, peak at cell-cycle S/G2 phase	Ca21chr1	96817..101424	-1.30264	-0.381438		0.0697176	0.191138	-1.18358	-0.243151		0.247032	0.412628	1.08227	0.114055	0.588121	0.84183	1	-1.11629	-0.158711		0.450402	0.664996
APE2	orf19.5197	Neutral arginine, alanine, leucine specific metallo-aminopeptidase; purified from cell wall/intracellular fractions; protein repressed during mating; Hog1, farnesol-induced; may be essential (UAU1 method); rat catheter biofilm repressed	Ca21chr1	complement(911174..914393)	-1.13814	-0.186683		0.520991	0.707923	-1.23062	-0.299385		0.303183	0.473899	-1.15252	-0.20479	0.48339	0.77874	1	-1.33004	-0.411468		0.157498	0.36773
APE3	orf19.3591	Putative vacuolar aminopeptidase Y,; regulated by Gcn2 and Gcn4; rat catheter and Spider biofilm repressed	Ca21chr2	complement(1788147..1789799)	1.00997	0.0143129		0.945691	0.981589	1.31341	0.393315		0.0613518	0.151959	1.16204	0.216655	0.302962	0.629346	1	-1.03354	-0.047598		0.820986	0.918173
APG7	orf19.707	Ortholog(s) have APG12 activating enzyme activity, APG8 activating enzyme activity	Ca21chrR	1445476..1447395	-1.54669	-0.629187		0.0705363	0.192787	-1.73538	-0.795252		0.0220728	0.0698297	1.07246	0.100928	0.771559	0.925165	1	1.24345	0.314354		0.366737	0.593259
APL2	orf19.231	Phosphorylated protein of unknown function; mutation confers hypersensitivity to toxic ergosterol analog	Ca21chr3	532712..535036	1.28013	0.356292		0.104027	0.253226	1.34839	0.431234		0.0494637	0.129633	1.22635	0.294372	0.180535	0.484679	1	1.19613	0.258375		0.239317	0.469333
APL4	orf19.2844	Predicted gamma-adaptin, large subunit of the clathrin-associated protein (AP-1) complex; that binds clathrin and is involved in vesicle mediated transport; induced in core caspofungin response; rat catheter biofilm repressed	Ca21chrR	655168..657654	-1.10219	-0.140372		0.576671	0.752132	-1.15253	-0.204798		0.414954	0.584969	-1.0854	-0.118233	0.638131	0.867293	1	1.0595	0.0833864		0.74053	0.868734
APL5	orf19.248	Ortholog of S. cerevisiae and S. pombe Apl5; subunit of the AP-3 adaptor complex involved in Golgi-to-vacuole transport; phosphorylated protein; mutant is viable;	Ca21chr3	559912..563211	-1.00305	-0.00439356		0.983288	0.998361	1.10596	0.145305		0.488611	0.647409	1.25517	0.327888	0.1178	0.373816	1	1.10586	0.145165		0.489519	0.696412
APM1	orf19.4036	Ortholog of S. cerevisiae/S. pombe Apm1; a clathrin-associated protein complex (AP-1) subunit; phosphorylated protein; Tn mutation affects filamentous growth; Spider biofilm repressed	Ca21chr5	1168153..1169469	1.09981	0.137248		0.518787	0.705973	1.00687	0.00987797		0.962997	0.980854	1.02098	0.0299517	0.887851	0.966823	1	1.21472	0.28062		0.187193	0.406261
APM4	orf19.2194	Cargo-binding subunit of the clathrin associated protein complex (AP-2), involved in endocytosis	Ca21chr2	1602661..1604073	1.05414	0.0760695		0.721301	0.850354	1.1404	0.189545		0.373187	0.5449	1.17807	0.23643	0.268404	0.593298	1	1.30886	0.388313		0.069123	0.22232
APN1	orf19.7428	Ortholog of S. cerevisiae Apn1; an AP endonuclease; transcript induced by interaction with macrophages; fungal-specific (no human or murine homolog)	Ca21chr3	1462394..1463578	-1.53337	-0.616706		0.00467639	0.0261766	-1.00769	-0.0110578		0.959611	0.978529	1.01837	0.0262682	0.904377	0.975246	1	-1.43092	-0.516946		0.017747	0.0867369
APN2	orf19.1836	Putative class II abasic (AP) endonuclease; flucytosine induced	Ca21chr1	2361077..2362432	-1.00121	-0.00173984		0.996126	0.999234	1.02131	0.0304271		0.932229	0.967293	-1.38433	-0.469183	0.190539	0.49847	1	-1.49172	-0.576979		0.107538	0.293144
APR1	orf19.1891	Ortholog(s) have role in nuclear division, rRNA processing and mitotic spindle pole body, nuclear periphery, nucleolus, preribosome, large subunit precursor localization	Ca21chr2	complement(1512217..1513476)	-1.60718	-0.684531		0.0430353	0.136495	-1.77191	-0.825304		0.014704	0.0512741	-1.56402	-0.64526	0.0564886	0.236478	1	-1.37546	-0.459917		0.174019	0.38908
APS3	orf19.393	Component of the adaptor complex AP-3, which is involved in vacuolar protein sorting	Ca21chr1	complement(1861819..1862414)	1.45888	0.544857		0.0407911	0.131787	1.39196	0.477118		0.0747314	0.176843	1.50304	0.587882	0.028735	0.148508	1	1.77956	0.831517		0.00191744	0.015337
APT1	orf19.1448	Adenine phosphoribosyltransferase; flucytosine induced; repressed by nitric oxide; protein level decreased in stationary phase yeast cultures	Ca21chr2	256733..257299	-1.20991	-0.274905		0.279639	0.489625	-1.05084	-0.0715455		0.778659	0.866464	-1.01166	-0.016729	0.947742	0.990683	1	-1.33904	-0.421202		0.0978925	0.277963
orf19.1370	orf19.1370	Protein of unknown function; expression regulated by white-opaque switch; repressed by alpha pheromone in SpiderM medium	Ca21chr2	complement(2001301..2002164)	16.7456	4.06571		0.0973401	0.242452	19.6254	4.29465		0.0851175	0.194237	-3.14875	-1.65478	0.208204	0.520331	1	2.60337	1.38038		0.288574	0.518631
ARC1	orf19.2422	Putative G4 nucleic acid binding protein; macrophage/pseudohyphal-repressed; protein enriched in stationary phase yeast-form cultures; Spider biofilm repressed	Ca21chrR	698444..699553	1.41025	0.495953		0.0728208	0.196915	1.68149	0.749744		0.00672687	0.0277987	1.04223	0.0596685	0.829349	0.946983	1	-1.09221	-0.127245		0.645293	0.806944
ARC15	orf19.6151	Putative ARP2/3 complex subunit; mutation confers hypersensitivity to cytochalasin D	Ca21chrR	1571076..1571552	1.01098	0.0157479		0.943428	0.980552	1.06009	0.0841819		0.703075	0.816156	1.19309	0.254702	0.252152	0.579669	1	1.06005	0.0841378		0.70472	0.844802
ARC18	orf19.121	Putative ARP2/3 complex subunit; mutation confers hypersensitivity to cytochalasin D	Ca21chr6	complement(221695..222243)	1.74127	0.800141		0.0089596	0.0425992	1.42136	0.507269		0.0972053	0.213803	1.28348	0.360062	0.235845	0.560478	1	2.10011	1.07047		0.000536139	0.00543761
ARC19	orf19.3251	Putative ARP2/3 complex subunit; Hap43-induced gene; mutation confers hypersensitivity to cytochalasin D; rat catheter biofilm repressed	Ca21chrR	complement(234564..235166)	-1.00709	-0.0101992		0.964321	0.992151	1.04196	0.0593049		0.794677	0.876995	1.01387	0.0198694	0.930166	0.987191	1	-1.03947	-0.0558436		0.807251	0.909861
ARC35	orf19.2437	Putative ARP2/3 complex subunit; shows colony morphology-related gene regulation by Ssn6p; mutation confers hypersensitivity to cytochalasin D	Ca21chr1	complement(1273515..1274555)	1.48099	0.566561		0.0735705	0.198012	1.27165	0.346699		0.27385	0.442077	1.10075	0.13848	0.66121	0.877776	1	1.80542	0.852337		0.00725228	0.0437251
ARC40	orf19.3873	Protein similar to S. cerevisiae Arc40; involved in actin filament organization in S. cerevisiae; transposon mutation affects filamentous growth; rat catheter and Spider biofilm repressed	Ca21chrR	1322922..1324076	1.20863	0.273376		0.207556	0.399474	-1.00357	-0.00514158		0.981077	0.991783	1.12001	0.163515	0.451678	0.754254	1	1.1282	0.174022		0.423147	0.642686
ARD	orf19.6322	Protein similar to S. cerevisiae Ytm1p, which is involved in biogenesis of the large ribosomal subunit; transposon mutation affects filamentous growth; protein level decreases in stationary phase cultures; Hap43p-induced gene	Ca21chr6	17289..18134	1.271	0.345967		0.228662	0.428147	1.2682	0.342785		0.23328	0.397189	-1.26556	-0.339774	0.238149	0.562907	1	-1.24133	-0.311881		0.277918	0.50856
orf19.5051	orf19.5051	Has domain(s) with predicted protein heterodimerization activity	Ca21chr1	complement(1702648..1704918)	-2.45805	-1.29752		7.06457e-06	0.000113601	-4.58969	-2.1984		5.4623e-14	2.9228e-12	-1.86269	-0.897385	0.00181936	0.0182749	1	-1.16247	-0.217194		0.452539	0.667199
ARF2	orf19.5964	Putative ADP-ribosylation factor; mutation confers hypersensitivity to Brefeldin A; Spider biofilm repressed	Ca21chr3	1066235..1066780	1.47828	0.563922		0.0496589	0.151017	1.66051	0.731628		0.0109108	0.0409206	1.12629	0.171579	0.550707	0.818544	1	1.01101	0.0158015		0.956137	0.982191
ARF3	orf19.1702	Similar to but not orthologous to S. cerevisae Arf3; transcript filament induced; Tup1 regulated; rat catheter biofilm repressed (see Locus History Note for Assembly 19 correction)	Ca21chr3	315172..315812	-1.74275	-0.801363		0.00374611	0.0222192	-1.19676	-0.259129		0.35011	0.521385	1.17922	0.237827	0.390808	0.709924	1	-1.53745	-0.620537		0.0247191	0.110212
ARG1	orf19.7469	Ortholog(s) have role in ribosomal large subunit biogenesis and cytoplasm, nucleus, ribosome localization	Ca21chrR	complement(149878..151128)	-1.3632	-0.446998		0.155022	0.331778	-1.05597	-0.0785752		0.802594	0.881874	-1.70449	-0.769342	0.0144435	0.089561	1	-1.92367	-0.943859		0.00268165	0.0200301
ARG11	orf19.5926	Protein with similarity to permeases; Sfu1-repressed; flucytosine induced; induced by Mnl1 under weak acid stress; flow model biofilm repressed	Ca21chr3	complement(990406..991359)	-1.06496	-0.0907957		0.868171	0.939295	1.28219	0.358613		0.513089	0.667801	-1.33451	-0.416309	0.452438	0.754883	1	-2.10353	-1.07281		0.0497456	0.179811
ARG2	orf19.56	Putative enzyme of arginine biosynthesis; transcription of genes of arginine biosynthesis pathway, except for ARG2, is induced upon phagocytosis by macrophage	Ca21chr1	complement(1052052..1053794)	-1.20755	-0.272077		0.268009	0.475024	1.12998	0.176293		0.473593	0.634901	1.0821	0.113835	0.643495	0.868884	1	1.39032	0.475421		0.0544545	0.190101
ARG4	orf19.6689	Ortholog(s) have role in endonucleolytic cleavage in ITS1 to separate SSU-rRNA from 5.8S rRNA and LSU-rRNA from tricistronic rRNA transcript (SSU-rRNA, 5.8S rRNA, LSU-rRNA) and mitotic spindle pole body, nucleolus localization	Ca21chr7	792083..793489	-1.42157	-0.507486		0.121828	0.281215	-1.34679	-0.429524		0.190297	0.344869	-1.97088	-0.978838	0.00289553	0.0267052	1	-2.17591	-1.12162		0.000639894	0.00624501
ARG5,6	orf19.4788	Arginine biosynthetic enzyme; processed in S. cerevisiae into 2 polypeptides with acetylglutamate kinase (Arg6) activity and acetylglutamate-phosphate reductase (Arg5) activity; Gcn4 regulated; alkaline repressed; Spider biofilm induced	Ca21chr1	complement(2041345..2043918)	1.20309	0.266739		0.381018	0.590801	1.55003	0.632298		0.0379024	0.106178	-1.21116	-0.276394	0.364634	0.686194	1	-1.39219	-0.477358		0.117048	0.308761
ARG8	orf19.3770	Putative acetylornithine aminotransferase; Gcn2, Gcn4 regulated; rat catheter biofilm induced; Spider biofilm induced	Ca21chr4	complement(1082395..1083762)	-1.61442	-0.691016		0.067572	0.187281	-1.4659	-0.55179		0.143757	0.282552	-1.50658	-0.591279	0.116622	0.371981	1	-1.50278	-0.58763		0.120058	0.313928
ARG81	orf19.4766	Zn(II)2Cys6 transcription factor; required for utilization of ornithine as a nitrogen source and for wild-type resistance to caffeine; required for yeast cell adherence to silicone substrate	Ca21chr1	complement(1981057..1984359)	1.16326	0.218178		0.330076	0.540718	1.0924	0.127507		0.569376	0.715486	1.19109	0.25228	0.261062	0.588835	1	1.04653	0.065613		0.769764	0.888656
RHR2	orf19.5437	Glycerol 3-phosphatase; roles in osmotic tolerance, glycerol accumulation in response to salt; Spider/flow model biofilm induced; regulated by macrophage, stress, yeast-hyphal switch, pheromone, Gcn4, Hog1, Nrg1, Tup1	Ca21chr3	45115..45879	1.72406	0.785808		0.14992	0.324512	5.78223	2.53162		3.52897e-06	4.3034e-05	-1.30216	-0.380907	0.485289	0.779148	1	-1.82274	-0.866112		0.112527	0.301451
ARH2	orf19.3521	Putative U3-containing small subunit processome complex subunit; Hap43p-induced gene; mutation confers resistance to 5-fluorocytosine (5-FC); repressed upon high-level peroxide stress	Ca21chr2	complement(1023164..1023958)	-1.19183	-0.253181		0.245801	0.448864	1.00346	0.00498318		0.981759	0.99231	1.15251	0.204779	0.353304	0.676529	1	-1.118	-0.160914		0.464003	0.676097
ARL1	orf19.4603	Putative GTPase; mutation confers dose-dependent sensitivity to Brefeldin A	Ca21chr4	complement(369439..369996)	1.14937	0.200845		0.3658	0.5773	1.22612	0.294101		0.184873	0.337502	-1.0928	-0.128023	0.565613	0.825867	1	1.17599	0.233876		0.29208	0.522011
ARL3	orf19.2297	Putative Ras superfamily GTPase; induced by nitric oxide independent of Yhb1p	Ca21chr1	2455016..2455786	1.05074	0.0713994		0.821014	0.908373	-1.32644	-0.407564		0.197204	0.353668	-1.12336	-0.167824	0.595176	0.844488	1	1.38807	0.473084		0.134523	0.334424
ARO1	orf19.4704	Putative pentafunctional arom enzyme; fungal-specific (no human or murine homolog); Gcn2p-, Gcn4p-regulated	Ca21chr4	159251..163906	1.24501	0.316154		0.168911	0.350178	1.05001	0.0703999		0.759242	0.852653	1.01386	0.0198634	0.931207	0.987191	1	1.00976	0.0140084		0.951403	0.981293
VTC3	orf19.4381	Putative polyphosphate synthetase; downregulated in core caspofungin response; Hog1p-induced; transcription is opaque-specific; fungal-specific (no human or murine homolog)	Ca21chrR	complement(796560..798914)	-2.45951	-1.29837	0.406584	2.0081e-05	0.000280726	-2.32267	-1.21578	0.430539	6.54153e-05	0.000578394	-2.09404	-1.06629	0.00045466	0.00592872	1	-2.23822	-1.16235	0.446783	0.000133566	0.00173078	0.944361	1.03773	1.09887
orf19.5717	orf19.5717	Ortholog of Candida albicans WO-1 : CAWG_05019	Ca21chr6	complement(747133..747480)	1.98246	0.987288		0.203735	0.395925	5.49295	2.45758		0.00354771	0.0165196	4.06684	2.02391	0.0138824	0.0865141	1	-1.01305	-0.0186992		0.978819	0.990952
ARO3	orf19.1517	3-deoxy-D-arabinoheptulosonate-7-phosphate synthase; aromatic amino acid synthesis; GCN-regulated; feedback-inhibited by phe if expressed in S. cerevisiae; decreased in stationary phase; flow model biofilm repressed	Ca21chr2	392667..393895	-1.03679	-0.0521188		0.877509	0.943805	1.54092	0.623789		0.0653005	0.159324	-1.3471	-0.429852	0.205015	0.515402	1	-1.38812	-0.473135		0.161956	0.373009
orf19.937	orf19.937	Ortholog of Candida albicans WO-1 : CAWG_04446	Ca21chr5	105031..105504	9.45143	3.24053		0.0184093	0.0741675	19.398	4.27783		0.0791859	0.184638	1.32295	0.403761	0.727701	0.905522	1	1.90485	0.92968		0.449033	0.663606
ARO7	orf19.1170	Putative chorismate mutase; fungal-specific (no human or murine homolog); alkaline upregulated	Ca21chr1	complement(2528538..2529344)	1.26214	0.33587		0.18429	0.369954	1.83238	0.873721		0.000579742	0.00370212	1.08127	0.112726	0.657593	0.875522	1	1.11779	0.160648		0.526295	0.725081
ARO8	orf19.2098	Aromatic transaminase of the Ehrlich fusel oil pathway of aromatic alcohol biosynthesis; Rim101 independent alkaline induction; protein abundance affected by URA3 expression in CAI-4 strain; Gcn4-regulated; stationary phase enriched	Ca21chr2	complement(42111..43586)	-1.54373	-0.626423		0.0171631	0.0704258	-1.0503	-0.0707971		0.787541	0.873252	-1.33738	-0.419414	0.110531	0.361659	1	1.0905	0.124989		0.634572	0.798943
ARO80	orf19.3012	Zn(II)2Cys6 transcription factor; transcriptional activator of aromatic amino acid catabolism; regulator of aromatic alcohol biosynthesis via the Ehrlich pathway; mutant is viable	Ca21chr1	complement(668832..672029)	1.18054	0.239444		0.277341	0.487113	1.01332	0.0190903		0.930836	0.966009	-1.03348	-0.0475102	0.829888	0.947245	1	-1.00916	-0.0131615		0.952404	0.981663
ARO9	orf19.1237	Aromatic transaminase; Ehrlich fusel oil pathway of aromatic alcohol biosynthesis; Rim101-dependent pH-regulation (alkaline induced); Hap43-induced gene	Ca21chr4	complement(1213553..1215124)	1.3526	0.435732		0.280316	0.490401	1.82991	0.871771		0.030827	0.0904695	1.09395	0.129542	0.747843	0.916323	1	2.98465	1.57756		9.36307e-05	0.00126892
ARP1	orf19.2641	Putative centractin; induced upon adherence to polystyrene	Ca21chr5	764935..766179	-1.35774	-0.44121		0.0799164	0.210723	1.11033	0.150989		0.55043	0.699247	-1.42931	-0.515314	0.038272	0.181435	1	-1.26653	-0.340878		0.174147	0.389103
ARP2	orf19.7292	Component of the Arp2/3 complex; required for virulence, hyphal growth, cell wall/cytoskeleton organization, not for endocytosis; mutation confers hypersensitivity to cytochalasin D; regulated by Gcn2 and Gcn4; Spider biofilm repressed	Ca21chrR	1915605..1916846	1.2058	0.269996		0.305107	0.516022	1.01995	0.0284996		0.91372	0.955596	1.17806	0.236417	0.369359	0.689922	1	1.52045	0.6045		0.0218141	0.100267
ARP3	orf19.2289	Protein with Myo5p-dependent localization to cortical actin patches at hyphal tip; mutation confers hypersensitivity to cytochalasin D; Spider biofilm repressed	Ca21chr2	1488790..1490049	-1.04946	-0.0696467		0.7407	0.860637	-1.16043	-0.214655		0.307939	0.478682	-1.12195	-0.166005	0.430663	0.739581	1	1.03342	0.047421		0.821993	0.918637
ARP4	orf19.5623	Subunit of the NuA4 histone acetyltransferase complex	Ca21chr6	complement(703444..704853)	1.06766	0.0944466		0.658508	0.810341	1.11986	0.163321		0.446223	0.612499	-1.07738	-0.107533	0.616328	0.855171	1	-1.2166	-0.282854		0.186031	0.40514
ARP8	orf19.3359	Putative chromatin-remodeling enzyme complex protein; mutation confers hypersensitivity to toxic ergosterol analog, and to amphotericin B; rat catheter biofilm induced	Ca21chr1	345579..348779	1.36844	0.452537		0.0367744	0.12272	1.20447	0.268399		0.215119	0.375701	1.1065	0.146001	0.500072	0.783576	1	1.51149	0.595974		0.00602448	0.0373193
ARP9	orf19.2507	Protein similar to S. cerevisiae Arp3p, a component of the Arp2/3 complex involved in actin-dependent processes; likely to be essential for growth, based on an insertional mutagenesis strategy	Ca21chr3	211941..213395	1.25819	0.33135		0.111839	0.266562	1.1764	0.234377		0.262802	0.430366	-1.13446	-0.182	0.382033	0.703359	1	1.21231	0.27776		0.183382	0.401823
ARR3	orf19.3122	Ortholog of S. cerevisiae Arr3; arsenite transporter of the plasma membrane required for resistance to arsenic compounds; benomyl-induced; Gcn4-regulated; Hap43-repressed; mutant is viable; Spider biofilm induced	Ca21chr4	1535519..1536700	-1.31486	-0.394906		0.137478	0.304875	-1.47611	-0.5618		0.0330599	0.0956657	-1.03391	-0.0481137	0.854399	0.954853	1	1.00313	0.004504		0.986399	0.997325
ARV1	orf19.5931	Lipid transporter involved in sterol trafficking and transport of glycosylphosphatidylinositol and sphingolipid precursors	Ca21chr3	996091..996981	1.06903	0.0963007		0.735252	0.858324	1.01046	0.0150064		0.958066	0.977973	1.06238	0.087299	0.760923	0.922515	1	1.06864	0.0957826		0.73666	0.86665
ARX1	orf19.3015	Putative U3 snoRNP protein; Hap43-induce; physically interacts with TAP-tagged Nop1; Spider biofilm induced	Ca21chr1	complement(677467..679161)	1.765	0.819666		0.0267515	0.0975023	1.85864	0.89425		0.015799	0.0542648	1.23435	0.303747	0.412841	0.728605	1	-1.32708	-0.40826		0.269855	0.500146
ASC1	orf19.6906	40S ribosomal subunit similar to G-beta subunits; glucose or N starvation induced filamentation; required for virulence in mice; snoRNA snR24 encoded in ASC1 intron; repressed in stationary phase; GlcNAc-induced; Spider biofilm repressed	Ca21chr7	257914..259126	1.32291	0.403714		0.318396	0.531403	1.57091	0.651601		0.107329	0.230038	-1.35895	-0.442496	0.274205	0.598541	1	-1.22348	-0.290995		0.472028	0.683274
ASF1	orf19.3715	Protein similar to S. cerevisiae Asf1p, a chromatin assembly complex component; likely to be essential for growth, based on an insertional mutagenesis strategy	Ca21chrR	complement(1708914..1709657)	-1.30301	-0.381848		0.218266	0.414431	-1.20401	-0.267851		0.386558	0.556438	-1.3405	-0.42277	0.172855	0.472441	1	-1.11775	-0.160599		0.604889	0.780409
ASG1	orf19.166	Putative ribosome-associated protein; ortholog of S. cerevisiae Tma16; Hap43-induced gene; Spider biofilm induced	Ca21chrR	complement(570078..573050)	1.18573	0.245779		0.345662	0.557448	1.18005	0.238843		0.359698	0.530571	1.0399	0.0564422	0.828829	0.946983	1	1.02192	0.0312802		0.904553	0.960903
orf19.416	orf19.416	Ortholog of C. dubliniensis CD36 : Cd36_05200, C. parapsilosis CDC317 : CPAR2_107660, Candida tenuis NRRL Y-1498 : cten_CGOB_00159 and Debaryomyces hansenii CBS767 : DEHA2E07854g	Ca21chr1	complement(1150346..1151467)	1.19103	0.252212		0.430971	0.637977	4.90799	2.29513		9.77685e-12	3.42852e-10	3.06321	1.61505	2.94209e-07	1.04406e-05	0.00182616	1.03002	0.0426723		0.890896	0.95605
ASH1	orf19.5343	GATA-like transcription factor; localizes to daughter cell, hyphal tip cell nuclei; mRNA localization mediated by She3; required for WT virulence and filamentous growth on solid media; Ras1 repressed in yeast, Cyr1 repressed yeast, hyphae	Ca21chr2	2194673..2196022	-1.53814	-0.621188		0.00312482	0.0192228	-1.62565	-0.70102		0.000844843	0.00510051	-1.14884	-0.200181	0.342285	0.668086	1	1.11357	0.155191		0.461208	0.674083
ASH2	orf19.3964	Ortholog(s) have histone methyltransferase activity (H3-K4 specific) activity	Ca21chr5	1036689..1038089	-1.28057	-0.356792		0.144005	0.315733	-1.09657	-0.132993		0.586285	0.728397	-1.3388	-0.420945	0.0842992	0.307249	1	-1.59903	-0.677194		0.00550787	0.0352447
ASK1	orf19.4675	Essential subunit of the Dam1 (DASH) complex, which acts in chromosome segregation by coupling kinetochores to spindle microtubules	Ca21chr4	231171..232955	-1.14093	-0.190212		0.440954	0.645931	1.02072	0.0295826		0.903797	0.948093	-1.42379	-0.509739	0.0390586	0.183804	1	1.04544	0.06411		0.795744	0.904281
orf19.5514	orf19.5514	Ortholog of S. pombe SPCC550.08, an N-acetyltransferase; transcript induced during growth in the mouse cecum	Ca21chr6	509019..509822	-2.46716	-1.30285		0.000865204	0.00684991	-2.27276	-1.18445		0.0021183	0.0109724	2.12587	1.08805	0.00751287	0.0550559	1	-1.43434	-0.520383		0.176943	0.393087
orf19.3375	orf19.3375	Ortholog of C. dubliniensis CD36 : Cd36_43270 and Candida albicans WO-1 : CAWG_03460	Ca21chr4	complement(730626..731213)	6.28642	2.65224		0.292138	0.5023	-4.10574	-2.03764		0.449824	0.614677	-1.16898	-0.225255	0.949259	0.990683	1	-1.12929	-0.175419		0.959037	0.982191
ASG7	orf19.5520	a-cell specific protein of unknown function; two predicted transmembrane domains; member of conserved Mcm1 regulon; induced by alpha pheromone in SpiderM medium	Ca21chr6	complement(519397..519843)	-1.03297	-0.0467919		0.98878	0.998361	24.031	4.58683		0.0578656	0.145268	-1.01332	-0.0190839	0.991621	0.999992	1	7.92333	2.98611		0.247343	0.477976
ATC1	orf19.6214	Putative U3-containing 90S preribosome subunit; Hap43-induced; repressed in core stress response; Spider biofilm induced	Ca21chr1	complement(1479813..1483049)	1.02318	0.0330565		0.892871	0.952243	-1.10241	-0.140658		0.566302	0.713279	-1.22653	-0.29458	0.230611	0.553092	1	1.22809	0.296415		0.227367	0.456573
ATF1	orf19.5877	Putative alcohol acetyltransferase; caspofungin repressed; expression depends on Tac1p	Ca21chr3	901888..903366	1.1913	0.252531		0.284022	0.494093	1.25259	0.324909		0.169748	0.319088	1.63031	0.705144	0.00308218	0.0280104	1	1.23304	0.302222		0.201119	0.424152
ATG15	orf19.3412	Putative lipase; fungal-specific (no human or murine homolog); Hap43p-repressed gene	Ca21chr6	complement(366504..368297)	1.13413	0.181583		0.542509	0.724162	-1.01875	-0.0267983		0.928439	0.964974	1.07226	0.100652	0.736045	0.912268	1	1.25246	0.32477		0.276047	0.506031
ATG9	orf19.5974	Protein similar to S. cerevisiae Atg9; required for early step in autophagy; required for cytoplasm to vacuole trafficking of Lap41; Spider biofilm induced	Ca21chr3	complement(1082223..1085081)	-1.02713	-0.0386225		0.89631	0.954693	-1.40298	-0.488497		0.0987868	0.216744	1.09332	0.12872	0.663574	0.878013	1	1.49144	0.576709		0.0520789	0.185246
ATM1	orf19.1077	Member of MDR subfamily of ABC family; ortholog of S. cerevisiae ABC transporter, Atm1; induced in low iron; induced by nitric oxide independent of Yhb1	Ca21chr6	complement(928269..930521)	1.21235	0.277803		0.242938	0.44547	-1.09119	-0.125897		0.595663	0.735046	1.19918	0.262051	0.268333	0.593298	1	1.72545	0.786973		0.000972705	0.00899788
ATO10	orf19.3263	Putative fungal-specific transmembrane protein; rat catheter and Spider biofilm induced	Ca21chrR	210190..210642	-1.62328	-0.698912		0.10798	0.25968	-1.24933	-0.321154		0.47386	0.634947	-1.8289	-0.870975	0.0795587	0.293894	1	-2.11609	-1.0814		0.0143986	0.0742353
ARO10	orf19.1847	Ortholog of S. cereviaie Rrp5, an RNA binding protein involved in synthesis of 18S and 5.8S rRNAs; Hap43-induced gene	Ca21chrR	complement(1467679..1469568)	1.56506	0.646214		0.0980721	0.243786	4.65602	2.2191		1.22106e-08	2.49312e-07	-1.81755	-0.861995	0.0269037	0.141159	1	1.67573	0.744786		0.0570189	0.196259
ATO6	orf19.6995	Putative fungal-specific transmembrane protein	Ca21chr3	1253105..1253950	1.46518	0.551074		0.118459	0.276761	1.08086	0.112179		0.758293	0.852358	1.12721	0.172752	0.646641	0.869454	1	1.10055	0.138224		0.695992	0.839235
orf19.2869	orf19.2869	Ortholog of C. dubliniensis CD36 : Cd36_46110, Candida tropicalis MYA-3404 : CTRG_03792 and Candida albicans WO-1 : CAWG_03165	Ca21chr4	complement(1482174..1482683)	6.28551	2.65203		0.28818	0.498115	-1.13244	-0.179432		0.920213	0.959799	-2.14993	-1.10429	0.295193	0.619427	1	-2.04952	-1.03528		0.520007	0.720329
ATO9	orf19.3261	Putative fungal-specific transmembrane protein	Ca21chrR	215629..216156	-1.41697	-0.502811		0.241127	0.443212	-1.4415	-0.527571		0.253019	0.419796	-1.41634	-0.502163	0.271037	0.595935	1	-2.1494	-1.10393		0.0119072	0.063769
ATP1	orf19.6854	ATP synthase alpha subunit; antigenic in human/mouse; at hyphal surface; ciclopirox, ketoconazole, flucytosine induced; Efg1, caspofungin repressed; may be essential; sumoylation target; stationary phase-enriched; Spider biofilm repressed	Ca21chr1	949400..951542	1.33797	0.420043		0.205457	0.39777	1.27933	0.355392		0.284025	0.454719	-1.09925	-0.136519	0.680693	0.886873	1	1.30766	0.38699		0.24341	0.474065
ATP14	orf19.5491.1	Putative mitochondrial F1F0 ATP synthase subunit; macrophage/pseudohyphal-induced	Ca21chr2	complement(1278751..1279452)	1.1373	0.185611		0.421631	0.630162	1.21494	0.280885		0.22353	0.385403	1.14594	0.196528	0.394491	0.714019	1	1.22808	0.296401		0.199496	0.422317
ATP16	orf19.7678	Subunit of the mitochondrial F1F0 ATP synthase; sumoylation target; protein newly produced during adaptation to the serum; Spider biofilm repressed	Ca21chrR	complement(2284895..2285380)	-1.00245	-0.00353152		0.989754	0.998361	1.25741	0.33045		0.229238	0.392354	1.08061	0.111847	0.684194	0.88807	1	1.05856	0.0820967		0.765306	0.886076
ATP17	orf19.7509.1	Mitochondrial ATPase complex subunit; downregulated by Efg1p; flucytosine induced; caspofungin repressed	Ca21chrR	62794..63164	1.43295	0.518991		0.0343896	0.116962	1.40971	0.495401		0.0434294	0.117509	1.38825	0.473267	0.0536704	0.227479	1	1.34601	0.428692		0.080622	0.246237
ATP18	orf19.2066.1	F1F0 ATP synthase complex subunit; gene has intron	Ca21chr2	complement(97963..98414)	1.16762	0.223571		0.423512	0.631439	1.3369	0.418888		0.132719	0.267898	1.27167	0.346723	0.213095	0.527805	1	1.21249	0.277977		0.31948	0.548383
ATP19	orf19.5231.2	Subunit k of the mitochondrial F1F0 ATP synthase; a large enzyme complex required for ATP synthesis; Spider biofilm repressed	Ca21chr1	complement(2687414..2687617)	1.40965	0.495336		0.0738666	0.198567	1.99559	0.996818		0.000318362	0.00224044	1.34546	0.428096	0.122374	0.383041	1	1.10488	0.143888		0.603413	0.779964
ATP2	orf19.5653	F1 beta subunit of F1F0 ATPase complex; antigenic in human, mice; induced by ciclopirox olamine; caspofungin repressed; macrophage/pseudohyphal-induced; detected during exponential and stationary growth phases; Spider biofilm repressed	Ca21chr4	39465..41389	1.56903	0.649877		0.0509257	0.15337	1.60759	0.684898		0.0396401	0.109941	1.09195	0.126901	0.703064	0.895531	1	1.49403	0.579206		0.0818959	0.249058
ATP20	orf19.3757	Putative GTPase; role in 60S ribosomal subunit biogenesis; Spider biofilm induced	Ca21chr1	2746930..2747274	1.49311	0.578321		0.0100543	0.0467469	1.72297	0.784895		0.000468167	0.00311459	1.12302	0.167384	0.455991	0.758193	1	1.07373	0.102632		0.647929	0.808868
ATP3	orf19.3223	F1-ATP synthase complex subunit; caspofungin repressed; flucytosine and macrophage/pseudohyphal-induced; present in exponential and stationary growth phases; Hap43p-induced gene	Ca21chrR	312004..313144	1.24716	0.318649		0.259106	0.465095	1.20712	0.271569		0.336064	0.50753	1.02192	0.0312859	0.911763	0.978782	1	1.26542	0.339619		0.229123	0.458025
ATP4	orf19.3579	Putative F0-ATP synthase subunit 4; macrophage/pseudohyphal-induced; present in exponential and stationary growth phases	Ca21chr2	1122782..1123483	1.43073	0.516747		0.0992502	0.24573	1.81752	0.861972		0.00595747	0.0252237	1.22482	0.292573	0.350539	0.674665	1	1.33285	0.414517		0.18602	0.40514
ATP5	orf19.5419	Putative F0-ATP synthase FO subunit B; caspofungin repressed; protein level decreased in stationary phase yeast cultures; Spider biofilm repressed	Ca21chr3	65437..66054	1.27184	0.346912		0.170186	0.352114	1.45916	0.545134		0.0310846	0.0910104	1.09674	0.133226	0.59816	0.845142	1	1.33323	0.414922		0.100908	0.28294
ATO5	orf19.6997	Putative fungal-specific transmembrane protein	Ca21chr3	1257416..1258258	1.91792	0.939544		0.111093	0.265622	2.21148	1.14502		0.0539326	0.138102	2.39504	1.26005	0.0383104	0.181435	1	2.41971	1.27483		0.0322906	0.133441
ATP8	CaalfMp07	Subunit 8 of the F0 sector of mitochondrial F1F0 ATP synthase, which is a large, evolutionarily conserved enzyme complex required for ATP synthesis	Mito_AF285261	complement(13760..13906)	#NUM!	#NUM!		#NUM!	#NUM!	#NUM!	#NUM!		#NUM!	#NUM!	#NUM!	#NUM!	#NUM!	#NUM!	#NUM!	#NUM!	#NUM!		#NUM!	#NUM!
orf19.3888.2	orf19.3888.2	Dubious open reading frame	Ca21chrR	complement(1346101..1346388)	6.28551	2.65203		0.287294	0.497276	-1.95203	-0.964973		0.545945	0.694971	-1.0133	-0.019056	0.991603	0.999992	1	3.23145	1.69218		0.537594	0.73418
ATS1	orf19.6399	Protein required for modification of wobble nucleosides in tRNA; induced upon adherence to polystyrene; regulated by Sef1, Sfu1, and Hap43	Ca21chrR	1802855..1803757	-1.34221	-0.424607		0.110189	0.264071	-1.70916	-0.773287		0.00364093	0.016903	-1.32643	-0.407549	0.126021	0.389547	1	-1.16605	-0.221634		0.404219	0.627633
ATX1	orf19.2369.1	Putative cytosolic copper metallochaperone; flucytosine induced; Ssr1-repressed; rat catheter biofilm induced	Ca21chrR	complement(1489548..1489772)	-1.35077	-0.43378		0.126346	0.28758	1.00487	0.00701392		0.980045	0.991224	1.16423	0.219381	0.436881	0.743752	1	1.25232	0.324602		0.253919	0.485245
orf19.5306	orf19.5306	Glucose and galactose sensor; fermentation, filamentation, virulence roles; 20-member glucose transporter family; extended C terminus; high-glucose repressed; macrophage induced; flow model biofilm repressed; Spider biofilm induced	Ca21chr4	866890..867306	6.26613	2.64757		0.296356	0.507024	-4.10262	-2.03655		0.452752	0.61682	-19.9499	-4.31831	0.112837	0.365161	1	-4.30257	-2.1052		0.440063	0.65692
AVT1	orf19.5496	Putative vacuolar transporter; promoter bound by a1p and alpha2p by ChIP-chip analysis	Ca21chr2	complement(1288969..1290576)	1.12657	0.171931		0.412011	0.620004	-1.01987	-0.0283862		0.892285	0.940787	-1.37566	-0.460126	0.0287977	0.148708	1	-1.18329	-0.242801		0.246348	0.477142
AVT4	orf19.1142	Putative vacuolar transporter of large neutral amino acids; induced by alpha pheromone in SpiderM medium	Ca21chr1	2574824..2576743	1.26665	0.341016		0.124371	0.28465	-1.09348	-0.128932		0.562809	0.710032	-1.01732	-0.0247772	0.911376	0.978782	1	1.66296	0.733751		0.000993117	0.00910267
AVT7	orf19.905	Ortholog of S. cerevisiae Avt7 transporter; repressed upon adherence to polystyrene; constitutive expression independent of MTL or white-opaque status; Spider biofilm induced	Ca21chr2	672821..674143	-1.27881	-0.354807		0.139048	0.307471	-1.24828	-0.319938		0.182622	0.334725	-1.24446	-0.315523	0.188022	0.495388	1	-1.04068	-0.0575323		0.810599	0.911414
orf19.6066	orf19.6066	Hexadecenal dehydrogenase; involved in the conversion of sphingosine 1-phosphate breakdown product hexadecenal to hexadecenoic acid; Spider biofilm induced	Ca21chr1	complement(64697..66325)	-2.46851	-1.30364	0.405103	4.7681e-07	1.02407e-05	-3.28916	-1.71772	0.304029	3.25403e-11	1.06304e-09	-3.07166	-1.61902	4.35098e-10	3.06892e-08	2.70065e-06	-1.60873	-0.685926	0.621607	0.00815368	0.0479715	1.33245	2.04456	1.53444
AYR1	orf19.6167	Putative oxidoreductase; transcriptionally induced by interaction with macrophage; rat catheter biofilm repressed	Ca21chr3	complement(181138..182019)	-1.62306	-0.698719		0.00576994	0.030571	-1.3834	-0.468222		0.0642994	0.157563	-1.30287	-0.381691	0.131975	0.400256	1	-1.21449	-0.28035		0.268868	0.499258
BAS1	orf19.3809	Putative Myb-like transcription factor; ortholog S. cerevisiae Bas1, a regulator of purine biosynthetic genes; mutant exhibits adenine auxotrophy and abnormal colony morphology	Ca21chr4	1013121..1015337	1.6274	0.702566		0.0287312	0.10228	1.47647	0.562152		0.0801191	0.186115	-1.01893	-0.0270511	0.932809	0.987433	1	1.27445	0.349871		0.275577	0.505619
orf19.6793	orf19.6793	Protein of unknown function; Sef1, Sfu1, and Hap43 regulated; rat catheter and Spider biofilm induced	Ca21chr3	complement(1617667..1618764)	-2.469	-1.30393		0.00203794	0.0138095	-3.56272	-1.83298		1.46283e-05	0.000150079	-1.59688	-0.67526	0.109989	0.360836	1	1.06509	0.0909818		0.8295	0.922526
BAT22	orf19.6994	Putative branched chain amino acid aminotransferase; regulated by Gcn4p; induced by farnesol treatment, GlcNAc, amino acid starvation (3-aminotriazole treatment); present in exponential and stationary growth phase yeast cultures	Ca21chr3	complement(1250687..1251796)	1.08907	0.123098		0.618138	0.783656	1.2438	0.31476		0.2029	0.36086	-1.14644	-0.197162	0.425452	0.736571	1	1.05166	0.0726676		0.768629	0.887771
BBC1	orf19.2791	Putative SH3-domain-containing protein	Ca21chr1	complement(1631898..1634762)	-1.03143	-0.0446483		0.871561	0.939928	-1.35001	-0.432973		0.116754	0.243841	-1.05554	-0.0779866	0.777562	0.927398	1	1.656	0.727699		0.00848609	0.0493405
BCK1	orf19.5162	Ortholog of S. cerevisiae Bck1; MAP kinase kinase kinase of cell integrity pathway; mutant is hypersensitive to caspofungin	Ca21chr7	648125..652087	-1.16364	-0.218645		0.385033	0.59465	-1.4617	-0.547648		0.0294069	0.0870012	-1.02772	-0.0394529	0.875428	0.962693	1	1.29783	0.376106		0.136244	0.336383
RRD1	orf19.6792	Putative peptidyl-prolyl cis/trans-isomerase; caspofungin induced	Ca21chr3	1620331..1621605	-2.47205	-1.30571		0.00130999	0.00953235	-3.35149	-1.7448		1.87566e-05	0.000187777	-2.09204	-1.06491	0.00865835	0.0616312	1	1.07336	0.10213		0.801632	0.906429
BCY1	orf19.2014	Protein kinase A regulatory subunit; required for nuclear localization of Tpk1; physically interacts with Tpk1; essential; apoptosis-regulated; bcy1 heterozygous or bcy1 tpk2 mutant has filamentous growth defect	Ca21chr2	complement(178316..179692)	-1.26021	-0.333667		0.175373	0.358198	-1.44626	-0.532331		0.0305672	0.0898347	-1.14136	-0.190756	0.438418	0.744765	1	1.13138	0.17808		0.469631	0.681074
BDF1	orf19.978	Putative 66S pre-ribosomal particle component; Hap43-induced; essential for growth; transposon mutation affects filamentous growth; Spider biofilm induced	Ca21chr5	complement(30720..32849)	-1.08398	-0.116341		0.611489	0.778594	-1.03524	-0.0499587		0.827389	0.897448	-1.08361	-0.115846	0.613038	0.853414	1	-1.20922	-0.274075		0.23129	0.460282
BEM1	orf19.4645	Protein required for wild-type budding, hyphal growth, and virulence in a mouse systemic infection; suppresses pseudohyphal and filamentous growth defects of various S. cerevisiae mutants and heat sensitivity of S. cerevisiae cdc24-4 mutant	Ca21chr4	292116..294014	-1.08675	-0.120015		0.737611	0.859215	-1.74693	-0.804825		0.024289	0.0752305	-1.89141	-0.919461	0.0101722	0.0695006	1	1.14254	0.192241		0.591095	0.770621
BEM2	orf19.6573	Putative Rho1p GTPase activating protein (GAP); serum-induced transcript; Spider biofilm induced; flow model biofilm repressed	Ca21chr7	329717..336475	-1.65998	-0.731167		0.00689509	0.0348801	-1.78563	-0.836436		0.00199688	0.0104684	-1.42354	-0.509482	0.0595946	0.244322	1	-1.34113	-0.423448		0.117785	0.309916
BEM3	orf19.2771	Putative GTPase-activating protein (GAP) for Rho-type GTPase Cdc42p; involved in cell signaling pathways that control cell polarity; similar to S. cerevisiae Bem3p	Ca21chr4	457313..460738	-1.49356	-0.578755		0.0433219	0.136984	-1.73763	-0.797123		0.00532489	0.023028	-1.34433	-0.426891	0.135923	0.407368	1	-1.1911	-0.25229		0.378219	0.603498
BET2	orf19.7563	Putative Type II geranylgeranyltransferase beta subunit; transcript regulated by Mig1	Ca21chrR	complement(2113037..2114062)	1.04076	0.0576333		0.781692	0.88588	1.10101	0.138824		0.501938	0.658813	1.02783	0.0396063	0.848917	0.953361	1	1.0942	0.129876		0.532417	0.729428
BET4	orf19.1039	Ortholog(s) have Rab geranylgeranyltransferase activity and role in ER to Golgi vesicle-mediated transport, protein geranylgeranylation, protein targeting to membrane	Ca21chr1	complement(855932..857122)	1.38764	0.472634		0.194955	0.3837	1.65177	0.724011		0.0469894	0.12443	1.21293	0.278501	0.439386	0.745309	1	2.40382	1.26533		0.000548264	0.00553346
ATP6	CaalfMp06	Subunit 6 of the F0 sector of mitochondrial F1F0 ATP synthase, which is a large, evolutionarily conserved enzyme complex required for ATP synthesis	Mito_AF285261	complement(12895..13635)	-6.15251	-2.62118		0.315323	0.528119	2.16205	1.1124		0.46829	0.629563	2.49231	1.31749	0.392998	0.712077	1	5.57751	2.47962		0.347183	0.574198
DAC1	orf19.2157	N-acetylglucosamine-6-phosphate (GlcNAcP) deacetylase; N-acetylglucosamine utilization; required for wild-type hyphal growth and virulence in mouse systemic infection; gene and protein are GlcNAc-induced; Spider biofilm induced	Ca21chr6	1022223..1023464	-2.4729	-1.3062	0.404384	5.20186e-08	1.37396e-06	-2.62509	-1.39237	0.380939	6.68523e-09	1.42107e-07	-1.73122	-0.791785	0.00102089	0.011438	1	-1.80368	-0.85094	0.554423	0.000387194	0.00416519	1.06155	1.45541	1.37103
BGL22	orf19.7339	Putative glucanase; induced during cell wall regeneration	Ca21chrR	complement(2002983..2005913)	-1.22824	-0.296589		0.422775	0.631254	-1.57691	-0.657103		0.0753517	0.177768	-1.2826	-0.359076	0.331494	0.65755	1	1.59729	0.675623		0.0686215	0.221264
BIG1	orf19.2334	Endoplasmic reticulum (ER) protein; ortholog of S. cerevisiae Big1; required for beta-1,6-glucan synthesis, filamentation, adhesion, and virulence; rat catheter biofilm repressed	Ca21chr1	2398600..2399568	-1.28328	-0.359833		0.0888427	0.226746	1.0816	0.113168		0.591422	0.732872	1.07096	0.0989009	0.641983	0.868713	1	-1.2625	-0.336289		0.112528	0.301451
orf19.2310	orf19.2310	Putative phosphoribosylpyrophosphate amidotransferase; flucytosine induced	Ca21chr1	2434657..2435635	1.90706	0.931352		0.0493483	0.150444	4.24932	2.08723		1.12467e-05	0.000119739	-2.79006	-1.48029	0.00198642	0.0196961	1	-1.23356	-0.302823		0.52146	0.721432
BIO32	orf19.3567	Putative class III aminotransferase with a predicted role in biotin biosynthesis; Spider biofilm induced	Ca21chr2	complement(1100622..1102082)	-1.227	-0.295134		0.331572	0.54231	-1.17	-0.226512		0.456685	0.619369	1.09323	0.128596	0.671421	0.881826	1	-1.1435	-0.193456		0.523481	0.72318
BLM3	orf19.2182	Putative proteasome activator; binds core proteasome and stimulates proteasome-mediated protein degradation by inducing gate opening; ortholog of S. cerevisiae Blm10; transcript regulated by Nrg1 and Mig1	Ca21chr2	1624806..1631408	-1.04341	-0.0613069		0.796892	0.894307	-1.21437	-0.280206		0.239511	0.403423	1.29494	0.372882	0.117753	0.373816	1	1.01343	0.0192398		0.935647	0.9744
BLP1	orf19.4914.1	Putative rRNA processing protein; Hap43-induced; repressed in core stress response	Ca21chr1	2799928..2800161	1.13984	0.188828		0.72366	0.851357	-1.04628	-0.065267		0.902131	0.947467	-1.72476	-0.786399	0.147977	0.429675	1	1.21468	0.280573		0.602355	0.779083
BMH1	orf19.3014	Sole 14-3-3 protein in C. albicans; role in hyphal growth; possibly regulated by host interaction; localizes to yeast-form cell surface, not hyphae; alternatively spliced 5' UTR intron; Spider biofilm repressed	Ca21chr1	complement(675145..675939)	1.00721	0.0103659		0.973471	0.995607	1.00139	0.00199806		0.994886	0.999244	-1.04548	-0.0641657	0.836935	0.94923	1	-1.06351	-0.0888287		0.775682	0.891604
BMS1	orf19.2504	Putative 18S rRNA dimethylase; predicted role in rRNA modification and processing; Hap43-induced; likely to be essential for growth based on insertional mutagenesis strategy; F-12/CO2 early biofilm induced	Ca21chr3	202855..206487	1.41069	0.496399		0.111065	0.265622	-1.20352	-0.267263		0.39123	0.561034	-1.05083	-0.0715278	0.818765	0.94283	1	-1.26539	-0.33958		0.275723	0.505703
MUP1	orf19.5280	Protein similar to pirin; induced by Mnl1 under weak acid stress; Hap43-repressed; Spider biofilm induced	Ca21chr1	2600273..2601934	1.25705	0.330045		0.374691	0.585393	4.19922	2.07012		2.67847e-08	5.14714e-07	1.58162	0.661403	0.0757357	0.285102	1	-1.38951	-0.474573		0.201844	0.424982
BMT3	orf19.3282	Beta-mannosyltransferase; adds 2nd beta-mannose to the acid-stable fraction of cell wall phosphopeptidomannan, elongation of beta-mannose chains on the phosphopeptidomannan acid-labile fraction; Hap43-induced; Spider biofilm induced	Ca21chrR	complement(172986..174635)	1.02435	0.0347087		0.889384	0.950647	-1.30051	-0.379077		0.129348	0.26332	-1.14976	-0.201332	0.420292	0.735169	1	1.08013	0.111201		0.656066	0.81474
HTA2	orf19.1051	Heme oxygenase; utilization of hemin iron; transcript induced by heat, low iron, or hemin; repressed by Efg1; induced by low iron; upregulated by Rim101 at pH 8; Hap43-induced; Spider and flow model biofilm induced	Ca21chr1	complement(870746..871141)	-2.47462	-1.30721	0.404102	0.000462729	0.00421138	-2.18285	-1.12621	0.458117	0.00258153	0.0128004	-2.63933	-1.40017	0.000177343	0.00265886	1	-2.36589	-1.24238	0.422675	0.00087486	0.00822766	0.882092	0.922635	1.04596
BMT7	orf19.342	Putative intranuclear transport and DNA replication mediator; heterozygous null mutant exhibits resistance to parnafungin in the C. albicans fitness test; Spider biofilm induced	Ca21chr3	complement(728992..730947)	1.24212	0.312803		0.339936	0.551629	-1.2155	-0.281551		0.387383	0.557239	-1.06724	-0.0938805	0.772382	0.925264	1	2.59571	1.37613		2.70793e-05	0.000428778
BMT8	orf19.860	Putative beta-mannosyltransferase, member of a 9-gene family including characterized BMT genes with roles in beta-1,2-mannosylation of cell wall phosphopeptidomannan; transposon insertion in promoter region causes decreased colony wrinkling	Ca21chr2	759544..761628	-1.2122	-0.277629		0.380405	0.590409	-1.47652	-0.5622		0.0753298	0.177768	-1.10471	-0.143666	0.649817	0.870748	1	1.36163	0.445336		0.159722	0.370614
BMT9	orf19.4673	Beta-mannosyltransferase, 9-gene family that includes characterized genes BMT1, BMT2, BMT3, and BMT4 with roles in beta-1,2-mannosylation of cell wall phosphopeptidomannan; regulated by Sef1, Sfu1, Hap43; rat catheter biofilm repressed	Ca21chr4	complement(234413..236764)	1.93552	0.952724		0.042825	0.136245	1.50602	0.590742		0.212106	0.371904	-1.09845	-0.135473	0.778332	0.927398	1	1.33863	0.42076		0.375904	0.601821
BNA4	orf19.5443	Putative ATP-dependent DEAD-box RNA helicase; Hap43-induced; repressed by prostaglandins; Spider biofilm induced	Ca21chr3	complement(33094..34464)	-1.16644	-0.222112		0.303911	0.515262	-1.04634	-0.0653549		0.76216	0.854693	-1.09307	-0.128384	0.553401	0.820191	1	-1.02852	-0.0405646		0.851266	0.934008
MDR1	orf19.5604	Plasma membrane MDR/MFS multidrug efflux pump; methotrexate is preferred substrate; overexpression in drug-resistant clinical isolates confers fluconazole resistance; repressed in young biofilms; rat catheter biofilm induced	Ca21chr6	complement(666548..668242)	1.4722	0.557969		0.0929619	0.23475	4.17407	2.06146		7.8765e-10	2.00367e-08	2.90744	1.53975	3.62255e-06	9.56814e-05	0.0224851	1.62912	0.704093		0.034756	0.140358
BNI4	orf19.4457	Protein required for wild-type cell wall chitin distribution, morphology, hyphal growth; not essential; similar to S. cerevisiae Bni4p (targeting subunit for Glc7p phosphatase, involved in bud-neck localization of chitin synthase III)	Ca21chr1	complement(806539..811506)	-1.26056	-0.334065		0.165851	0.34707	-1.24994	-0.321856		0.181081	0.33293	-1.1293	-0.175431	0.466203	0.765333	1	-1.15893	-0.212797		0.377073	0.60248
BNR1	orf19.7537	Formin; probable role in hyphal cytoskeletal polarity; synthetic lethality if Bnr1p and Bni1p are absent	Ca21chrR	16909..21366	-1.24899	-0.320765		0.130478	0.294608	-1.53927	-0.622242		0.00324351	0.015439	-1.11561	-0.157831	0.45723	0.758805	1	-1.04893	-0.0689251		0.744227	0.871696
BPH1	orf19.6261	Putative RNA polymerase; protein level decreases in stationary phase cultures; Hap43p-induced gene	Ca21chr1	complement(1382897..1389718)	-1.23938	-0.309614		0.252057	0.456927	-1.30672	-0.385948		0.151798	0.293158	1.074	0.102996	0.702716	0.895531	1	-1.04622	-0.0651841		0.809329	0.911221
BRE1	orf19.976	Ortholog(s) have rRNA primary transcript binding activity	Ca21chr5	complement(33839..35884)	1.03533	0.0500948		0.845292	0.924126	-1.05099	-0.0717497		0.78003	0.867368	-1.21676	-0.283046	0.270244	0.595247	1	-1.11285	-0.154254		0.547818	0.741778
BRF1	orf19.6649	Component of the general transcription factor for RNA polymerase III (TFIIIB); possibly an essential gene, disruptants not obtained by UAU1 method	Ca21chrR	1203310..1204971	1.1697	0.226136		0.319294	0.532245	1.20611	0.270361		0.233315	0.397189	1.14375	0.193766	0.396056	0.715258	1	1.06327	0.0885127		0.696731	0.839567
BRN1	orf19.1251	Putative condensin complex subunit; cell-cycle regulated periodic mRNA expression	Ca21chr4	complement(1241271..1243508)	-1.19931	-0.262199		0.337029	0.548346	-1.06875	-0.0959306		0.725041	0.829019	-1.11797	-0.160877	0.553289	0.820191	1	1.13535	0.183134		0.501647	0.705899
BRO1	orf19.1670	Class E vacuolar protein sorting factor; role in transport from multivesicular body to vacuole; not involved in Rim101 pathway; macrophage and pseudohyphal-repressed; flow model biofilm induced	Ca21chr3	complement(382035..384872)	-1.22364	-0.291181		0.253024	0.458049	-1.66904	-0.739022		0.00374023	0.0172607	-1.15434	-0.207074	0.415325	0.731117	1	1.20625	0.270524		0.28846	0.518631
SPO22	orf19.6222	1,3-beta-glucan-linked cell wall protein; N-mannosylated, O-glycosylated by Pmt1; cell wall defect in het mutant; Hog1/fluconazole/hypoxia induced; iron/Efg1/Plc1/temp regulated; flow model biofilm induced; hyphal, Spider biofilm repressed	Ca21chr1	complement(1465246..1468296)	1.38421	0.469059		0.281957	0.492018	4.1521	2.05384		8.35551e-06	9.21184e-05	-1.0721	-0.100443	0.818436	0.94283	1	-1.45984	-0.545812		0.201313	0.424152
BUB1	orf19.2678	Putative cell cycle checkpoint kinase; mutation confers increased sensitivity to nocodazole	Ca21chr4	complement(654609..657311)	-1.63494	-0.709241		0.00440286	0.0249576	-1.45071	-0.536762		0.0307418	0.0903051	-1.45296	-0.538994	0.0307853	0.156498	1	-1.21785	-0.284334		0.253431	0.48461
BUB2	orf19.5827	Ortholog(s) have GTPase activator activity, role in mitotic spindle orientation checkpoint, negative regulation of septation initiation signaling cascade and cytosol, mitotic spindle pole body, nucleus localization	Ca21chr2	complement(555715..556659)	1.0311	0.0441839		0.873437	0.941056	1.45447	0.540492		0.0545361	0.139074	1.13434	0.181857	0.520481	0.796441	1	1.04713	0.066445		0.810185	0.911368
FGR22	orf19.1586	Ortholog of Candida albicans WO-1 : CAWG_05572	Ca21chr2	complement(525603..526490)	1.01684	0.0240941		0.969402	0.994564	4.14676	2.05198		0.000726308	0.00448131	-1.34932	-0.432229	0.43831	0.744765	1	4.87706	2.28601		0.000161736	0.00204102
BUD14	orf19.3555	Putative SH3-domain-containing protein; predicted role in bud-site selection; Spider biofilm induced	Ca21chr2	1083888..1086293	1.3749	0.459327		0.0523891	0.156747	1.23629	0.306021		0.196081	0.352061	-1.03535	-0.0501167	0.832658	0.948242	1	1.38828	0.473295		0.0456428	0.170153
BUD2	orf19.940	GTPase activating protein (GAP) for Rsr1; negative regulator of filament branching, acts in hyphal growth guidance; required for wild-type budding pattern; induced in low iron; regulated by tyrosol and cell density	Ca21chr5	complement(89881..93594)	-1.34689	-0.42963		0.162729	0.342741	-1.53658	-0.619722		0.044002	0.11849	-1.24608	-0.317392	0.30067	0.626681	1	1.4579	0.543888		0.0772169	0.239403
BUD20	orf19.218	Protein similar to S. cerevisiae Bud20p, which affects bud site selection; transposon mutation affects filamentous growth	Ca21chr2	1807304..1807645	-3.00884	-1.58921		0.28857	0.498585	-7.07714	-2.82317		0.271118	0.439496	-4.27206	-2.09493	0.471303	0.768631	1	-1.69145	-0.758264		0.56517	0.757179
BUD21	orf19.5430	Protein with a fungal RNA polymerase I subunit RPA14 domain; proposed to play a role in the recruitment of pol I to the promoter; Hap43-induced gene	Ca21chr3	complement(52683..53342)	1.51788	0.602056		0.0452328	0.14187	1.42958	0.515592		0.0873658	0.19748	1.28349	0.360068	0.23347	0.557578	1	-1.12191	-0.165955		0.580941	0.766886
BUD22	orf19.3287	Putative nucleolar DEAD-box protein; Hap43-induced; mutation confers hypersensitivity to 5-fluorouracil (5-FU), tubercidin (7-deazaadenosine); Tbf1-induced; repressed in core stress response	Ca21chrR	167253..168632	1.24203	0.312706		0.357296	0.569234	1.22426	0.29191		0.391011	0.560898	1.13355	0.18085	0.596245	0.844567	1	-1.26512	-0.33927		0.318052	0.546731
BUD23	orf19.1966	Putative chaperone of small nucleolar ribonucleoprotein particles; macrophage/pseudohyphal-induced; rat catheter biofilm induced	Ca21chr5	complement(224799..225614)	1.65182	0.724059		0.00107593	0.00804481	1.41963	0.50552		0.0229468	0.072044	1.31801	0.398363	0.0724864	0.278075	1	1.10976	0.150249		0.497166	0.701343
BUD31	orf19.4855	Bud31 ortholog; not subject to mating-type regulation, in contrast to S. cerevisiae Bud31 which has a role in specifying the bud site; Spider biofilm induced	Ca21chr1	complement(2163561..2164013)	1.09961	0.136996		0.588945	0.760787	-1.09311	-0.128441		0.6121	0.747841	-1.09354	-0.129008	0.616687	0.855171	1	1.1888	0.249505		0.326587	0.555225
BUD5	orf19.1842	Predicted GTP/GDP exchange factor for Rsr1; rat catheter biofilm induced	Ca21chrR	1479657..1484333	1.27493	0.350413		0.217008	0.412666	-1.07301	-0.101665		0.719588	0.82514	-1.2092	-0.274059	0.333402	0.658882	1	1.49611	0.581218		0.0406286	0.155957
BUD6	orf19.5087	Protein required for Spitzenkorper formation in hyphal cells (wild-type localization of Mlc1p to the Spitzenkorper); localizes to polarisome	Ca21chr1	1772735..1774846	-1.29292	-0.370633		0.137458	0.304875	-1.4341	-0.520141		0.0368823	0.104343	-1.04265	-0.0602544	0.809371	0.94078	1	1.14935	0.200818		0.421748	0.641144
BUD7	orf19.1112	Ortholog(s) have role in Golgi to plasma membrane transport, fungal-type cell wall chitin biosynthetic process and cell division site, clathrin-coated vesicle, cytosol, exomer complex, nucleus, ribosome localization	Ca21chr5	complement(840609..842903)	1.32276	0.403556		0.074653	0.200002	1.48286	0.568386		0.0120626	0.0439908	1.41061	0.496319	0.0279509	0.145181	1	1.36835	0.452435		0.0458452	0.1706
BUL1	orf19.5094	Protein similar but not orthologous to S. cerevisiae Bul1; a protein involved in selection of substrates for ubiquitination; mutants are viable; macrophage/pseudohyphal-induced; rat catheter biofilm induced	Ca21chr1	complement(1780738..1782963)	1.25318	0.325589		0.368047	0.579814	1.82142	0.865067		0.0171706	0.0577658	2.1961	1.13494	0.00189317	0.0188316	1	1.32026	0.400823		0.267936	0.498375
BUL4	orf19.5245	Protein with a predicted BUL1 N-terminal and C-terminal domains; Bul1 binds the ubiquitin ligase Rsp5 in S. cerevisiae; Hap43-repressed gene; rat catheter biofilm induced	Ca21chr1	2659343..2661511	-1.84949	-0.887126		0.00224652	0.0147557	-1.93194	-0.95005		0.00105971	0.0061244	-1.34352	-0.426016	0.142862	0.420656	1	1.01094	0.0156939		0.957084	0.982191
BUR2	orf19.4284	Protein with similarity to S. cerevisiae Bur2p, contains a cyclin domain; not required for wild-type hyphal growth, adherence to buccal epithelial cells, or virulence in mouse systemic infection	Ca21chr5	602769..604349	1.01308	0.0187482		0.937259	0.976866	-1.02499	-0.0356041		0.880848	0.932689	-1.07163	-0.0998075	0.672688	0.882225	1	-1.02503	-0.0356651		0.880445	0.950726
CAC2	orf19.6670	Putative protein constituent of 66S pre-ribosomal particles; Hap43-induced; repressed by prostaglandins	Ca21chr5	complement(799007..800389)	-1.37074	-0.454953		0.0869411	0.22327	-1.14468	-0.194948		0.463276	0.624578	-1.26406	-0.338069	0.201937	0.512227	1	-1.24076	-0.311218		0.240775	0.471596
CAF16	orf19.388	Putative ornithine transporter of the mitochondrial inner membrane; induced during the mating process	Ca21chr1	1854922..1855884	1.05864	0.0822057		0.735096	0.858303	1.05721	0.0802658		0.741144	0.839056	1.09512	0.13109	0.589444	0.84183	1	1.51252	0.596954		0.0143508	0.0741059
CAG1	orf19.4015	heterotrimeric G protein alpha subunit; positive role in mating pheromone response; opaque-enriched transcript; transcript repressed by MTLa1-MTLalpha2; regulated by hemoglobin-responsive Hbr1 via MTL genes; rat catheter biofilm repressed	Ca21chr5	1143585..1144874	1.82475	0.867699		0.0171668	0.0704258	1.81267	0.85812		0.0194477	0.0634322	-1.61299	-0.689737	0.05802	0.240568	1	1.24285	0.313658		0.387316	0.612034
CAK1	orf19.793	Monomeric CDK-activating kinase; functional homolog of S. cerevisiae Cak1p; phosphorylates cyclin-free human CDK2; lacks glycine loop motif; conserved lysine (K36) not required for activity; possibly essential gene (by UAU1 method)	Ca21chr2	895179..896198	1.12599	0.171189		0.481231	0.678501	1.0234	0.0333674		0.891026	0.939779	-1.04577	-0.0645588	0.789942	0.930367	1	1.22067	0.287679		0.239588	0.469716
CAM1	orf19.7382	Putative translation elongation factor eEF1 gamma; protein level decreased in stationary phase cultures; Spider biofilm repressed	Ca21chr3	1366732..1368199	1.09511	0.131071		0.649277	0.803121	1.12746	0.173081		0.548266	0.69728	-1.25074	-0.322776	0.262852	0.590061	1	-1.18694	-0.247253		0.390969	0.6152
SUN41	orf19.3642	Cell wall glycosidase; role in biofilm formation and cell separation; possibly secreted; hypoxia, hyphal induced; caspofungin repressed; Efg1, Cph1 regulated; O-glycosylated, possible Kex2 substrate; 5'-UTR intron; Spider biofilm induced	Ca21chr6	158331..159587	-2.47627	-1.30817	0.403833	0.00137115	0.00994242	-1.76989	-0.823663	0.565006	0.0439148	0.11841	-3.60243	-1.84897	6.16924e-06	0.000147279	0.0382925	-3.16329	-1.66142	0.316127	4.79594e-05	0.000720784	0.714741	0.559511	0.782816
CAN3	orf19.84	Predicted amino acid transmembrane transporter; transcript regulated by white-opaque switch; Hap43-repressed gene	Ca21chr6	complement(159898..161777)	-1.45102	-0.537064		0.233469	0.434526	-1.17814	-0.236516		0.600186	0.738279	-1.20271	-0.266295	0.556566	0.820491	1	-3.16887	-1.66397		0.00022016	0.0026432
CAP1	orf19.1623	AP-1 bZIP transcription factor; apoptotic, oxidative stress response/resistance, multidrug resistance; nuclear in oxidative stress; complements S. cerevisiae yap1 mutant; oralpharyngeal candidasis-, human neutrophil, Spider biofilm induced	Ca21chr3	479014..480513	-1.55878	-0.640415		0.0606753	0.173554	-1.71812	-0.780833		0.022188	0.0700869	-1.04975	-0.0700503	0.837457	0.949276	1	1.07008	0.0977165		0.774728	0.891019
CAP4	orf19.861	Predicted bZip transcription factor; possibly an essential gene, disruptants not obtained by UAU1 method	Ca21chr2	complement(758203..758733)	-1.32446	-0.405408		0.242254	0.444741	-1.51324	-0.597637		0.0850712	0.194203	-1.09546	-0.131531	0.70357	0.89567	1	1.41361	0.499387		0.150263	0.357246
CAR1	orf19.3934	Protein of unknown function; Hap43-induced; F-12/CO2 early biofilm induced	Ca21chr5	complement(981892..982845)	-1.42103	-0.506933		0.108867	0.261609	-1.73655	-0.796222		0.0119099	0.043562	-2.35276	-1.23435	9.41695e-05	0.00155869	0.58451	-1.11605	-0.158406		0.616477	0.787291
CAR2	orf19.5641	Putative Hap4-like transcription factor; Hap43-repressed; not required for response to low iron; induced by Mnl1 under weak acid stress; Spider biofilm induced	Ca21chr4	complement(25876..27186)	-1.49068	-0.575972		0.0381742	0.125969	-1.41151	-0.497237		0.0734342	0.174638	-1.24177	-0.312397	0.261165	0.588835	1	-1.39647	-0.481787		0.0829666	0.250386
CAS1	orf19.1135	Putative transcription factor with Ku70/Ku80 beta-barrel DNA-binding motif; involved in telomerase regulation and telomere protection; mutation causes marginal increase in caspofungin sensitivity	Ca21chr1	2585659..2588094	-1.61705	-0.693363		0.00162943	0.0114382	-1.27418	-0.349569		0.112045	0.236919	-1.03703	-0.0524607	0.811378	0.941438	1	-1.44975	-0.5358		0.0146724	0.0752037
CAS4	orf19.1693	RAM cell wall integrity signaling network protein; cell separation, azole sensitivity; needed for hyphal growth; insertion mutation near 3' end of gene increases caspofungin sensitivity; pheromone/hyphal induced; flow biofilm repressed	Ca21chr3	complement(324275..332767)	-1.20181	-0.265209		0.379051	0.589283	-1.42582	-0.511792		0.0894638	0.200832	1.04999	0.0703745	0.815217	0.942814	1	-1.07872	-0.10932		0.716788	0.853136
CAS5	orf19.4670	Transcription factor; cell wall damage response; required for adherence, response/resistance to caspofungin; repressed in core stress response; mutants have reduced CFU in mice, hyphal defect in C. elegans infection; Spider biofilm induced	Ca21chr4	241405..243870	1.51073	0.595243		0.0332749	0.114046	1.31583	0.395968		0.156483	0.299811	-1.00948	-0.0136109	0.961256	0.994215	1	1.18878	0.249483		0.372519	0.598712
CAT1	orf19.6229	Ortholog(s) have pseudouridine synthase activity, role in tRNA pseudouridine synthesis and cytosol, nucleus localization	Ca21chr1	1453415..1454872	-1.92988	-0.948513		0.0384325	0.126485	-1.4428	-0.528874		0.248313	0.413877	1.20594	0.270154	0.555615	0.820484	1	-2.32614	-1.21794		0.00787098	0.0467514
CAT2	orf19.4591	Major carnitine acetyl transferase; intracellular acetyl-CoA transport; localized in peroxisomes and mitochondria; induced in macrophages; Hog1-repressed; stationary phase enriched; farnesol-upregulated in biofilm; Spider biofilm induced	Ca21chr4	398208..400106	1.41111	0.496832		0.0731594	0.197349	1.19122	0.252434		0.361951	0.532543	1.11083	0.151644	0.584063	0.839418	1	1.66336	0.734097		0.00816512	0.0479933
CAT8	orf19.5097	Zn(II)2Cys6 transcription factor; similar to S. cerevisiae Cat8 but mutant phenotype suggests different target genes; mutant displays increased filamentous/invasive growth; flucytosine repressed; rat catheter biofilm induced	Ca21chr1	complement(1790436..1793606)	1.21945	0.286231		0.356283	0.568204	1.20831	0.272988		0.379913	0.549806	1.13784	0.186297	0.551845	0.819058	1	1.36243	0.446187		0.150793	0.358061
CBF1	orf19.2876	Transcription factor; binds ribosomal protein gene promoters and rDNA locus with Tbf1; regulates sulfur starvation-response, respiratory, glycolytic genes; does not bind to centromeres as does S. cerevisiae Cbf1; Spider biofilm repressed	Ca21chr4	1471203..1472237	1.06624	0.092535		0.796908	0.894307	1.22043	0.287393		0.424116	0.592142	-1.22678	-0.294879	0.411686	0.72811	1	1.02006	0.0286579		0.936421	0.9744
CBK1	orf19.4909	Ser/Thr kinase of cell wall integrity pathway; mutants show abnormal morphology and aggregation; Mob2p associated; required for wild-type hyphal growth and transcriptional regulation of cell-wall-associated genes	Ca21chr1	complement(2296938..2299136)	1.06323	0.0884492		0.749851	0.866243	1.54702	0.629492		0.0232427	0.0726921	-1.03788	-0.053646	0.847025	0.952518	1	-1.14635	-0.197047		0.47757	0.688087
CBP1	orf19.7323	Putative GSE complex component; repressed by prostaglandins	Ca21chrR	complement(1968870..1970339)	-1.03312	-0.0470013		0.884578	0.947794	1.70916	0.773288		0.016879	0.0570632	1.73416	0.794239	0.0141859	0.0883168	1	1.40873	0.494397		0.126821	0.323011
QDR2	orf19.6992	Predicted MFS membrane transporter, member of the drug:proton antiporter (12 spanner) (DHA1) family; Spider biofilm induced	Ca21chr3	1245133..1246647	1.88237	0.912553		0.0180966	0.0733398	4.1252	2.04446		1.20748e-07	1.99862e-06	-1.0197	-0.0281378	0.942068	0.990683	1	1.16199	0.216593		0.574694	0.76358
CCC2	orf19.4328	Ortholog(s) have role in ribosomal large subunit biogenesis, ribosomal small subunit biogenesis and cytosolic large ribosomal subunit, nucleolus localization	Ca21chr5	668063..671677	1.22171	0.288902		0.397271	0.606436	-1.44821	-0.534273		0.117868	0.245341	-1.31758	-0.397893	0.243386	0.570289	1	1.18979	0.250708		0.462464	0.674788
CCE1	orf19.3264	Putative Holliday junction resolving enzyme; similar to S. cerevisiae Cce1p	Ca21chrR	207731..208729	-1.51997	-0.604048		0.141969	0.31215	-1.16515	-0.220511		0.59015	0.731588	-1.13854	-0.187189	0.641751	0.868613	1	-1.29484	-0.372773		0.365217	0.592189
[truncated: 5,164 more rows]

## Sheet: Raw Seq data
Gene Name	orf n°	Description	Chromosome	Region	ED1_L6_R1_001_ADcvv4qJYI9o (GE) - Total counts	ED1_L6_R1_001_ADcvv4qJYI9o (GE) - RPKM	ED1_L6_R1_001_ADcvv4qJYI9o (GE) - TPM	ED1_L6_R1_001_ADcvv4qJYI9o (GE) - CPM	ED13_L6_R1_001_6la2QAS8K0xd (GE) - Total counts	ED13_L6_R1_001_6la2QAS8K0xd (GE) - RPKM	ED13_L6_R1_001_6la2QAS8K0xd (GE) - TPM	ED13_L6_R1_001_6la2QAS8K0xd (GE) - CPM	ED7_L6_R1_001_VM5KCZrUhITL (GE) - Total counts	ED7_L6_R1_001_VM5KCZrUhITL (GE) - RPKM	ED7_L6_R1_001_VM5KCZrUhITL (GE) - TPM	ED7_L6_R1_001_VM5KCZrUhITL (GE) - CPM	ED2_L6_R1_001_KnePpJxdBvBx (GE) - Total counts	ED2_L6_R1_001_KnePpJxdBvBx (GE) - RPKM	ED2_L6_R1_001_KnePpJxdBvBx (GE) - TPM	ED2_L6_R1_001_KnePpJxdBvBx (GE) - CPM	ED14_L6_R1_001_d1UFmbcsbxbi (GE) - Total counts	ED14_L6_R1_001_d1UFmbcsbxbi (GE) - RPKM	ED14_L6_R1_001_d1UFmbcsbxbi (GE) - TPM	ED14_L6_R1_001_d1UFmbcsbxbi (GE) - CPM	ED8_L6_R1_001_CLvbZiioivhX (GE) - Total counts	ED8_L6_R1_001_CLvbZiioivhX (GE) - RPKM	ED8_L6_R1_001_CLvbZiioivhX (GE) - TPM	ED8_L6_R1_001_CLvbZiioivhX (GE) - CPM	ED5_L6_R1_001_YhmC4yWieG8e (GE) - Total counts	ED5_L6_R1_001_YhmC4yWieG8e (GE) - RPKM	ED5_L6_R1_001_YhmC4yWieG8e (GE) - TPM	ED5_L6_R1_001_YhmC4yWieG8e (GE) - CPM	ED17_L6_R1_001_FcItXxBf5jf5 (GE) - Total counts	ED17_L6_R1_001_FcItXxBf5jf5 (GE) - RPKM	ED17_L6_R1_001_FcItXxBf5jf5 (GE) - TPM	ED17_L6_R1_001_FcItXxBf5jf5 (GE) - CPM	ED11_L6_R1_001_IYxsqMbt18wJ (GE) - Total counts	ED11_L6_R1_001_IYxsqMbt18wJ (GE) - RPKM	ED11_L6_R1_001_IYxsqMbt18wJ (GE) - TPM	ED11_L6_R1_001_IYxsqMbt18wJ (GE) - CPM	ED12_L6_R1_001_iXyIAj6ahQ4N (GE) - Total counts	ED12_L6_R1_001_iXyIAj6ahQ4N (GE) - RPKM	ED12_L6_R1_001_iXyIAj6ahQ4N (GE) - TPM	ED12_L6_R1_001_iXyIAj6ahQ4N (GE) - CPM	ED6_L6_R1_001_5oEoR8XCllx1 (GE) - Total counts	ED6_L6_R1_001_5oEoR8XCllx1 (GE) - RPKM	ED6_L6_R1_001_5oEoR8XCllx1 (GE) - TPM	ED6_L6_R1_001_5oEoR8XCllx1 (GE) - CPM	ED18_L7_R1_001_N8RgH1vIu11A (GE) - Total counts
[truncated: 6,207 more rows]
[truncated: 27 more columns]

[truncated: 2 more sheets: All data, Samples ID ]
