# Supplementary material for: Identification and Characterization of Mediators of Fluconazole Tolerance in Candida albicans
Source: Front Microbiol. 2020 Nov 11;11:591140. doi: 10.3389/fmicb.2020.591140 (PMC7686038; doi:10.3389/fmicb.2020.591140)
Supplement: Supplementary file 8 [file Data_Sheet_8.XLSX]

## Sheet: Feuil1
Node Type	PMID|Short study's title	orf19.xxxx presents in the node
in vivo_up	26396240 | RNA Enrichment Method for Quantitative Transcriptional Analysis of Pathogens In Vivo Applied to the Fungus Candida albicans.	7455	5565	4802	1321	5636	3374	5760	2061	3434	2638	4975	113	467	6028	2457	2506	715	5952	2210	3829	1822	2060	7219	4255	1264	1816	5634	4551	4082	2752	7610	3932	2952	4215	2781	3435	2886	2962	3753	5255	6420	215	7094	3885	1120	5585	6705	4527
in vivo-_dn	26396240 | RNA Enrichment Method for Quantitative Transcriptional Analysis of Pathogens In Vivo Applied to the Fungus Candida albicans.	1480	1258	763	3335	7654	5674	465	360	2419	1560	5090	7185	2549	1438	5211	7269	489	366	6328	276	6952	4390	1783	7127	3836	1273	3037	5873	2896	5450	5628	3302	1770	1115	5870	2876	5408	6232	4611	125	6550	5661	3400	5286	4747	2232	5257	6404
ace2_yeast_dn	16998073 | Downregulated | ace2 deletion | yeast condition	5348	7021	3278	3325	2020	542	3888	6540	4753	6814	3651	4618	903	395	5113	3997
ace2_yeast_up	16998073 | Upregulated | ace2 deletion | yeast condition	4393	6385	6165	4022	543	3577	3008	7049	2201	1770	4578	1416	2006.1	3946	4967	4929	7577	6565	2785	2066.1	6916	3686	5577	3171	7466	7043.1	979	5949	7592	6860	6026	3616	1598	1591
ada2_dn	22359502 | C_ albicans_ adherence_regulators ada2 vs wt	3374	1321	2060	1816	5585	4975	2020	2608	5760	4082	3707	5542	2685	3740	2706	5265	4651	5334	7350	2108	1691	6816	638	7676	1442	449	5288	5437	3895	1354	3997	5626	3642	4941	675	6578	4393	1868	4555	734	1327	6540	3112	1822	1120	6594
Ada2_TF	19279142 | ChIP-chip targets of Ada2p 2499	2977	4775	6515	2013	3192	5749	2435	6387	3861	1065	717	1896	4871	251	7602	4941	5338	3888	395	903	3967	3575	6745	6814	1067	6540	3997	3651	4617	5294	3097	6561	2877	5021	339	4197	4318	4754	542	1064	2251	1048	4476	7223	5005	691	2693	2023
ada2_up	22359502 | C_ albicans_ adherence_regulators ada2 vs wt	2033	4653	5588	4921.1	3380	2475	2907	3618	848	4076	5302	1824	5714	1714	7606	2878	4646	2941	2044	4654	2906	2879	5303	3693	6274	575	4361	7130	3708	6302	7597	2237	3638	5762	3738	4174	570	4438	4334	6390	2952	893	3966	2529	2495	6336	4689	5958
Ahr1_TF	21299649 | ChIP-chip targets of Ahr1p	7374	699	700	7382	3589	3586	7152	1139	1137	4592	4591	5604	7381	1978	5741	5170	1358	2333	2332	7306	1907	1906	3794	251	6996	6817	851	850	4456	1835	1836	4531	2170	2169	2724	2831	6200	2060	2059	85	4477	4478	699	700	5620	2723	4940	6889
alpha_pheromone_dn	16987174 | Downregulated | alpha pheromone | SpiderM medium	1541	4075	6001	4745	4069	853	5714	8512	4934	9997	7989	2292	14023	7447	6334	9380	1978	1370	5999	3494	10584	6078	11733	4867	9135	6824	2238	5188	6489	9703	5267	6008	6707	3708	2253	532	2611	4390	9315	2157	12284	10303	2833	2809	1334	3897	6442	3620
alpha_pheromone_up	16987174 | Upregulated | alpha pheromone | SpiderM medium	9386	11961	8748	9629	5520	8286	7782	11282	11698	11221	10888	9853	13317	9710	13139	9156	8376	9183	635	7440	8899	380	11220	8315	9387	10965	5046	7567	9470	12892	104	1327	1120	8091	10882	12721	5542	4688	7750	13583	13032	7550	11855	9618	4499	11013	9048	10898
Bcr1_TF	22265407 | ChIP-chip targets of Bcr1p in biofilms	1067	1069	1105.3	1106	1187	1189	1190	1277	1286	1287	1486	1488	1490	1601	1604	1605	1720	1721	1735	1736	177	1792	1793	1816	1821	1822	1830	1831	1842	1843	1932	1933	1944	1945	1957	1959	1960	1961	2023	2024	2061	2062	2124	2125	2178.1	2179	2332	2333
BiofilmBatch_dn	19187560 | Downregulated | Continuous culture biofilm vs batch-grown 1061	1065	1465	1480	1517	1549	1625	1700	1760	1770	1816	1853	1896	1970	198	2060	2061	2310.1	236	2364	2425.2	2439	2489	2570	2644	2685	2704	2707.1	2785	2821	2864.1	2871	2935	2992	2994.1	3097	3133	3213	3223	3268	3334	3335	3384	339	3391	3414	3419	3527	3579
BiofilmBatch_up	19187560 | Upregulated | Continuous culture biofilm vs batch-grown 10	1048	111	113	1149	1153	1193	13	1339	1354	1363	14	1408	1415	1442	1462	1570	1591	1598	1691	176	1765	1779	1911	1964	1974	1979	1982	2020	2021	2030	2107.1	2121	2125	2192	2210	2227	223	2292	2308	2344	2356	2371	2372	2425	2451	2452	2454	2515
Blood_dn	15813733 | Blood 30 min downregulated	395	479.2	1768	131.2	5431	3554	5083	5267	1601	6131	6078	7322	1733	5658	3686	1828	6849	1761	262	2267	1747	543	3392	6662	2275	4809	664	6129	5499	3268	6737	4148	397	2435	3996	2299	5772	3013	7048.1	2885	5566	3756	3788	838.1	3063	1585	5437	6971
Blood_up	15813733 | Blood 30 min upregulated	3121	113	4335	3433	3924	4873	4338	6772	803	125	6595	3981	1763	3131	2659	822	2292	3021	3234	3122	5307	2107.1	5546	2738	3931	4716	7296	4551	3707	780	6637	7611	4290	1614	6232	1743	3902	6844	3537	742	23	4505	5037	1632	6311	3988	6229	1904.2
BMDM_dn	18625733 | Downregulated | Phagocytosis by primary macrophages 3489	6267	7624	3461	3099	3960	3221	2746	3291	1227	1388	5929	1569	6403	4349.6	6345	7317	7221	6417	4070	4532	1941	2711	2555	1566	7394	5541	2643	2366	2299	1833	4283	2347	1016	5870	5856	7664	1886	4036	6118	7069	1401	6630	2431	688	7153	4822	1097	169
BMDM_up	18625733 | Upregulated | Phagocytosis by primary macrophages 7094	638	2809	6844	3924	1354	1124	361	5565	4551	2107.1	5307	7093	1370	1239	4504	1655	3931	4065	4121	742	670.2	6084	2701	822	3361	557	3070.1	7296	7288	5975	1541	5215	893	2460	5005	5169	3488	5282	1461	4274	3433	3263	4682	94	7281	4287	6838	6491
Brg1_TF	22265407 | ChIP-chip targets of Brg1p in biofilms	1047	1048	1065	1066	1067	1075	1075.1	1093	1095	117	118	1187	1189	1190	1223	1224	1285	1286	1313	1314	1317	1362	1363	1415	1416	1486	1488	1601	1604	1605	1662	1663	1718	1719	1735	1736	1742	1743	177	1816	1821	1830	1831	1842	1843	1920	1923	1932
Ca21ChrRx12	Ca21ChrR(2150000..2450000)	7576	7577	7578	7579	7580	7581	7583	7585	7586	7588	7589	7590	7592	7593	7594	7595	7596	7597	7598	7599	7600	7601	7602	7603	7604	7605	7606	7608	7609	7610	7611	7612	7613	7614	7615	7617	7618	7619	7620	7621	7622	7624	7625	7626	7627	7629	7631	7632
Caecum_dn	20435697 | Genes Downregulated in GI tract vs in vitro	2947	2988	2028	7297	4060	5263	2244	4233	4754	2432	2951	1295	1394	4099	7448	3593	3168	7484	5645	4650	4827	2546	923	2560	5294	2704	1140	4934	6816	3433	1756	125	6081	5811	5059	1963	5870	5025	2337	526	4697	2775	2129	7231	5112	953.1	3797	2045
Caecum_up	20435697 | Genes Upregulated in GI tract vs in vitro	3374	1816	2355	1321	5760	3829	6202	2060	1822	5636	5635	4445	7469	4784	7112	5634	4527	4716	842	3997	5908	85	1350	1107	7456	3160	334	2151	918	2192	1277	6070	3108	6287	5741	1327	1862	6005	3219	2157	6245	2369.1	4980	3475	1891	5876	6178	5113
CAF2-1_OGT2599_dn	17501932 | Downregulated | WT CAF2-1 | OGT2599 inhibitor | 30 ___C	7231	3618	3895	2496	4907	7219	7586	5178	2767	655	2314	2697	19
CAF2-1_OGT2599_up	17501932 | Upregulated | WT CAF2-1 | OGT2599 inhibitor | 30 ___C	7350	2013	3438	1618	4914	6414.3	4930	1868	2886	5073	242.2	1254	2772	2432	6630	4615	5130	2937	166	4594	2060	4424	2355	6035	4477	2819	24
cap2_dn	21592964 | Downregulated | knockout of Cap2 TF	3395	3366.1	336	3433	3407	3290	3167	3139	6550	3340	3307	3734	633	6385	3846	3822	6531	3516	3444	3749	3707	3527	6747	6794	279	287	2863.1	2601	6948	2593	2825	2674	2659	3021	2989	297	3122	6559	2938	2883	2871	3022	669	4773	4758	4747	4869	4828
cap2_up	21592964 | Upregulated | knockout of Cap2 TF	58	3325.3	4853	3393	3370	661	3251	4867	3193	5779	3228	3221	3216	4872	3541	6482	3504	3553	3548.1	3547	5850	5801	658	3426	3477	3474	4793	6828.1	5732	568	6828	2795	2785	2762	2717	2712	2688	2751	2746	6871	6873	6725	6766	3087	4805	3117	3098	4905
cas5_dn	22359502 | C_ albicans_ adherence_regulators cas5 vs wt	3111	3112	4975	3374	1321	5585	5542	5288	1816	6420	2108	2020	5626	2706	2833	2060	7517	449	5716	2356	5437	6387	1354	670.2	1585	3740	2107.1	7114	6124	4082	6321	2608	5741	2685	6578	220	6336	1534	5908	3117	535	3794	4941	1193	1187	2758	4361	5265
cas5_up	22359502 | C_ albicans_ adherence_regulators cas5 vs wt	5303	4773	2033	3490	5604	570	3839
Cbf1_TF	20231876 | ChIP-chip targets of Cbf1p 2360	125	568	4466	1485	121	115	4966	4680	6025	5129	6027	4928	1409	695	3623	7608	6198.1	4970	1664	1504	2439.1	5264	2877	138	2557	198	1274	6972	4772	7401	156	1223	4040	2826	7362	1693	5124	6313	4446	1361	4353	921	2511.1	6259	5674	3462	1840	1712
ccr4_dn	21299651 | Downregulated in ccr2-pop knockout	3152	2988	302	2598	7498	4774	339	2768	3041	5641	2164	7214	3402	7499	5005	2125.1	6447	4747	6387	2866	100	1275	4617	4836	5450	2050	4624	1861	7297	1433	1151	4650	3419	388	3661	6214	5170	2261	5965	6220.3	2283	1887	2480.1	3810	7003	1395	4898	6146
ccr4_up	21299651 | Upregulated in ccr2-pop knockout	24	3061.1	4377	4349.6	6420	6139	5741	5704	1960	2829	4096	7362	7296	4739	3646	6503	3829	4456	4273	6696	5302	172	3777	755	1485	3532	5235	2735	1300	2639	7012	4921.1	6514	5433	7398	7222	1362	909	414	3938	5161	6865	4190	7370	6041	7424	7585	1486
Cd_dn	1356608 | Downregulated | Heavy Metal Stress	1059	1061	1172	1566	1732	1733	1815	1833	1854	1886	19	1915	1923	2183	2193	2319	236	2594	2711	2775	3015	3138	3141	3276	3287	3288	3341	3423	3468	3599	3646	3669	3704	3778	3962	4188	4223	4268	4363	4479	4531	4627	4640	4670	4746	4760	4940	4941
Cd_up	1356608 | Upregulated | Heavy Metal Stress	1065	1069	1149	1151	1153	1159	1167	13	1375	1414.2	1559	1585	1623	1691	1979	2020	2021	2092	220	2337	2344	2506	251	2551	2613	2618	2693	2727	2737	2738	2762	2896	3038	3106	3131	3160	3191	321	3226	3301	3433	3795	3861	4076	4099	4246	4309	4351
Cd(hog1)_dn	1356608 | Downregulated | Heavy Metal Stress in hog1 mutant	5685	3778	772	6041	6632	3034	665	3669	6948	4531	3556	7153	655	1923	4363	3646	1854	7197	1059	4941	4940
Cd(hog1)_up	1356608 | Upregulated | Heavy Metal Stress in hog1 mutant	1065	1069	1153	1159	1559	1623	171	2013	2028	2092	2244	2337	2434	2435	251	2551	2618	2693	2727	2737	2738	3106	3131	3191	321	3301	3433	3590	3795	3861	4076	4099	4246	4309	4393	4536	4733	4754	4980	5025	5059	5060	5094	5158	5263	5280	5312	5321
Cdc5_2h_dn	16091036 | Downregulated 2h following the repression of the Cdc5p Polo-like kinase	1048	1051	1052	1059	1061	1099	111	1190	1234	13	1996	1999	201	2048	2107.1	2209	2267	2322.3	2346	2531	2659	2706	2739	2762	2769	2839	2947	3066	3093	3145	3211	3278	3292	3469	3549	3554	3629	3694	3707	403	4044	4216	4350	4354	4617	4830	4910	4945
cdc5_2h_up	16091036 | Upregulated 2h following the repression of the Cdc5p Polo-like kinase	1133	122	1618	1642	1646	1708	183	1948	1964	2185	23	2319	2385	25	2512	2594	2830	2934	3015	3350	3456	3481	3547	3559	3665	379	3962	4026	4028	4190	4393	4563	4835	4933	5019	5126	5188	5193	5198	5235	5316	5507	5528	556	557	563	5664	5732
Cdc5_4h_dn	16091036 | Downregulated 4h following the repression of the Cdc5p Polo-like kinase	1051	1052	1059	1061	1099	1117	1199	1208	1234	1335	1357	1358	1361	1375	1517	1569	1578	1687	171	1750	1815	183	1832	1839	1853	1902	1957	1989	1996	201	2028	2108	2115	2119	2179.2	2183	2209	2267	2309.2	2337	239	2436	2489	2525	2611	2618	2673	2701
cdc5_4h_up	16091036 | Upregulated 4h following the repression of the Cdc5p Polo-like kinase	1009	1011	1067	1078	1121	1149	1201	1202	121	1246	13	1301	1313	1326	1333	1390	1442	1461	1482	1486	164	1702	1723	1746	1847	1893	1911	1946	1948	1950	1960	1961	1964	1974	1995	2030	2035	2047	2065	2079	211	2124	2164	2175	2184	2186	2192	2246
Cdc5_7h_dn	16091036 | Downregulated 7h following the repression of the Cdc5p Polo-like kinase	1030	1051	1052	1059	1061	111	1164	1189	1222	1265	1298	1308	1335	1352	1358	1361	1388	1402	1404	1516	1517	1524	1528	1559	1566	1569	1573	1575	1578	1593	1601	1609	1635	1642	1653	1658	1662	1687	169	1700	1707	171	1716	1750	1753	1794	1815	1832
cdc5_7h_up	16091036 | Upregulated 7h following the repression of the Cdc5p Polo-like kinase	1009	1012	1038	1048	1055	1120	1121	113	1130	1149	1152	121	1212	122	1224	13	1313	1321	1339	1373	1374	1390	1408	1421	1427	1446	1486	1505	1513	1522	1537	1564	1618	1654	1671	1691	1702	1723	1738	1746	1779	1801	1802	1847	1862	1891	1911	1930
Cdc5_9h_dn	16091036 | Downregulated 9h following the repression of the Cdc5p Polo-like kinase	1051	1052	1059	1061	1164	1239	1305	1352	1357	1358	1393	1517	1524	1601	1626	1635	1650	1691	1700	1750	1853	198	2017	2138	2179.2	2191	2232	2311	2329.1	236	2478.1	2524	2525	2651	2671	2709	2935	2970	2992	2994	2994.1	3003.1	3037	3182	3197	3267	3268	3291
cdc5_9h_up	16091036 | Upregulated 9h following the repression of the Cdc5p Polo-like kinase	1038	1055	113	1149	125	1321	1373	1374	1401	1446	1482	1486	1505	1618	1671	1702	1723	1738	1930	195	1960	1974	2038	2210	2241	2246	2247	2304	2317	2459	2506	2587	2608	2661	2706	2768	2769	2903	2939	2947	2952	2974	2978	3117	3149	320	3219	3369
cdc53_dn	19270112 | Downregulated | ___cdc53 knockout 7585	5037	2564	7514	5925	6713	5343	5549	5826	2885	3127	4189	1719	5760	1171	1351	7078	1562	2649	6022	6840	4679	1800	5389	1150.1	5514	6741	2637	4056	2876	2296	5663	2726	3148	1253	3439	3751	5031	5431	1604	3048	3070.1	203	3972	3629	95	7017	1522	3315
cdc53_up	19270112 | Upregulated | ___cdc53 knockout 3646	4076	1416	2474	79	5025	4099	1671	1097	946	7080	2815	4506	2098	118	7196	2121	1206	5812	4555	6402	7152	2551	7448	5645	409	6058	4773	3120	5811	670.2	7469	5842	1169	7313	1867	3131	4788	1114	2454	4933	5877	844	4862.2	4967	2451	2028	2057	1159
Cell Cycle-Modulated	19477921 | Periodic transcript profile associated with cell cycle 99	978	971	95	949	943	935	926	9	893	876	836	811	802	792	771	7661	7658	7634	7632	7631	7606	7586	7578	7564	7500	7494	7469	7453	7449	7441	7434	7425	7414	7409	7402	7394	7383	7377	7337	7323	7314	7293	727	7245	7232	7224	7209	7186
Ciclopirox_dn	15814599 | Upregulated | 0.24 mg_L ciclopirox olamine | 3h.	3775	5864	2593	3737	1823	6140	3646	6079	6078	3522	7111.1	6139	1585
Ciclopirox_up	15814599 | Upregulated | 0.24 mg_L ciclopirox olamine | 3h.	2770.1	4833	4527	822	5193	1206	2062	6844	5791	4082	6854	2066.1	7498	7219	6877	1779	3859	2179	2344	5636	6000	6322	5801	655	7231	1774	7310	5635	2396	2021	5079	6070	5653	1172	5674	408
CLA30_dn	21357478 | Downregulated by Comjugated Linoleic Acid at 30C	3475	3446	699	1370	1327	3844	3238	5308	3374	3908	3255	4749	3978	6601.1	5908	5760	4065	2529	3419	1995	4949	4900	6459	2060	2251	6696	6587	5832	2362	7358	5607	85	1816	4582	1239	3352	1321	3357	6602	6198.1	5066	4914.1	3220	4936.1	1344	2246	6316.4	3732
CLA30_up	21357478 | Upregulated by Comjugated Linoleic Acid at 30C	1890	7288	344	4121	6816	6574	7	4504	5215	3548.1	6202	4287	3684	3488	6254	2344	5217	6838	4082	164	3139	4255	1655	3070.1	1027	6627	4894	2883	4477	6830	5723	272	473	4122	7520	3983	6491	7513	4735	4807	1709	3442	7209	6445	2737	7296	345	2175
CLA37_dn	21357478 | Downregulated by Comjugated Linoleic Acid at 37C	6886	5612	3475	1370	5926	5308	2941	35.1	1614	2830	4682	3908	3282	4716	7596	5392	3255	2059	4749	2320	4324	2829	1121	2667	6688	3539	3972	1830	2461	4265	4065	1083	64	5919	2460	946	1995	4949	4900	1855	3887	2488	6459	5843	2060	1074	2251	6696
CLA37_up	21357478 | Upregulated by Comjugated Linoleic Acid at 37C	6817	1890	347	7288	5193	344	4121	7654	6816	5215	7210	1433	3548.1	4763	6202	4287	1496	3684	3488	6254	2344	4511	5217	376	1887	7668	3131	6838	4082	164	3139	4255	1655	3070.1	1027	2050	1862	4907	6627	4477	7306	2414	6830	1788	4543	5723	272	473
Cph1_TF	17690298 | ChIP-chip targets of Cph1p	1636	1637	1156	4433	2886	3801	2842	2843	5110	4866	4752	4753	2430	2431	450	6869	6871	5536	6705	6393	5906	2650	4221	4222	2723	2005	2397.3	2398	1621	4433	610	2886	301	302	3554	3555	1619	6601	5517	7567	5716	5542	5843	1326	1327	1368	1369	5991
CSR_dn	1356608 | Downregulated | Core Stress Response	1172	1732	1733	1886	19	1915	1923	2183	2193	2319	2711	3015	3276	3287	3288	3556	3778	3803	4188	4268	4363	4479	4640	4670	4746	5064	5198	5356	5576	5850	6022	6041	655	689	706	7154	7392	7552	7635	989
CSR_up	1356608 | Upregulated | Core Stress Response	489	5079	3038	4444	691	5517	4784	7085	1069	2021	4309	1149	675	13	4754	2762	6232	2020	7150	2613	6229	1151	251
cwt1_expPhase_dn	17238235 | Downregulated genes in cwt1 null mutant in exponential phase of growth	2838	2495	4874	220	2878	4975	2451	5305	413.1	3294	3059
cwt1_expPhase_up	17238235 | Differentially expressed genes in cwt1 null mutant in exponential phase of growth	7383	1690	6190	3642	4099	3622	6420	535	5741	2685	5760	3010.1	2122	4556	4765	7625	5466	2111.2	687.1	1470	2232	3415.1	4204	9267	840	4193.1	4375.1	3942.1	3838	2994	3504	6265	2179.2	3504	7675	5341	5927	5904	1635	6286.2	3788.1	4660	4490	5996.1	5698	6002	7048.1	6663
cwt1_statPhase_dn	17238235 | Downregulated genes in cwt1 null mutant in stationary phase of growth	7339	1112	4938	2996	5013	2495	4421	893	6594	3923	6533	9441	7019	484	7486	3064	413.1	7245	6213	3294	6734	12563	9939	422
cwt1_statPhase_up	17238235 | Upregulated genes in cwt1 null mutant in stationary phase of growth	7586	3893	1690	13067	3642	4099	5171	1665	7363	7383	4565	1664	5714	5032	3994	2843	3622	535	6928	2685	10273	968	4035	4910	3415.1	3465	3838	6785	2329.1	11269	4193.1	6002	6906	8123	687.1	6265	3942.1	2311	6906	5904	4660	6375	3942.1	4632	3334	236	5982	5927
cyr1_Hyphae_dn	15269278 | Downregulated in Hyphal cells missing the cyr1 adenylate cyclase	1030	1045	1047	1055	1065	1067	1137	1187	1199	1201	124	125	1300	1301	1305	1321	1413	1422	1585	1609	1626	1642	1654	1667.1	1715	1744	1788	1796	1802	1833	1839	1868	1940	1957	1961	1967	1971	1996	2023	2048	2059	2060	2107	2107.1	2175	2261	2285	2308
cyr1_Hyphae_up	15269278 | Upregulated in Hyphal cells missing the cyr1 adenylate cyclase	1027	1048	1051	1052	1059	1099	1117	1152	1153	1208	1234	1258	1277	1279	1313	1339	1372	1375	1390	1391	1395	1397	1408	1442	1446	1517	1564	1573	1586	1597	1600	1632	1652	1665	1704	1743	1766	1774	1779	1785	1825	1830	1847	1852	1862	1873	1891	1901
cyr1_Yeast_dn	15269278 | Downregulated in yeast cells missing the cyr1 adenylate cyclase	1030	1154	1164	1187	1199	1222	124	1298	1300	1301	1305	1335	1549	1642	1662	1682	1697	1700	1802	1815	1833	1967	1971	198	2023	2183	2259	2308	2324	2329.1	2333	236	2360	2364	2386	2391	2407	2451	2454	2489	2511.1	2520	2524	2546	2560	2573	2584	2594
cyr1_Yeast_up	15269278 | Upregulated in yeast cells missing the cyr1 adenylate cyclase	1048	1099	1105.2	1120	1152	1153	1208	1234	1237	1246	1279	1339	1372	1375	1395	1408	1442	1564	1573	1586	1597	1598	1600	1665	1690	1691	1766	1779	1782	1830	1911	1914	1974	1989	199	2030	2101	2146	215	2164	2170	2198	2204	2208	2209	2241	2257	2344
dfg16_dn	17367383 | Downregulated genes with _êdfg16 mutant compared with the wild type at pH 7.4	5653	5636	3829	3895	1839	7520	5760	4599	6854	4679	1172	5305	7219	2319	1264	1199	1915	6385	7362	6070	1473	979	6594	3618	3423	4393	2709	4152	6367	3037	5635
dfg16_up	17367383 | Upregulated genes with _êdfg16 mutant compared with the wild type at pH 7.4	3282	3160	5753	1979	2344	5180	6899	4377	2770.1	4082	4279	535	6757	842	700	1415	5673	753	2454	822	2204	7313	4779	342	3740	4539	2356	97	6489	6081
Early_Biofilm_up	19187560 | Downregulated | Late vs Early Biofilm | Continuous culture 1037	1052	1059	1203.1	1224	1344	1363	1486	1490	1507	1549	1760	1815	1822	1853	1854	2045	2168	2168.3	2210	2268	227	2337	2397	2533.1	3244	3430	3448	3475	3547	3646	3746	3893	3974	4033	4056	4060	4109	4377	4450.1	4459	4490.2	4527	4555	4567	4579	459	4623.3	4689
Efg1_biofilm_TF	22265407 | ChIP-chip targets of Efg1p in biofilms	1065	1066	1093	1095	1105	1105.2	1105.3	1106	111	1122	1123	113	117	118	1187	1189	1190	1223	1224	1264	1265	1277	1285	1286	1314	1317	1345	1350	1351	1362	1363	1415	1416	1446	1447	1486	1488	1560	1562	1569	1570	1584	1585	1687	1690	1718	1719	1727
Efg1_Hyphae_dn	15269278 | Downregulated in hyphae cells missing the Efg1 transcription factor	1105.2	1321	1408	1654	1691	1702	1715	1745	1862	1940	2060	2608	2685	3150	3374	3384	3392	3441	3443	3461	4082	4241	4664	4899	5102	5542	5585	5760	6021	6078	6116	6703	6758	689	7021	7049	7111.1	7152	7350	842
efg1_Hyphae_up	15269278 | Upregulated in hyphae cells missing the Efg1 transcription factor	1048	1069	1187	1517	1546	1607	185	198	2098	2192	2236	2454	2833	3066	3746	3895	4183	4354	4370	449	4513	5050	5069	5263	5305	5505	5572	5749	5775.3	5845	5877	5924	5994	6763	7451	937
Efg1_TF	21923768 | ChIP-chip targets of Efg1p	3302	3669	3674	4459	450	450	450	4866	4883	4883	5908	5991	6983	7380	7380	6736	6736	6715	740	2877	3127	1961	4211	5728	7055	6514	6514	7152	7502	2529.1	2822	474	2356	2356	612	7590	3336	3675	4884	2023	5854	5992	5994	6984	7381	7381	7436	6734
Efg1_Yeast_dn	15269278 | Downregulated in Yeast cells missing the Efg1 transcription factor	1034	1189	1353	1408	1715	1862	2020	2023	2261	238	2531	2608	2659	2762	2803	2877	3038	3278	3302	3325	3441	3575	3618	3888	3967	4044	406	4216	4444	4581	4618	4631	4737	4777	508	542	5437	550	5818	6116	6514	6745	6816	7021	7350	7561	868	951
efg1_Yeast_up	15269278 | Upregulated in Yeast cells missing the Efg1 transcription factor	1830	2302	2496	2685	2833	3668	4459	4591	4607	4933	5010	5069	5305	5614	5994	6526	6737	7077	7301	7648	937
Farnesol_dn	17583896 | Downregulated genes in medium with Farnesol, 3 days.	964	2538	5035	2534	6512	5902	5445	1712	1713	2771	1254	2389	5873	4616	5367	6517	2288	505	1623	5544	7295	2771	5007	6860	7585	1053	689	6594	1978	2360	1254	1816	2355	5902	469	4304	6814	505	1623	1470	4468	4022	4040	5645	4525	1065	6515	7637
Farnesol_up	17583896 | Upregulated genes in medium with Farnesol, 3 days.	7483	2901	2752	164	2454	7327	4211	367	227	1416	2785	6374	6979	3455	3422	1395	4767	584	238	4775	6933	3256	5995
Fe _dn	15387822 | Downregulated | Low vs high iron	3895	2765	575	6321	4765	8979	2475	135	135	22	3893	6784	4565	675	675	1179	2452	5076	13583	3182	3895	3707	5305	1354	7231	5521	7081	336	2013	2435	5749	717	6385	6632	2593	637	5893	2601	898	1742	1744	1744	2803	517	2824	6229	5117	922
Fe_up	15387822 | Upregulated |Low vs high iron	7114	5636	465	4653	967	507	4257	1345	3839	853	2703	6313	193	206	4082	1066	9548	6021	2531	1263	1264	1932	193	193	5634	4215	1206	2179	7219	4802	4802	1717	4328	3646	1077	1077	6548	2399	991	653	316	6073	4647	5779	5845	767	102	1032
Fhl1_TF	20231876 | ChIP-chip targets of FHL1p 4335	6873	2331	6882.1	5225.2	4375.1	2934	3789	5927	1963	6975	4148	1701	4931	2994	3942.1	3001	236	4684.2	3465	6286.2	4490	5904	5995	4632	3504	4909.1	3325.3	1435	687.1	2309.2	6785	3334	6220.4	840	668	2179.2	6415.1	1409	493	6002	2864.1	1470	6265.1	2232	3690.2	6403.1	6663	5982
G1-S Cluster	19477921 | Cell-cycle-modulated genes 2465	3740	2649	338	6671	3715	971	3649	5970	658	1777	5622	4725	5090	4134	1666	6049	7035	3048	7083	5286	7564	6568	4136	3207	1208	5292	5182	3192	7224	4853	6078.1	7453	1265	5166	4290	687	7017	5804	1736	4545	2657	2241	926	4105	2187	3239	2288	3490
G2-M Cluster	19477921 | Cell-cycle-modulated genes 7469	3248	3763	660	7337	6263	111	4192	1587	2948	5818	564	6257	3601	1224	5999	3221	4450	4325	3439	1251	4002	4786	2049	5750	4937	7314	5906	4819	3675	3870	3282	2459	1306	7414	3751	2833	7434	2947	5636	7100	1671	5293	5144	4154	6010	1313	7377	1719
Gal4_dn	17540568 | Downregulated | ___gal4 knockout 3773	1133	2991	4955	3969	5071	2124	5989	6001	6141	7165	6202	5364	3400	6691	1860	183	6418	4446	1945	3449.2	6189	2669	698	3221	2623	3040	3609	1536	7125	558	635	2966	5362	1957	5541	4036	5892	5180	3695	301	3080	7546	102	916	3288	516	6716	7680
Gal4_TF	19816560 | ChIP-chip targets of Gal4p 3575	395	2762	6814	5021	3097	4592	396	6561	3651	903	5294	339	6745	723	2877	6390	1860	4371	2024	3649	1723	2638	704	7085	7611	768	6756	542	3461	4309	5561	7544	5620	4444	251	7068	1111	5604	7539	3077	6813	6127	5772	1311	4624	7166	1353	5105
gal4_up	17540568 | Upregulated | ___gal4 knockout 176	5662	6008	524	7365	6139	2048	7204	6905	513	1067	5282	1381	2089	6017	2655	5514	4997	2261	2989	7038	7106	7345	117	4474	4657	5992	1228	5079	5757	729	7206	7458	5752	4768	3323	3344	577	1944	4412	2175	1711	5040	1027	5816	7589	6581	7531	4307
GCN4_GCN2_up	16215176 | Upregulated by inactivation of GCN4 and GCN2	1193	3770	3771	4704	4060	797	6500	6659	4456	3195	4940	4026	183	5505	1235	6959	5804	5480	4650	1375	2970	3846	772	4506	6780	2028	7638	6779	923	2546	5243	3099	5862	6780	2351	5862	3912	1150	3591	7292	5531	2340	1339	7612	6849	882	2434	1339
gcn4_dn	16215176 | Downregulated vs wt in the presence of 3AT	301	6202	5749	7602	3861	3029	7654	3211	2315	4347	3396	1824	7083	3715	3894
gcn4_up	16215176 | Upregulated vs wt in the presence of 3AT	6899	7514	2947	4773	944	6311	5620	4506	3160	3710	740	276	2988	6659	1517	1358	2098	3722	5621	6245	7297	1151	2028	4082	789	597	4873	4012	1613	772	85	7098	2989	5170	2769	333.2	1108	2948	2959.1	5809	715	5293	4177	449	6994	1701	7469	7370
GCN4_only_up	16215176 | Upregulated by inactivation of GCN4 only	597	6287	1517	2098	6994	6053	2445	2942	4099	5477	1799	6659	3195	GCH2	1358	5639	4177	2951	1613	6086	7448	772	4506	2618	5645	5263	4233	THR5	4718	2092	7297	4543	597	6287	ECM12	2192	597	5809	3122	6000	918	2445	2942	5170	1832	1799	6659	3195
Hap43_TF	21843869 | ChIP-chip targets of Hap43	4674.1	6948	6949	1770	4869	4676	7231	1926	5521	5520	238	4040	4041	4736	6385	1585	6229	2825	922	5282	4673	7498	7497	1742	6698	451	92	93	740	3470	3471	3473	6976	6975	517	516	515	1927	4735	7112	7114	6257	6259	4099	3034	3035	7056	2149
Hgt4_up	17030998 | Upregulated genes by Hgt4	7094	2023	4384	508	5713	5730	5337	4527	1048	999	5911	3670	3392	1509	2244	2020	4773	4941	6803	4318	542	6420	5816	2990	1237	3668	5392	6993	5503	5975	4568	2292	3902	3904
Hmo1_TF	20231876 | ChIP-chip targets of Hmo1p 1742	1989	1493	3606	6415.1	1303	216	4849	6822	5890	4887	6654	3698	3669	4490	2767	3455	6910	6082	50	4459	943	2933	1298	193	4659	909	579	7017	1759	4867	3220	1988	6268	1066	2791	3829	4956	4546	3568	3774	2831	4699	34	1106	6779	28	252	926
HS_dn	12686601 | Downregulated | Heat Shock 6449	2045	5190	1029	2401	107	4584	6709	3300	2343	1693	5831	2452	168	2090	1326	7197	1791	5608	3547	6315	95	501	5576	3609	4266	1839	1794	4801	7566	829	4029	1164	2641	7088	2857	6137	5066	773	5020	2167	2451	5518	5205	3870	1633	5732	4486	809
HS_up	12686601 | Upregulated | Heat Shock 251	847	7360	822	6465	3411	5070	6641	3615	5980	4966	5713	1847	3815	7561	6959	2607	1198	4980	675	7284	3439	5813	4012	1996	4786	334	4617	2414	2670	2568	5730	6632	6245	4737	7091	2659	1593	2433	3417	6214	7468	1408	5805	85	4246	7487	7310	2970
HU2h_dn	16091036 | Downregulated 2h following treatment with hydroxyurea	100	1034	1051	1052	1061	1067	1117	1155	1167	1187	1193	1234	1353	1354	1357	1365	1408	1562	1593	1604	1652	1653	1691	1756	1802	1853	1862	1868	1996	2107.1	2108	2173	2248	2251	2261	2309.2	2360	2371	2375	2425	2436	245	2454	2608	2613	2655	2659	2670
HU2h_up	16091036 | Upregulated 2h following treatment with hydroxyurea	1050	1080	113	1192	120	125	1300	1438	1449	1493	1767	1801	183	1900	195	1979	2039	2057	2060	2125	2165	2199	2204.2	2224	2241	2257	2262	233.1	2396	2415	2463	2475	251	2686	2693	272	2724	2769	2843	2891	2919	2926	2942	2947	3057	3089	3093	310
HU6h_dn	16091036 | Downregulated 6h following treatment with hydroxyurea	1042	1051	1065	1164	118	1199	1305	1335	1357	1435	1555	1569	1578	1636	1690	1700	171	1748	1815	1839	1886	1964	198	1996	2115	2138	2183	2250	2268	2309.2	236	2360	2454	2584	2618	2917	3002	3003.1	3066	3099	3249	327	3324	3334	3341	3490	3599	3689
HU6h_up	16091036 | Upregulated 6h following treatment with hydroxyurea	1048	1062	113	1136	1137	1153	1192	125	1258	13	1339	1389	1408	1482	1493	1513	1514	1544	1564	1597	1608	1623	1631	1691	1702	1704	1715	1720	1764	1801	1830	1834	1950	1974	1975	2029	2030	2032	2046	2047	2048	2060	2076	2079	2156	2165	2175	2202
Hyphae FBS37A_dn	Unpublished (Nantel) | Downregulated | Hyphae induction by serum and heat 4624	7328	5622	6257	2269	415	6225	4016	5419	4699	6232	6757	2969	2396	3422	5348	691	6640	6126	797	2283	5379	2248	1543	4824	1433	5818	1465	2655	1235	2602	2644	7312	7445	4246	2989	2054	5267	3223	1381	6770	4602	3038	6116	734	6178	2242	1862	2531
Hyphae FBS37A_up	Unpublished (Nantel) | Upregulated | Hyphae induction by serum and heat 1327	3374	1321	5760	5636	1415	4215	4456	3646	2020	5025	5850	1915	7384	3138	6078	7062	5645	4093	7583	251	7219	512	59	661	3276	7599	5180	3553	3941	5356	7215	1839	1633	4749	7534	6710	6656	1902	7552	969	4815	2947	4492	7569	3015	603	6417	2185
Hyphae_dn	Unpublished (Nantel) | Downregulated | Hyphal induction Kadosh protocol 2397	5517	1344	908	242.2	3221	4788	2248	3856	252	3282	1509	3392	2204	2602	3490	386	6026	7251	4496	3802	4690	4706	1723	4581	923	7049	3846	7359	7394	2989	6778	2283	1614	1415	3873	6249	4718	4444	5809	5188	6086	6118	2269	6755	6636	1203.1	1789.1	2564
Hyphae_FBS37B_dn	12388749 | Downregulated after a 6 hrs hyphal switch induced by FBS/37	1354	1442	2531	2584	2668	2698	2876	2896	3182	3335	3363	3426	3618	3656	3707	3895	4195.1	4216	4318	449	4560	4602	4618	4623.3	4679	4716	473	4777	4907	4941	5305	54	5437	5806	5901	6227	633	6385	6514	6540	6645	6881	6975	868	993
Hyphae_FBS37B_up	12388749 | Upregulated after a 6 hrs hyphal switch induced by FBS/37	113	125	1321	1607	1691	1715	1996	2060	2125	2241	2274	2685	2769	2903	2947	3074	3150	3255	3374	3460	3478	3829	3844	4054	4082	4309	4377	4456	4666	4732	5025	5076	5542	5585	5674	5716	5760	5968	6021	6078	6202	640	6601.1	6705	7021	7127	7531	7544
Hyphae_Lee_dn	18321992 | Downregulated | Yeast-to-hyphae transition in Lee's Media	1026	1045	1047	1059	1061	1067	107	1070	1082	1082.1	1083	109	1091	1095	1109	1113	1114	1124	1137	1144	1150.1	1164	1177	1179	1199	1214	122	1223	1224	1238	124	1249	125	1250	1251	1267	1287	1288	1295	1300	1305	1306	1308	1309	1344	1360	1361	1362
Hyphae_Lee_up	18321992 | Upregulated | Yeast-to-hyphae transition in Lee's Media	1010	1011	1012	1738	1814	1815	1816	1843	1847	2364	2369.1	2396	2410	2416.1	2525	2529	2531	2533.1	2551	2559	2565	2568	2574	2590	2605	2607	2608	2613	2614	2615	2622	2833	2836	2844	2848	3221	3225	3237	3241	3245	3247	3256	3259	3264	3267	3278	3282	3519
Hyphae_Spider_dn	21357478 | Downregulated in hyphae from Spider Media	5049	6886	4474	1485	4340.1	5612	7050	2788	3446	4375	5926	2977	3238	1606	35.1	3442	1336.2	6357	5596	2852	1833	4161	230	2885	3908	7596	639	6360	1771	6008	5964	4209	1590	3916	1769	5485	2230	6013	6917	6266	2649	6305	2320	6503	54	262	1250	5973
Hyphae_Spider_up	21357478 | Upregulated in hyphae from Spider Media	347	5585	1120	1189	7654	6249	69	3718	92	638	6202	1822	2833	467	7668	1180	2296	4082	2020	1562	3981	4255	3070.1	701	2050	3746	1401	281	4477	2210	3944	2157	4975	3811	1203	473	4655	1288	3744	4433	1964	2574	1327	4183	3969	6491	176	2877
Hyphae_up	Unpublished (Nantel) | Upregulated | Hyphal induction Kadosh protocol 5307	6844	4526	4527	670.2	2060	2108	7566	7051	3931	5308	1584	6070	6084	644	638	1826	4551	3668	4735	1327	3374	6831	3829	944	3021	4450	5037	1306	4546	467	6578	7668	7227	4843	5908	6811	2972	2325	2156	3733	5125	3974	5407	1978	4274	2724	6672	3526
hypoxia20min_dn	submitted | Downregulated 2-fold 20 min after transfer to hypoxia	1244	3516	6904	3611	932	338	6789	3035	4536	2344	1601	3534	7615	272	6845	1486	1026	4401	5444	4396	2246	1680	3526	4958	1586	6233	3144	4582	4099	3536	1652	3222	6526	7425	4223	3439	5792	6691	3733	3449	3761	1374	4701	4772	445	3010.1	5081	6152
hypoxia20min_up	submitted | Upregulated 2-fold 20 min after transfer to hypoxia	1868	1354	2048	5282	2659	2107.1	1067	508	6882	734	1408	5674	1034	3707	3278	3967	2655	633	449	5288	4716	3038	111	5079	4887	691	5045	4784	2292	6116	7314	6249	3302	4747	388	6640	2192	1381	2608	1097	5818	5348	3325	2849	4914.1	4555	7313	2047
hypoxiaA_dn	16854431 | Downregulated genes by hypoxia	1467	3527	2644	5893	2821	4016	913.2	6853.3	5653	3223	5419	2785	5598.2	4885	5231.2	1172	2107.1	6385	4393	6725	6724	4826	5791	6126
hypoxiaA_up	16854431 | Upregulated genes by hypoxia	7466	979	5949	5951	5117	922	4631	767	5178	391	1591	1221	3010.1	4765	1443	1442	3642	5032	395	4618	6814	13	903	2877	6540	3888	3651	789	6745	5348	3997	5113	2608	6229	4309	3160	1065	4980	1896	4772	2122	4082	1321	5636	6906.1	6584	5801	7015
hypoxiaB_dn	20870877 | Downregulated genes by hypoxia	700	7411	6544	2067	6550	6376	1438	4450	1397	3175	889	2583.1	5061	6000	446.1	2618	7534	7381	5753	5077	541	5094	4506	3710	5629	2284	4869	3527	1932	318	5893	685	6062.3	6531	6916	2003	4016	5921	828	5741	3340	7481	1873	169	637	4698	6435	3974
hypoxiaB_up	20870877 | Upregulated genes by hypoxia	1691	3548.1	4216	2849	1868	7310	7284	5634	2179	1862	1048	3338	4618	6814	3575	5437	5636	734	6116	2959.1	4215	5818	7278	6745	395	903	2803	767	5079	2608	5674	3651	7219	7021	4777	2762	3997	251	5525	2531	2076	7676	4530.1	3337	347	4943	508	3932
Ifh1_TF	20231876 | ChIP-chip targets of IFH1p 1700	6085	3415.1	2329.1	6417	3788.1	3002	4149.1	4931.1	2994.1	5928	4683	5466	4660	5964.2	2478.1	3572.3	6873.1	667.1	5905	2992	2310.1	4336	4488	3003.1	1409.1	7018	5996.1	3466	2309	1635	6375	2935	3087	827.1	494	7047	6665	3335	7015	6976	5984	6404	1471	6784	6253	2310	3867	3004
ketoconazole_dn	20870877 | Downregulated genes by ketoconazole	5207	915	3396	6902	7405	5628	3393	1448	7382	4148	5818	6702	2435	2875	1756	5660.1	4815	968	1034	1306	7218	4447	5801	5103	7569	7161	4784	1027	5789	3870	7322	3888	6417	3810	5232	1839	7580	2489	18	7069	7236	1164	3649	4444	3696	5360	1802	7459
ketoconazole_up	20870877 | Upregulated genes by ketoconazole	4082	4682	7504	7585	4335	24	3668	1631	5634	1691	4527	7566	7296	2809	2959.1	3548.1	6311	1288	3733	1344	3670	3931	4706	4476	699	7359	4477	3932	7350	1069	4255	4384	7434	7221	6844	4551	5069	2125	6595	6840	767	3672	5799	6169	1586	4591	5379	6143
Late_Biofilm_up	19187560 | Upregulated | Late vs Early Biofilm | Continuous culture 1149	1152	1153	13	1354	1408	1691	1868	1974	1982	2175	2241	2248	2262	2296	2344	2353	2371	238	2532	2601	2608	2768	2769	2770.1	2803	2877	2949	3038	3145.4	338	3526	3554	3682	3712	3967	4099	4477	4503	4736	4907	4943	5078	5079	5348	5525	5614	5645	5674
Liver_dn	17367383 | Liver 30 min, 3- 5 h downregulated	2199	3325.3	3789	1635	4981	1791	4513	1393	2921	2825	5488	5984	1225	753	6355	6904	5574	3290	4250	7490	281	3552	6704	2444	7013	5567	2682	6463	4122	4837	4176	6718	5045	5049	5985	3114	5825.1	1661.1	2875	5684	6780		4771	5235	6717	284	7228	2630
Liver_up	17367383 | Liver 30 min, 3- 5 h upregulated	1231	1857.1	2060	1321	764	3760	7029		6535	7362	6079	2355	139	6140	4909	3829	6047	6169.2	882	6724.1	3038	7621	6745	3663	5585	7221	1419	3997	5760	2608	717	2451	6854	461	7466	744	1825	5443	3437	5779	3003	5949	7561	7585	7021	2666	6160	979
Lys14_TF	23526879 | ChIP-chip targets of Lys4	1277	53	54	5908	7380	7381	1980	2060	2822	450	5717	6387	6391	6937	1048	1314	2132	3670	3672	6817	7152	7342	740	1396	1397	1440	1440.2	1801	1842	1843	1978	2059	206	2133	2272	2274	24	2726	2823	2892	304	3207	3327	3337	3749	4069	4195.1	4196
Lys144_TF	23526879 | ChIP-chip targets of Lsy144	1314	3670	3672	7152	24	4195.1	4196	451	4531	454	7151	2723	7218	2065	4316	867	675	1087	1239	1240	1307	1324	1325	1364	1365	1582	1783	2064	2077	2097	2098	2672	2686	309	3105	3152	3982	4250	4251	4293	4294	4315	4651	4972	4975	5023	5573	5574
M-G1-Cluster	19477921 | Cell-cycle-modulated genes 1600	1177	3629	3065	7323	6362	7586	1842	2078	4436	6008	1793	4120	2460	122	2941	6536	5106	7173	17	6569	4349	5276	893	935	1223	2253	6315	3455	1442	4524	5493	1522	2787	6240	356	2452	2601	6163	792	510	6336	532	4066	5016	3448	3169	1246	6784
mating_dn	16002644 | Downregulated | mating process	6001	5714	4804	5404	5867	3618	5197	5197	2738	657	992	7084	2945	5986	250	1416	1416	4753	1375	6540	2803	4934___	6378	576	822	3664	3664	671	6638	7175	3942	4166
mating_up	16002644 | Upregulated | mating process	4481	1156	460	669	669	6010	3825	4991	4991	347	4794	4697	4697	4697	3441	2975	1990	1990	1321	1327	1663	6489	1358	7047	5926	2654	7046	2432	3315	5857	5357	5357	1553	1553	6886	5437	2775	5649	5879	2407	1616	3494	4082	5942	1433	6276	5422	4017
Mcm1_2_TF	18303948 | ChIP-chip targets of Mcm1p 1011	1012	1048	1062	1066	1067	1070	1075	1078	1080	1093	1105.2	1105.3	1106	111	1120	1137	1139	1146	1148	1168	1169	118	121	122	1223	1224	1225	1234	1238	1239	1240	1257	1258	1268	1270	1277	1285	1286	1307	1311	1313	1321	1334	1358	1362	1363	1364	1365
Mcm1_TF	19055720 | ChIP-chip targets of Mcm1p 686	687	761	5664	6679	1747	5604	6642	7409	7409.1	5299	7600	7046	6090	6086	3803	4148	1948	997	4476	491	1625	4426	3105	5102	6176	6177	5019	1168	7024	3234	3528	5248	6592	4612	1048	2512	5784	3770	3131	6312	3941	1789.1	4274	685	3578	1488	1473	5912
med31_dn	In Press | Downregulated in Med31 knockout	6447	7374	3283	7051	3749	5785	3360	6522	1855	6639	2107.1	3810	2356	2060	951	1263	5338	2157	3362	1562	48	5118	54	1253	6000	1272	220	3675	7053	815	6874	2284	1331	334	100	4843	1002	6770	341	675	5431	2947	7637	6514	7150	7319	1944	3406
med31_up	In Press | Upregulated in med31 knockout	5557	6078	7585	4477	1868	13	5025	6116	3461	3160	734	1408	3548.1	6202	5620	251	4216	6834.1	2048	4255	3145.4	3740	5686	6484	7111.1	7522	272	889	1180	1327	5645	5094	4082	4624	3522	2516	4981	716	4716	1837	338	1300	6311	1589.1	1857	2885	6709	5037
Mrr1_TF	21402859 | ChIP-chip targets of Mrr1p	1434	1972	2065	2645	3674	3705	4288	5245	5285	5449	5450	5454	5635	5999	6547	7054	7198	7250	7445	1013	1027	1035	1048	1069	1089	11	111	1120	1149	1150	1150.1	1167	1193	1212	1224	1224	1240	125	1253	1257	1263	1267	1275	1277	1290	13	1339	1340
Ndt80_biofilm_TF	22265407 | ChIP-chip targets of Ndt80p in biofilms	1064	1065	1075	1075.1	1105.3	1106	1120	1121	1150	1150.1	1152	1153	1186	1187	1189	1193	1195	1212	1214	1223	1224	1232	1233	1252	1253	1257	1258	1277	1279	1280	1285	1286	1287	1313	1321	1323	1330	1331	1334	1335	1345	1350	1351	1357	1358	1359	1368	1369
NO_dn	16030247 | Downregulated | ___yhb1 knockout 637	3846	1872	1770	1549	2091	5893	1467	2871	6090	7590	1682	1710	3175	6035	227	1480	1873	440	6794	2954	5077	7098	1471	4040	1625	2821	3290	4016	4759	2227	429	257	236	917	6002	4026	5928	7018	4632	1448	2644	1700	3790	6367	3611	840	6265	6887
NO_up	16030247 | Upregulated | ___yhb1 knockout 4082	5952	6844	1263	4647	3018	2240	7114	7554	4690	6482	1631	2345	3932	7209	4505	5063	2297	2761	orf6.3291	4690	839	133	1724	3108	7324	2850	3901	1077	5345	26	4114	4371
Nrg1_TF	Unpublished (Nantel) | ChIP-chip targets of Nrg1p 1030	1042	1047	1050	1051	1055	1064	118	1198	1224	1232	1233	1235	1304	1321	1327	1348	1357	1415	1575	1613	1618	1631	1665	1671	1672	1742	1751	1756	1760	1779	1789.1	1799	1815	182	1839	1960	1967	2013	2170	2179	2183	2233	2311	2337	2340	2360	2397	2432
Opaque_2_up	20808890 | Upregulated | Opaque cells 2833	4972	4505	4599	4934	7071	2460	1370	2941	176	935	6274	2787	5728	5113	893	5144	467	3232	535	1430	1239	3926	4072	2457	3902	742	6336	6224	4884	1171	1541	5714	3924	510	1655	5307	6805	3121	7111.1	2247	6028	5933	356	2156	6277	3897	4607	5302
Opaque_up	12397174 | Upregulated | Opaque cells 10	1171	125	1288	1313	1317	1340	1344	1350	1370	1414	1541	1562	1653	1655	1701	1704	1709	1766	183	1867	1985	1996	2062	2098	2125	2127	2156	2168	2176	2247	2251	2253	2317	2451	2452	2492	2701	2724	2734	2738	2787	2809	2833	2837	2886	2936	2941	3029
OS_dn	12686601 | Downregulated | Osmotic Shock 2987	3991	4799	660	7386	4867	5873	1802	5567	7017	239	4354	4739	6078	7650	2873	2934	718	5802	3091	4143	2236	2584	1354	4932	603	7077	7618	2563	2667	7634	7384	2639	5299	7424	1687	7546	6665	2185	7581	1902	3914	4191	7065	3831	7534	4835	5847	5949
OS_up	12686601 | Upregulated | Osmotic Shock 345	1461	7093	6023	5236.1	7527	2049	3826	7500	5447	348	6229	1719	5275	4706	1632	2048	5274	4833	1847	5118	4666	6225	7311	7578	5449	5805	2050	675	692	6408	3954	867	1514	1766	7010	5070	3483	7498	4082	4807	7284	7214	1340	5833	3508	1704	715	6070
OS(2006)_dn	1356608 | Downregulated | Osmotic Shock	1030	1064	1164	1172	118	1199	1226	1233	1335	1443	150	1569	1578	1618	1626	1687	172	1721	1732	1733	1804	1815	1839	1886	19	1901	1915	1923	1964	202	2167	2183	2193	2238	2251	2314	2319	2320	2324	2330	2360	2364	2365	2436	2451	2504	2551	2563
OS(hog1)_dn	1356608 | Downregulated | Osmotic Shock in hog1 mutant		1064	1172	118	122	1226	1733	19	1923	1964	2239	2319	2364	2374	2451	2551	3066	3276	3423	3475	3556	3646	3869	3895	3941	3962	4066	4099	4257	4268	4479	4697	4760	501	5025	5188	5198	5280	5316	5338	5372	5373	5384	5507	5539	5576	5591	5645
OS(hog1)_up	1356608 | Upregulated | Osmotic Shock in hog1 mutant	1069	1153	125	1264	1632	2020	2049	2172	2248	2270	2344	24	2432	251	2511	2515	272	2737	2772	2806	2886	2896	3007.2	3080	3110	3135	3139	3419	3433	3546	3687	3690	3740	3769	3839	3934	3984	4043	4082	4183	4246	4309	4477	4540	4591	461	4610.1	4679
OSB_up	1356608 | Upregulated | Osmotic Shock	1032	1069	1089	1149	1151	1153	1190	1191	13	1339	1381	1433	1564	1573	1632	1683	1691	1704	1719	1861	1862	1864	1974	20	2020	2021	2114	2170	2172	220	2242	2244	2248	2268	2270	2296	2344	2396	2434	251	2515	2531	2613	2699	272	2737	2762	2772
Pathogenicity_genes	23143685 | Patogenicity genes in C. albicans	6124	2331	5906	5061	2272	3683	7381	7551	5741	1097	1816	393	7292	5931	6906	5343	4645	4565	2334	3014	4927	4056	940	4670	6229	5101	548	5691	3174	390	2886	896	5188	4937	2444	3530	4890	6033	4009	367	4433	4866	3523	4477	3366	2531	4242	1499
PDE2_stress_up	17614954 | Upregulated | PDE2 deleted | 25oC | MIPS: stress response, cell rescue and defence	7258	6074	2385	105	5764	5768	3812
Plasma_dn	15813733 | Plasma 30 min downregulated	2030	342	2699	3160	86	4477	1641	5312	5578	7263	763	4557	5275	7085	7149	4539	970	6196	5799	4369	4735	229	575	7156	7165	4699	1224	4970	5012	449	6763	7405	7561	6850	7337	4376	7400	7080	3932	802	1763	3022	6973	6099	2532	4767	4135	1325
Plasma_up	15813733 | Plasma 30 min upregulated	2082	239	2445	7455	6772	275	4526	2552	4361	3852	2925	1067	4112	1930	2839	5423	1473	3784	2869	1905	217	380	1813	5274	999	2282	4394	810	725	1577	642.1	3574	5621	4480	1366	6248	1148	6805	5404	5588	2654	7167	7399.3	1116	711	5519	4189	6288
PMN_dn	15813733 | Downregulated | Phagocytosis by polymorphonuclear leukocytes 1115	1154	1199	1283	1333	1390	1435	1448	1470	1505	1513	1585	1601	1621	1635	1700	1738	1793	1816	1839	1867	1964	1979	2020	2023	2111.2	2179.2	2187	2232	2267	2310.1	2311	234	236	2410	2422	2435	244	248	2507	2573	262	2641	2652	2699	2709	2715	2799	2837
PMN_up	15813733 | Upregulated | Phagocytosis by polymorphonuclear leukocytes 1048	1077	1108	111	113	1193	1220	1224	125	1288	1339	1354	1358	1375	1449	1613	1614	1623	1671	1727	1743	1763	1799	1832	1855	1857	1868	1891	1949	1957	2003	2021	2028	2031	2107.1	2172	2179	2242	2248	2337	2344	2351	2396	24	2461	251	2525	2601	2608
pmt1_CAP1-312_dn	17501932 | Downregulated | pmt1 mutant CAP1-312 vs WT CAF2-1	1691	2374	5372	6556	3007	427	2008	3782.2	3528	1278	5373	2259	5036	5171	1339	4032	2082	1532	4610	1462	1650	3622	6031	1496	3187	2711.1	5854	325	1715	689	769	922	1756	755	665	185	2650.1	2451	5745	3160	4473	2002
pmt1_CAP1-312_up	17501932 | Upregulated | pmt1 mutant CAP1-312 vs WT CAF2-1	7350	7270	7085	4001	6293.1	4897	1735	5976	7139	6192	2038	6898.1	570	381	7328	6117	7013	3712	3705	1634	24	4773	2013	730	4082	7030	6000	7561	6947	2432	1524	6127	920	1263	6126	6538	5073	6322	1596	538	4948	7517	4520	1395	6141	4811	2633	2622
pmt2/PMT2_dn	17501932 | Downregulated | pmt2/PMT2 mutant vs WT CAF2-1	2897	1868	6043	5437	3967	2608	3278	689	5348	13	388	691	6540	4444	5408	542	5288	7437	7676	406	4618	4636	2522	5231	7050	2442	6117	1691	247	5372	5384	4377	2122	4556	6953	5741	3208	111	5006.1	4411	1729	6559	6882	1862	6614	2107.1
pmt2/PMT2_up	17501932 | Upregulated | pmt2/PMT2 mutant vs WT CAF2-1	2192	5626	4393	3393	789	6586	7091	3448	1221	5180
pmt4_CAP4-216_dn	17501932 | Downregulated | pmt4 mutant CAP4-216 vs WT CAF2-1	5282	6276	1162.1	25	4897	994	5034	1763	6580	5159	2761	2659	3973	3917	4104	1772	2928	2939	577	4185	1366	1877	21	5118	1610	1277	5671	675	7670	4664	3820	3395	3355	999	7514	3515	1596	5288	7140	3038	6540	3967	5054	7668	7021	3234	3086	2023
pmt4_CAP4-216_up	17501932 | Upregulated | pmt4 mutant CAP4-216 vs WT CAF2-1	4146	3205	5698	1295	4018	3914	3265	2675	3138	2019	2167	5912	4492	4261	1967	2275	7012	2257	4746	6984	1114	1569	934	1350	4818	6227	6710	5296	319	1355	5539	689	7281	7072	18	6402	19	7049	5832	1064	1575	1631	3590	3061	7201	3949	6738	6260
pmt5_P5-571_dn	17501932 | Downregulated | pmt5 mutant P5-571 vs WT CAF2-1	2568	936	1034	1691	31	6444	4824	2457	5008.1	1334	5852	3336	7519	4439	4522	199	6898	5034	4955	7206	994	4901	860	2761	4901	6017	6405	2246	542.2	5661	4848	5372	247	6276	1297	4895	4116	4104	3430	1126	3053	1482	2928	4621	6048	6556	4239	4190
pmt5_P5-571_up	17501932 | Upregulated | pmt5 mutant P5-571 vs WT CAF2-1	409	3015	2319	4907	6192	59	5733	4328	1206	5032	5760	3829	4215	2013	1665	1030	1663	4152	3334	4223	4029	3941	4813	4393	1596	2422	4941	2711	1833	3829	6090
pmt6_CAP2-239_dn	17501932 | Downregulated | pmt6 mutant CAP2-239 vs WT CAF2-1	5437	5348	3967	7676	6745	903	6540	3651	4618	922	5213.1	1868	2877	3997	4836	691	689	13	542	3888	6814	1756	4777	5113	5641	388	5818	6882	3160	4980	3272	2762	5372	7328	258	2374	2063	131	2107.1	2340	5006.1	434	989	391	549	4556
pmt6_CAP2-239_up	17501932 | Upregulated | pmt6 mutant CAP2-239 vs WT CAF2-1	5505	5193	789	2360	2947
Pseudomonas_dn	20150241 | Downregulated | Supernatant from P. aeruginosa culture 5392	2608	2762	2355	2768	1237	2480.1	2593	6261	5094	2886	896	113	5911	7612	3374	4255	406	4215	3422	7219	6993	1358	5622	7434	85	7094	3668	6844	7585	1715	2792	5265	539	7080	3419	7668	3981	5672	5645	1296	1433	1562	1611	1664	1971	2059	2132	2397
Pseudomonas_up	20150241 | Upregulated | Supernatant from P. aeruginosa culture 1233	4679	1847	2344	918	1996	7586	3629	7332	5170	1047	3541	6817	6659	5519	385	3133	3962	1742	4587	5753	3195	3160	18	2183	2119	526	706	5850	3138	1199	1361	1633	2175	2688	304	344	3463	3547	3810	4149	4779	4813	4831	4907	5550	5732	5885	5953
Rap1_TF	20231876 | ChIP-chip targets of Rap1p 1510	3753	4318	5789	4335	7025	1543	2545	657	4933	1353	1486	4263	5917	6508	6003	4376	5006.1	4699	947	7127	3138	5788	4336	7024	1544	5953	4934	1352	7383	930	2397	6311	4264	5917.3	6507	5007	4502	6985	4698	946
Ras1_Hyphae_dn	15269278 | Downregulated in Hyphal cells missing the Ras1 small GTPase	1321	1654	1715	2060	2107.1	2175	2324	2451	2706	2803	2903	3004	3038	3278	3374	3384	3392	3707	3822	3829	4044	406	4444	4580	4897	5228	5288	5437	550	5585	5818	5854	6000	6202	633	6559	6705	7077	7231	815	922
Ras1_Hyphae_up	15269278 | Upregulated in Hyphal cells missing the Ras1 small GTPase	1048	1051	1153	1586	1974	2344	238	2531	2636	2686	2693	2762	3007.2	3340	3932	4216	4342	4623.3	4774	4775	4824	4907	5025	5032	5797	5806	6070	6229	6770	6947	7080	7284	7310	842	946
Ras1_Yeast_dn	15269278 | Downregulated in Yeast cells missing the Ras1 small GTPase	3707	4195.1	4716	5305
Ras1_Yeast_up	15269278 | Upregulated in Yeast cells missing the Ras1 small GTPase	1048	1105.2	1152	1153	1339	1408	1564	1586	1779	1830	1847	1974	2030	2241	2344	2531	2608	2613	2693	2762	2765	2769	2990	3007.2	3104	3150	338	3618	364	3793	3839	3932	403	4082	4216	424	4309	4377	4416	4591	4688	4706	4737	4780	4980	5032	5138	5417
Rca1_air_TF	22253597 | ChIP-chip target of Rca1p in air	1117	1227	1608	1630	1707	1720	1721	1825	1932	1950	1957	1958	2061	2649	3170	3172	3173	3178	3183	3184	3195	3219	3435	3673	3683	3895	3897	3928	3929	3952	4007	4043	4054	4132	4144	4227	4245	4246	4250	4251	4271	4336	4342	4388	4401	4597	4641	4956
Rca1_co2_TF	22253597 | ChIP-chip target of Rca1p in CO2	1227	145	1608	1707	177	1932	1957	1963	2374	2375	2511.1	2530	2532	2763	3195	3435	3603	3696	3895	3897	4144	4149	4250	4251	4271	4336	4511	4624	4641	4949	4956	5065	5475	5630	567	6614	6803	6834	7302	7391
Rtg3_TF	23526879 | ChIP-chip targets of Rgt3	1065	1069	11	1105.2	1106	111	1152	1187	1189	1193	1277	1279	1280	1354	1357	1362	1363	1435	147	1486	150	1562	1770	1785	1826	1830	1861	1907	1944	1958	1979	2005	2013	2014	2020	203	204	2047	2048	2107.1	2108	2119	215	216	2173	2192	220	2238
RHE30_dn	20023067 | Downregulated | reconstituted human oral epithelium 30min 6265	7048.1	3690.2	2232	6541	3002	5927	3087	3789	3788.1	6415.1	1415	6785	2311	4632	3003.1	3374	4506	6663	1206	4684.2	4909.1	4311	153	687.1	3334	4149.1	1635	3325.3	493	827.1	5341	5760	6749	7018	4060	657	5982	1470	4931.1	1115	1782	5466	6906	2994.1	1321	7188	3415.1	1232
RHE30_up	20023067 | Upregulated | reconstituted human oral epithelium 30min 3351	2613	2480.1	1151	409	2659	5805	6706	2292	3988	5446	1354	4216	2241	7227	5806	4546	2397.3	2809	2262	4737	5215	2531	6640	4595	2762	5005	2870	5078	1331	3038	6322	4543	361	2021	6489	1743	1408	5686	734	1655	1861	682	3499	933	7283	3607	2737	7512
RHE90_up	20023067 | Upregulated | reconstituted human oral epithelium 90min 6169	1354	822	6844	4833	3981	7514	7668	3931	1117	1743	2107.1	5307	2608	6229	7481	176	1224	1774	2192	3733	4591	6168	4894	1288	1847	4445	4082	4975	7094	3707	6178	6443	4287	5447	5125	4393	5282	5288	638	3171	7676	4527	3160	5113	3668	1652	7520	2496
rim101_dn	15189998 | Downregulated | Inactivation by RIM101-knockout	6081	535	2619	3754	2619	3727	3727	532	5124	1346	5188	4765	4257	3765	2879	138	1490	3345	1911	6972	7218	220	5164	1097	4555	2121	4556	7363	6202	6202	5032	2367	2367
rim101_nrg1_dn	18627379 | Downregulated | ___rim101___nrg1 vs ___nrg1 2060	3829	3895	3117	5635	5634	7112	4769	4211	3374	4546	7247	4527	7114	3902	5585	4505	4405	6079	7644	1264	6148	7227	4975	5636	2296	6073	7362	6070	1146	6595	2881	3522	3384	4802	6536	539	2290	7156	7469	1978	5536	1169	6996	7051	6897	411	5188	4024
rim101_nrg1_up	18627379 | Upregulated | rim101_nrg1 vs ___nrg1 6283	2249	1492	1974	5207	55	2968	2471	2382	1277	4018	6134	413.1	6731	6355	3365	1404	6916	4022	5906	3698	1448	5698	6752	665	5605	1967	6524	6296	2555	1789	3480	2531	1896	5920	2438	3057	2278	685	4382	484	1026	3777	1466	3755	3825	5296	5211	3826
RIM101_up	15189998 | Upregulated | Activation by RIM101	3829	1321	1321	5741	6420	7362	5736	2990	1327	3384	2706
RNAseq120_dn	22416242|An Interspecies Regulatory Network Inferred from Simultaneous RNA-seq 120 min downregulated genes	1067	6293	5917.3	1710	7076	4581	1598	2575	6524	7152	1402	3045	1342	6418	967	6988	2028	7613	1033	4517	407	3391	2150	7394	3732	7484	5658	597	1378	231	3599	5493	7238	5987	2185	1791	7064	5647	4631	2288	3957	512	6665	169	3722	4809	2929	6872
RNAseq120_up	22416242|An Interspecies Regulatory Network Inferred from Simultaneous RNA-seq 120 min upregulated genes	1363	823	176	5636	6688	2048	4943	3988	6489	4936.1	5611	4899	7668	5975	4980	7283	2241	4445	5635	6311	5610	7469	2839	4526	3369	4795	4802	347	2724	1321	4842	2701	3612	6443	6556	1150.1	6722	4279	4135	6084	2457	5616	810	4970	1368	6950	3982	1075.1
RNAseq30_dn	22416242|An Interspecies Regulatory Network Inferred from Simultaneous RNA-seq 30 min downregulated genes	2091	7590	1753	5356	1710	6872	3706	1682	7091	5906	1861	3911	4885	3340	7187	2270	7062	4826	2003	Tca4-4	5961	5911	6417	3516	2668.1	3962	2668	3778	6948	6881	6007	4674.1	4651	7231	3291	501	7011	5806	1308	5791	2021	7392	1306	4870	3015	3810	3419	6385
RNAseq30_up	22416242|An Interspecies Regulatory Network Inferred from Simultaneous RNA-seq 30 min upregulated genes	1321	2457	1816	4936.1	3374	5820	7585	3548.1	1822	4921.1	6899	6277	4612	5033	2371	1382	3433	5616	5097	Tca2-7	251	5325	4255	snR33a	6499	4980	6705	123	3831	gamma-7a	2179	2372	6950	7469	6689	8278	5242	5620	3865	5103	154	3519	6556	554	1868	6366	7412	6028
Rob1_TF	22265407 | ChIP-chip targets of Rob1p in biofilms	1105.3	1106	1313	1344	1345	1362	1363	1486	1488	1584	1585	1770	1771	1816	1824	1825	1920	1923	1959	1960	1961	1963	2003	2005	2356	2495	2500	2501	264	265	2725	2726	2766	2767	2929	2930	2942	2943.5	3042	3043	333	3335	3337	334	34	35	3618	3621
S-G2 Cluster	19477921 | Cell-cycle-modulated genes 4769	2600	5921	5322	6537	3018	6924	6276	4435	802	6627	3295	876	7293	4905	5015	389	2425	2641	2168	5549	2678	5390	6579	5654	4035	2483	1051	1050	2564	3245	3856	2919	6585	1853	6791	175	5389	516	3001	1244	3680	1061	2318.1	1854	3516	2927	2131	7232
Sef1_TF	21843869 | ChIP-chip targets of Sef1	3340	6548	3668	4901	3610	6385	5758	5757	1077	5521	5519	1927	1926	4197	4195.1	747	746	1930	681	2149	2150	4647	4290	6003	2062	3538	5952	4716	6073	7219	7218	7445	2270	22	5326	4513	7306	1623	1624	853	6793	6792	1264	1486	4826	1585	5537	5539
sfu1 _dn	15387822 | Downregulated |SFU1 mutant high iron	986	9738	951	9351	9259	909	8714	84	7	822	8138	802	7965	7514	7314	7313	72	7091	7085	7056	6882	6828	6817	677	666	6586	638	6249	5911	574	5622	5437	5437	5333	5329	5305	5293	5288	5136	508	4941	4907	4869	4777	4774	4773	4698	4556
Sfu1_TF	21843869 | ChIP-chip targets of Sfu1	5475	5636	3691	3690.2	5635	5634	5342	2179	2178.1	1932	841	3753	3538	3537	5654	3466	5980	2995	4802	3573	7219
sfu1_up	15387822 | Upregulated |SFU1 mutant high iron	1415	7056	7	1926	1579	2179	1263	1264	1932	193	193	4215	1206	4802	4802	5636	5519	5025	2738	7	3753	681	2244	1437	1205	6835	257	257	1928	529	6549
sit4_hyphae_dn	14731272 | Downregulated | in sit4 knockout	1716	5500	5200	6828	7387	1566	3393	3478	4268	7219	3609	6417	3618	4531	2214	6710	895	5353	2185	4211	1390	1886	4809	4793	2830	5126	3756	4954	6227	6297	2688	3089	5100	6295	5356	6233	706	2686	1687	445	3695	5832	3034	7050	506	6650	2288	3869
sit4_hyphae_up	14731272 | Upregulated | sit4 knockout	1353	5437	7514	3004	3443	3707	1653	951	5228	1100	2659	5818	4607	1354	2107.1	4013	3820	2248	391	1301	5136	4339	1187	5288	13	1702	6640	1868	2803	3278	4736	2107	125	6249	4617	3038	5282	2876	406	2283	6117	1907	2710	6881	4737	4777	2948	6983
sit4_yeast_dn	14731272 | Downregulated | in sit4 knockout	1716	4734	5200	2584	895	7050	1614	3591	2496	6234	6259	4940	3134	288	5925	2951
sit4_yeast_up	14731272 | Upregulated | sit4 knockout	1996	6249	2846	6528	1353	638	1774	2665	3419	3415	4678	3098	2175
sko1_dn	18434592 | Downregulated | ___sko1 knockout 6691	3248	6829	6402	1333	3833	4536	6709	3368	3141	3287	3923	2434	4636	4653	3153	6266	4362	3208	124	3215	2330	6971	6072	6917	158	7327	2887	3571	7371	6052	6577	6169	2032	5566	3357	5433	2511.1	2890	4532	2438	7411	5166	6283	6062	3681	3887	1344	2784
sko1_up	18434592 | Upregulated | ___sko1 knockout 1354	2020	2659	5288	1868	3707	7514	4777	1862	6540	734	2107.1	2048	4450.1	6116	2608	951	2803	3967	6816	449	4773	5437	5626	5334	2192	3419	638	1152	1408	508	4617	2655	4737	3038	1034	4784	1691	4444	5679	1288	391	13	5911	2173	542	7676	5045	3278
Tac1_dn	17905926 | Downregulated | ___tac1 knockout 3188	6713	7020	2791	577	7214	5285	2285	2244	7319	3047	7166	86	868	2531	4898	1862	5257	3190	3131	2896	320	3644	4056	4438	1027	2169	6445	1149	7310	6586	2613	7284	5686	2568	2849	4246	2344	4531	6000	3160	3548.1	4216	23	5958	2693	1974	2959.1	2646
Tac1_TF	17897373 | ChIP-chip promoter targets of Tap1p 1027	1089	1267	1444	1665	1718	1887	2175	23	2568	3395	3406	3455	406	4476	4898	5005	5037	5257	5525	577	5877	5958	6000	6501	6627	6869	691	7042	7166	7306	7317	7603	769	86	93	951
tac1_up	17905926 | Upregulated | tac1 knockout 689	4215	2060	6073	1691	2475	2451	1847	5760	3475	1030	2020	4813	5061	657	5806	6090	7384	7011	3532	4093	1833	3870	2489	4447	7062	6317	2183	6047	3138
Tbf1_TF	20231876 | ChIP-chip targets of Tbf1p 4149.1	2994.1	2935	827.1	5928	4931.1	7018	4336	1635	3466	6976	2310.1	3003.1	6375	494	6085	5905	4488	3002	667.1	2111.2	1409.1	1700	2309	7047	5964.2	3087	3572.3	3415.1	5984	3335	2478.1	2329.1	7015	6873.1	4683	1471	6253	5341	3788.1	6784	6417	4660	5996.1	5466	6404	6665	2992	3354
Tec1_biofilm_TF	22265407 | ChIP-chip targets of Tec1p in biofilms	1187	1189	1285	1286	1287	1326	1327	1596	1617	1618	1814	1815	1816	1821	1822	1959	1960	2356	2623	2624	2685	2686	2885	2886	2892	2893	2942	3010.1	3012	3126	3127	3148	3149	3374	3376	3548	3548.1	3618	3621	3642	3643	3867	3868	3895	3897	395	396	3999
tec1_dn	22359502 | C_ albicans_ adherence_regulators tec1 vs wt	3374	1321	2060	1816	5908	4975	5288	5585	5741	7114	1327	3670	5542	3895	2108	5437	4599	5760	2952	1822	2020	3829	1868	2706	3618	5635	4765	2685	3117	4393	2107.1	4334	1691	2356	6387	6000	5265	7517	5736	5305	6178	4093	4377	1193	6124	4623	4290	4921.1
Tec1_TF	20454615 | ChIP-chip targets of Tec1p	4477	5636	3548.1	5908	1401	5674	3149	3829	6081	3642	2077	4393	696	460	4222	1327
tec1_up	22359502 | C_ albicans_ adherence_regulators tec1 vs wt	1048	4773	3111	3112	1585	3794	2033	4082	4477	4555	1534	638	6816	893	7597	1051	6229	3419	3380	3966	1862	2878	5302	6336	1442	848	575	2125	1824	4646	6302	2475	2907	2879	3708	2237	6660	2529.1	4652	4774	535	4689	2941	4654
try4_dn	22359502 | C_ albicans_ adherence_regulators tyr4 vs wt	242	3380	848	2475	6390	3117	7094	575	1824	6302	7609	2108	6336	1714	2356	5604	6001	508	3638	3738	5305	1616	4438	5674	4652	4361	2237	5302	5542	7597	7114	5437	4646	2879	5588	2907	4899	5144	5716	5303	3708	3923	5288	5626	5741	893	1327	2451
try4_up	22359502 | C_ albicans_ adherence_regulators tyr4 vs wt	4773	2033	3112	3111	4082	2062	1691	1585
try5_dn	22359502 | C_ albicans_ adherence_regulators tyr5 vs wt	6390	5302	848	5437	2907	3380	6302	4653	7597	4652	508	7609	5716	1824	5542	5604	4361	4646	3738	3638	7094	5674	4899	575	2237	3966	5588	4438	6001	2060	5303	3708	4975	2879	1321	6274	4679	2833	2529.1	5144	3923	1868	3374	535	1816	4404	5585	2020
try5_up	22359502 | C_ albicans_ adherence_regulators tyr5 vs wt	4773	4393	2062	4555	3112	3111	4082
try6_dn	22359502 | C_ albicans_ adherence_regulators tyr6 vs wt	1585	3794	3618
try6_up	22359502 | C_ albicans_ adherence_regulators tyr6 vs wt	2033	5716	5542	5302	4975	5585	4921.1	6274	5437	4773	3380	4646	3740	4679	2941	575	1321	3374	2833	2108	2475	6390	2060	1816	4599	7597	5265	5741	2907	449	6302	5674	1822	4653	5303	3707	4361	3923	1714	5908	2020
tsa1_dn	16102003 | Downregulated | tsa1-knockout | YPD 5 mM H2O2	7417	7417	5818	406	5437	1756	2023	2021	5348	6540	2020	3499	4581	2849	1354	2659	4299
tsa1_MEM_dn	16102003 | Downregulated | tsa1-knockout | __-MEM 6h	7417	7417	7218	5716	5585	5542	4975	4975	5741	3117	6420	1327	1321	1816	2355	4505	1715	3378	5760
tsa1_MEM_up	16102003 | Upregulated | tsa1-knockout | __-MEM 6h	6229	4290	113	2062	3618	4555	4556	1097	2122	3803	3537	5604	3869	1258	984	5612
tsa1_up	16102003 | Upregulated | tsa1-knockout | YPD 5 mM H2O2	113	4716	646	5645	4099	7585	789
Tye7_TF	19816560 | ChIP-chip targets of Tye7p 942	903	867	84	820	791	787	7676	7665	7613	7580	7551	7529	7511	7466	741	7396	7323	7322	7297	7231	7227	7199	7198	7173	713	7047	7024	7023	7011	6996	6937	6936	6926	69	6882.1	6882	686	6816	6814	6809	6757	6754	6745	6736	6715	6684	6659	6640
uga33_dn	22359502 | C_ albicans_ adherence_regulators uga33 vs wt	3380	6390	575	5542	5716	7597	5585	1824	2907	4975	5302	6336	848	4361	1321	3738	3708	4646	4653	2237	7609	3374	1822	2060	6274	2879	5303	4404	508	4652	6302	5674	2706	6420	1816	3638	2685	2833	5144	2020	5588	4438	893	7094	3966	5265	6001	3740
uga33_up	22359502 | C_ albicans_ adherence_regulators uga33 vs wt	2033	4555
upc2_dn	20870877 | Downregulated genes in a upc2 knockout	5760	2018	6229	3066	1047	2397.3	3303	2115	3539	7657	1598	1388	1601	7170	4191	822	6817	3220	2017	2232	5067	5566	4045	706	7188	2158	3564	2547	4532	4889	1966	5444	5356	2183	7048.1	7050	6749	6730	3477	2309.2	518	5433	1772	2489	813	107	2735	6784
Upc2_G648D_dn	18487346 | Downregulated | Activated Upc2p mutant 7478	6295	946	5025	2309	2798	4133	3846	7085	1544	3724
Upc2_G648D_up	18487346 | Upregulated | Activated Upc2p mutant	5604	4082	1563	406	1598	2909	3240	5535	4802	3733	156	2672	7329	2652	5635	2062	4688	2653	7357	5799	5674	7456	4013	1865	3737	1964	1691	391	1800	6219	7221	496
upc2_up	20870877 | upregulated genes in a upc2 knockout	4082	7585	24	7296	4706	5290	1430	6420	2125	7469	3932	4527	4716	270	4477	342	3668	3740	111	3829	3369	1586	2887	5797	6595	2886	4255	7359	6554	3770	2959.1	263.1	2726	6840	4450.1	6514	246	3672	4183	4077	2030	7434	4135	3839	4630	5614	742	4476
White_up	12397174 | Upregulated | White cells	1048	1152	1189	1246	1357	1573	1621	1678	1862	1868	1979	2020	2023	2119	2173	2261	23	2319	2344	2396	24	2454	2608	2623	2661	2765	2849	2850	2881	2896	2947	3038	3071	3213	3302	3330	3341	3441	347	3575	3649	3669	3678	3682	3712	3803	4245	4246
White2_up	20808890 | Upregulated | White cells	2772	1745	1580	1880	7359	2074	5960	1183	5257	6995	5753	7323	809	2046	320	3526	7561	5137.1	4093	6864	1915	4246	7107	6924	171	386	1564	1327	3369	4680	2158	671	5552	5551	7235	2398	4456	2433	2498	6648	5217	5736	278	272	1314	268	1182	4905
Wor1_TF	17880264 | ChIP-chip targets of Wor1p 4884	2823	6734	4056	4972	3127	7436	5026	5992	2654	7381	610	2356	4000	173	6514	5729	1543	5210	7046	4342	723	2432	5001	7382	2639	5991	5495	6002	2652	7041	4900	4279	849	4394	2881	6996	5171	7549	4072	4975	4651	5124	3618	3642	220	2833	7586	5144
XS(hog1)_dn	1356608 | Downregulated | Oxydative Shock in hog1 mutant	1054	1055	1059	1061	1086	1093	1170	1172	118	1217	122	1222	1223	1224	1232	1233	1253	1265	1280	1282	1287	1298	1308	1313	1327	1334	1335	1367	1397	1426	1434	1446	1478	150	1522	1533	1563	1564	1566	1569	1573	1578	1597	1598	1600	1631	1633	1643
XS(hog1)_up	1356608 | Upregulated | Oxydative Shock in hog1 mutant	1048	1067	1069	1077	1078	113	1142	1149	1150	1162	1162.1	1163	1167	117	1187	1189	1190	1235	1236	1237	125	1252	1277	1289	13	1314	1340	135	1350	1352	1353	1366	1375	1381	1406	1422	1433	1477	1493	1496	1509	1534	1584	1607	1623	164	1729	173
XSA_dn	12686601 | Downregulated | Oxydative Shock 6192	4000	379	7154	5607	4769	7599	5205	1566	1855	6791	500	2020	3148	4325	4765	2475	477	5039	5507	7307	2934	4492	6355	1026	3522	2236	3001	1964	3478	1354	2877	6264.3	4375	2170	2314	1772	2942	3974	3707	227	7546	6886	6766	4933	3304	1963	5334	1902
XSA_up	12686601 | Upregulated | Oxydative Shock	251	4273	3531	2693	1100	6554	359	2926	1149	4653	847	3919	2165	5704	4507	3121	3537	1237	1406	1777	1167	6525	4337	1162	3122	2769	5845	2028	2467	2262	2990	2480.1	113	5258	2633	3131	2919	2948	334	5877	1871	4956	3639	3539	7611	2446	2989	5211
XSB_dn	1356608 | Downregulated | Oxydative Shock	1054	1059	107	1093	1105.2	1159	1170	1172	1217	122	1222	1232	1233	1244	1253	1265	1280	1287	1298	1308	131.2	1334	1335	1367	1368	1397	1426	1442	1453	1478	1507	1522	1533	1566	1569	1573	1578	1597	1600	1631	1633	1643	1646	1662	1663	1665	1675	1680
XSB_up	1356608 | Upregulated | Oxydative Shock	1034	1067	1069	1077	1078	113	1130	1149	1151	1162	1163	1167	1187	1189	1190	1193	1201	1235	1237	125	1252	1275	1285	13	1314	1325	1331	1340	1352	1353	136	1363	137	1375	1381	1387	1433	1477	1584	1585	1604	1623	1756	1763	1788	1799	1800	1802
yak1_H_dn	18321992 | Upregulated | ___yak1 knockout | Hyphal cells 6824	3112	3351	204	4543	2049	4737	4438	3795	695	7032	6844	7451	2114	2810	4783	7042	1149	7218	6498	2009	2251	1255	868	6654	822	3538	2351	734	2030	2036	3781	5633	6973	4459	89	541	7676	2341	7085	6920	7017	3433	6732	4833	6807	5518	3048	1890
yak1_H_up	18321992 | Upregulated | ___yak1 knockout | Hyphal cells	2591	3981	2833	3375	3264	5762	554	7029	5045	701	2211	6449	176	7456	5902	4975	7356	4279	3770	5102	1664	1725	2691	5244	7578	6950	2590	2457	751	4749	6027	2638	7380	4239	6864	1333	206	5069	894	1369	700	1562	6323	4530.1	6888	1502	7321	1741
yak1_Y_dn	18321992 | Downregulated | ___yak1 knockout | Yeast cells 2172	1331	3931	6805	4255	4543	7281	4012	2613	3932	2737	2475	2009	3387	7598	2351	2030	6077	7010	89	2296	2341	5469	6178	1288	1078	4833	1704	6947	5255	7303	3684	272	7481	532	2568	7527	6031	1628	4898	6066	4157	7448	448	3233	842	1190	1473	338
yak1_Y_up	18321992 | Upregulated | ___yak1 knockout | Yeast cells	2457	4749	2638	6420	3668	3406	2251	95	1992	6103	6021	7425	566	5578	6169	5760	1605	7436	4028	6094	1822	4033	1715	4590	4056	4578	2003	4046	3239	1277	2668	4792	4048	3977	2885	4105	576	7566	4030	1445	740	6247	6100	2602	4166	5873	4527	3093
zap1a_dn	22359502 | C_ albicans_ adherence_regulators zap1 vs wt	3111	3112	3794	1585	1824	3380	4652	4773	4653	2907	4361	6302	3708	3638	6390	2237	4404	575	7597	848	6001	508	5302	7609	2879	5588	3966	7094	6387	3923	4646	3738	1534	3117	3693	4438	2356	2878	5288	6336	638	5303	4689	5674	7606	2033	5144	6124
Zap1_TF	19529758 | ChIP-chip targets of Zap1p 6080	6079	6078	4551	2942	4476	4477	4478	1048	6852	450	2432	2431	5114	4856	4900	2038	1534	1584	1585	3521	3522	2231	1760	2506	251	333	334	5999	6000	6968	7370	7381	6816	6736	6734	4166	4167	4701	2768	3794	3795	1797	3112	3111	3178	4349	5518	5561
zap1a_up	22359502 | C_ albicans_ adherence_regulators zap1 vs wt	5716	5542	4599	2451	5585	3895	4679	7514	5170	3419	3088	670.2	4975
zap1b_dn	19529758 | Downregulated | ___zap1 knockout 1031	1074	1106	1125	1126	113	1144	1146	1167	1183	1224	1287	1299	13	1344	1375	14	1407	1408	1415	1486	1591	1631	1634	1655	1691	1704	1709	1719	1738	1774	1823	1852	1862	1868	1880	1932	2028	2049	2114	2165	220	2220	2233	2244	2262	2277	2278	2333
zap1b_up	19529758 | Upregulated | ___zap1 knockout 101	1027	1048	1049	1107	111	1128	1153	1193	1206	1264	1295	1321	1327	1340	1470	1510	1534	158	1584	1585	1586	1637	1700	172	1756	1797	1833	1839	1861	1890	1901	1946	1995	2038	2047	2060	2111.2	2175	2179.2	2209	2226	2231	2232	23	2310.1	236	2431	2457
Zebra18h_dn	24019870 | Zebrafisch_Candida_infection	1963	7401	6413	4831	3031	4719	7089	941	2299	7093	6561	5351	4181	7631	2023	731	3133	5170	1917	5280	4805	3836	6968	7068	4755	7111.1	5171	5741	1720	1721	2244	3592	1390	4933	3969	1509	5753	4998	7102	3392	34	2337	691	508	946	5437	3794	4679
Zebra18h_up	24019870 | Zebrafisch_Candida_infection	5986	7324	7331	3664	4526	3373	3902	7330	4170	5288	1450	270	5735.3	2962	7114	449	6073	699	633	6084	5634	3954.1	1043	1349	4041	2655	1562	3974	3841	4735	6350	7567	7514	670.2	100	4372	211	5635	5205	4567	4274	1152	5118	5961	215	4347	2048	5843
Zebra1h_dn	24019870 | Zebrafisch_Candida_infection	5619	4316	4090	4450.1	6021	3615	2112	3340	1108	6163	2768	4309	1223	2599	4491	2060	5078	4317	7091	1747	3149	3606	5058	6640	5131	2876	84	6548	8	73	4337	2199	2173	4807	1381	6637	3591	5750	1888	2386	2654	2667	3335	2724	6066	7187	3848	3528
Zebra1h_up	24019870 | Zebrafisch_Candida_infection	1691	7585	508	6834.1	2023	6086	3794	1327	5437	1604	7305	242.2	5753	5025	5438	1390	4109	5130	6812	5171	6176	6327	5978	57	3969	7069	491	1614	5073	4181	3793	5281	2937	4998	1539	7328	6217	7456	4755	6630	3592	5015	759	5685	7531	290	2429	3031
Zfc21_TF	23526879 | ChIP-chip targets of Zfc21	4166	4941	5288	6659	84	921	121	2024	3053	3793	3802	3968	406	4269	4612	4993	508	5263	5339	5399	5437	5492	5493	5635	5917	6736	1277	1354	1958	216	2238	2356	258	2723	2747	2943.5	2960	3193	3195	34	35	3668	3669	3997	4056	4076	4077	4167
znc1_dn	22359502 | C_ albicans_ adherence_regulators znc1 vs wt	3111	3112	3618	1585	3895	3794	3117	4599	5267	3738	1691	638	242	4773	5305	4892	4765	1442	3893	6081	1051	2049	532	4477	5455	1631	4767	4555	4076	7517	1534	4361	999	6000	4651	6390	7150	6124	7609	4393	4910	2356
znc1_up	22359502 | C_ albicans_ adherence_regulators znc1 vs wt	4921.1	301	1401	5741	5542	1327	1321	1816	2020	7514	2833	5716	1822	5760	2060	2033	6321	5762	4975	5282	3374	5626	2608	3670	3419	4255	4679	5265	1868	6274	3707	3740	1187	896	5908	1358	6781	3642	6178	1120	670.2	6420	4777	5585	5114.1	5437	1862	1824
Wor1_OE_up	23892606 |Passage through the mammalian gut triggers a phenotypic switch that promotes Candida albicans commensalism	4934	2460	893	2941	4072	3668	4972	535	1655	2156	2833	1370	4527	2457	638	1541	2475	1117	1774	467	5735.3	655	176	3337	4459	3338	1430	2157	4082	5290	3902	2253	742	1344	7434	4530.1	7521	510	1239	5069	2787	4654	4979	6254	5305	3684	5138	2928
Wor1_OE_dn	23892606 |Passage through the mammalian gut triggers a phenotypic switch that promotes Candida albicans commensalism	7084	84	6840	3713	4802	3651	4689	3967	7150	4777	7098	3433	53	4824	542	4231	3753	7278	3712	5245	5431	7284	2991	2948	7436	7085	1354	4631	2607	1736	6202	2397	334	5805	7028	6874	24	7231	5079	5282	909	5437	6660	7522	6311	2583.2	1187	5843
FR59_15min_dn	27045868 | FR59 treated cells	3117	1354	34	6595	4211	5334	5616	7071	3940	4450.1	1207	1847	4690	3537	3419	5079	2274	5316	5451	2839	11	1136	4067	1124	2838	756	1171	6816	3049	6248	6910	1587	6909	1664	3895	552	1187	2846	2333	1774	2813	2905	2958	3508	1935	4975	3315	893
FR59_15min_up	27045868 | FR59 treated cells	1833	3275	4739	3644	2847	5206	1806	4190	3564	2167	3303	5302	2575	6041	4721	59	1642	4517	5066	3540	1708	1868	4896	3665	4932	6828	6627	5097	2601	568	3477	7384	5071	2287	3630	851	4268	5735.3	661	7107	2309	3923	1578	4963	5049	6662	1388	1742
FR59_45min_dn	27045868 | FR59 treated cells	7637	7568	4279	3888.2	4618	1857	2525	5303	2846	3358	6083	5591	6010	7451	4777	5308	1530	6118	7498	1332	3432	2333	28	5063	2704	2751	7446	1461	5145	2165	1171	4057	1747	6832	410.3	1333	4997	4975	6636	2253	3263	3337	4735	1167	6315	6119	4337	5211
FR59_45min_up	27045868 | FR59 treated cells	5958	7585	23	4531	1438	7042	4505	1027	2726	5785	5975	6817	5542	5716	5842	5585	4907	1430	5290	4886	1783	822	6000	5257	5312	3378	4189	7336	1887	3188	93	345	5673	2231	6660	695	344	2754	4946	4478	24	3375	2337	2248	5242	6026	3104	2431
Milbe_up	23208712 | Mylbemycin treated cells	6881	1252	847	3707	5867	6494	3548.1	4339	795	589	1949	6324	3077	391	6063	4540	7571	5337	6059	473	7148	4175	7127	4003	5986	889	5215	3699	2652	761	5174	814	2402	7313	5145	6930	2108	2062	250	5200	3861	1942	5938	4993	3409	756	2082	5544
Milbe_dn	23208712 | Mylbemycin treated cells	3618	3363	6863	2895	6538	1822	4353	2695	4290	3038	2277	6729	4233	7324	567	5089	7492	3642	5559	844	6173	6422	1451	4266	2270	3623	260	5764	1926	1418	2717	6345	6314	4024	2843	5124	7218	1760	2174	6237	3974	1459	7089	2937	1161	1442	689	5901
Fluphenazine294_dn	unpublished	7094	2158	5760	3905	4215	7219	3475	2735	34	270	2059	1122	700	4424	4749	2945	7231	4273	1958	3432	3109	7050	5500	386	7197	2251	3088	2452	4805	1581	5507	4456	2090	414	2917	2505	2451	1415	4793	5959	6998	7107	6679	2314	5596	6236	661	3159
Fluphenazine294_up	unpublished	5290	1430	5958	3548.1	4476	4477	7310	7284	4082	4216	1048	6000	1438	2344	2296	3131	1862	6660	4531	246	7214	3369	4886	2645	2531	3499	4980	3932	2481	3828	7283	2849	4976	2959.1	2896	2897	6311	2768	1449	675	1027	6844	1395	2724	2125	6928	5250	3770
Benomyl_up	15273122 | Benomyl-treated cells | upregulated genes	2803	125	3433	251	3131	4309	3139	113	1048	5604	1149	3612	2285	847	3121	7306	3122	6898	2467	2396	4477	6059	3150	2693	2262	5741	1162	5517	629	5933	5759	747	1938	7611	7469	2244	2461	7531	2770.1	5485	1964	2033	513	4506	86	7654	6586	6036
Benomyl_dn	15273122 | Benomyl-treated cells | downregulated genes	4498	6259	2383	1202	246	3431.2	5806	6874	2602	5315	2384	539	4211	3655	385	3539	7002	4674.1	2374	5982	5437	1631	3726	5750	1976	4464	6025	6882	2261	1668	3833	812	7219	6636	6706	2274	4896	7231	4631	6848	5641	7091	4066	4777	1357.1	7387	1970	4281
Curcumin_up	24145527 | Curcumin-dependent genes	2765	1222	1595	801	2778	2221	3053	2994.1	823	5927	7150	3014	2006.1	711	6804	3325.3	4931.1	5516	1287	1733	7043.1	903	2992	2512	4623.3	2747	2877	2179.2	2831	1470	6000	2013	4189	4375.1	829	1770	5558	1052	4632	7085	3003.1	682	1105.2	6286.2	687.1	1054	2329.1	7304
Curcumin_dn	24145527 | Curcumin-dependent genes	6270	5231	5210	7072	624	6864	3968	3274	614	4214	5371	4336	1634	422	3817	6205	7537	374	4284	5166	5207	3547	3501	4858	5741	3569	3978	5206	4222	3825	6248	6675	3494	3788	5172	4195	5555	3438	7245	5222	6171	6407	7102	3361	602	510	7330	2422
6NDA_up	22430960 | Upregulation by acetylenic acid	1048	7504	320	4476	2724	535	2344	5113	2241	23	3051	7585	4077	6000	4477	3249	2515	5431	4819	7166	4128	5759	5295	1287	4818	5775.3	771	3672	2726	4432	689	909	1301	6489	4504	7306	4155.12	5683	3250	181	6068	2768	1945	3544	6229	7441	1783	251
6NDA_dn	22430960 | Downregulation by acetylenic acid	2232	3465	5904	4447	5838	4013	1700	4193.1	3341	687.1	3942.1	5225.2	5982	4632	6253	2864.1	6085	5809	667.1	2994	6415.1	2560	3789	3222	5466	7217	4616	2329.1	1601	6689	5408	6286.2	3690.2	6265	7278	2309.2	4623.3	7297	3572.3	3334	3415.1	18	6265.1	3752	5094	3354	6975	5719
Rapamycin_dn	19197361| Genes regulated by rapamycin in YEPD	4093	3478	3990	2847	2998	809	7424	4204	7485	1545	6213	5160	3419	2798	6623	6973	4479	322	6911	2259	4121	7345	6391	7320	2899	3573	6156	4105	3545	5973	2020	1868	5812	3810	6090	6676	4099	2917	7011	5906	7664	5437	6540	4587	2803	7050	508	4827
Rapamycin_up	19197361| Genes regulated by rapamycin in YEPD	6249	6993	2602	5672	111	1847	4531	97	7029	2065	3121	2946	3418	4135	2003	539	7566	3120	6656	7306	1783	5197	4940	1628	304	2686	7100	5338	5170	2942	6948	2072	5759	3591	5100	1358	1357	2192	1275
Sampagine_up	18156292 | sampangine treated cells	2048	7187	822	6898	251	717	3656	5025	2262	7325	2524	7203	828	3797	863	5161	6402	1662	2754	5673	4018	5645	3367	3297	4932	6047	7331	7042	7019	2275	1896	3559	7577	5759	6565	397	6420	4739	6183	3205	7012	585	755	4190	7485	1485	6136	10252
Sampagine_dn	18156292 | sampangine treated cells	1857	3731	797	5293	1108	3591	2179	6899	5294	6985	276	4853	907	3142	6586	3249	6570	1168	1631	781	4802	4966	5660	6993	7585	6073	3121	4556	2602	2591	2593	5672	2397	5636
Compound13_up	22574132 |Identification and Characterization of Antifungal Compounds Biofilms	7514	6139	3131	3646	4506	670.2	3419	6725	4342	6724	5877	1517	822	3672	4674.1	4551	361	4393	93	4450.1	1847	5604	7306	6229	251	113	6387	94	7077	7111.1	3733	4476	6724.1	4450	376	3675	882	2244	7481	944	4921.1	2270	2446	2396	4936.1	272	847	5722
Compound13_dn	22574132 |Identification and Characterization of Antifungal Compounds Biofilms	5615	780	489	1563	5632	6202	550	1334	4215	5645	7017	4982	2286	4099	6881	4031	3048	2540	6536	5306	2966	6755	5006	4044	4000	15	4608	7484	6937	3740	2107	1667.1	5742	1345	897	3678	2227	4827	4255	993	1598	3915	1855	1935	1930	2768	1351	4287
Compound33_up	22574132 |Identification and Characterization of Antifungal Compounds Biofilms	4773	4342	409	670.2	7313	3934	7314	4393	7384	1517	3646	3733	508	1566	1280	3548.1	4921.1	3672	6385	2385	6725	2990	7514	4941	4870	6126	1486	3419	3388	5877	3710	7422	4450	4093	7011	3669	4591	4551	6192	1363	6632	1687	7062	5850	2192	6724	2654	7534
Compound33_dn	22574132 |Identification and Characterization of Antifungal Compounds Biofilms	487	5860	113	2285	1763	5785	3234	2462	6898	2467	689	1162	2633.1	2074	5674	3537	3905	720	2461	5025	1167	5179	1237	321	5759	5770	1027	909	946	3122	344	2419	4653	2463	5517	2165	3639	1126	2369.1	1048	3971	4474	3278	1496	1149	1125	633	2738
Ampho_up	15917516 | Genome-wide expression profiling of the response to azole, polyene, echinocandin, and pyrimidine antifungal agents in Candida albicans	822	2552	6249	638	1770	3707	6402	6385	1117	4495	4082	1167	1774	4773	740	3988	1480	6202	5170	5894	3656	4526	6877	675	637	4016	2871	1585	2553	4952	4438	6208	2947	6229	4099	7201	5893	3340	7187	2707.1	4393	4673	2738	2344	6047	5025	2954
Ampho_dn	15917516 | Genome-wide expression profiling of the response to azole, polyene, echinocandin, and pyrimidine antifungal agents in Candida albicans	3646	5636	767	5674	85	3895	2397	6139	1059	1061	3117	1854	5801	6924	1263	3475	4631	7446	4211	2937	288	7043.1	1930	7312	7466	6791	4802	5591	7219	3690.2	5063	5949	7459	3732	6176	4909.1	411	6034	6312	7231	6541	1264	4623.3	979	3554	908	5073	1789.1
Ketoconazole2_up	15917516 | Genome-wide expression profiling of the response to azole, polyene, echinocandin, and pyrimidine antifungal agents in Candida albicans	7387	4082	822	2552	1770	6249	638	5958	1117	1167	6202	6877	6000	6208	4773	3707	5894	1774	2344	3682	740	4673	379	24	4526	6385	4495	3988	6073	1480	3656	675	7339	2553	6165	7676
Ketoconazole2_dn	15917516 | Genome-wide expression profiling of the response to azole, polyene, echinocandin, and pyrimidine antifungal agents in Candida albicans	3646	85	3895	1059	1061	1854	6924	3475	4211	1930	6791	7459	411	1789.1	3210	3115	1034	508	2452	2098	578	1039
Caspo1_up	15917516 | Genome-wide expression profiling of the response to azole, polyene, echinocandin, and pyrimidine antifungal agents in Candida albicans	2738	7387	4082	5958	6000	3690.2	1891	1891	6385	3117	1591	5864	4899	3854	23	3651	2515	3672	24	1680	930	6319	4947	6853.3	6854	2849	4631	1149	2672	4527	5894	2344	7676	542	5927	2659	3682	7436	3829	5542	3732	4826	922	2767	1471	6791	4077	2706
Caspo1_dn	15917516 | Genome-wide expression profiling of the response to azole, polyene, echinocandin, and pyrimidine antifungal agents in Candida albicans	3646	1930	2452	2989	2607	3669	578	1915
5_Fluorocytosine_up	15917516 | Genome-wide expression profiling of the response to azole, polyene, echinocandin, and pyrimidine antifungal agents in Candida albicans	2738	4082	5958	6000	3690.2	1891	1891	6385	3117	1591	5864	4899	3854	23	3651	2515	3672	24	1680	6319	4947	2060	2849	1149	2672	5894	2344	7676	542	5927	1789	2844	2659	6420	7436	3829	1606	5542	4826	5012	1191	7404	2959.1	2767	1471	6791	4524	2706
5_Fluorocytosine_dn	15917516 | Genome-wide expression profiling of the response to azole, polyene, echinocandin, and pyrimidine antifungal agents in Candida albicans	4715	2994	3789	7297	2988	1414	1358	493	2607	411	6073	386	4177	1986	2951	2283	4506	3001	3669	1559	1756	2989	7231	7219	198	4211	5801
Malachite_up	22006003 | In Vitro Effect of Malachite Green on Candida albicans	2107.1	5437	2877	1868	1862	2877	3997	7284	5525	1868	3967	3997	4618	1816	6745	5525	5437	4716	3160	2762	4618	3575	3575	6540	1862	3053	2762	3982	3160	3967	1098	2261	1290	3998	2048	1816	508	2371	6882	1257	6816	2584	3548.1	6816	6814	3998	251	88
Malachite_dn	22006003 | In Vitro Effect of Malachite Green on Candida albicans	2917	3962	5010	3962	2644	969	4870	2859	4885	4311	2644	7051	5806	665	172	1467	4492	7062	7219	3646	6140
Progesterone_up	17993571| responses of Pathogenic and Nonpathogenic Yeast Species to Steroids | Progesterone treatment 30 min 10-4	6000	7585	5958	5741	4716	5645	4980	251	3160	1816	2568	4618	93	7350	4309	2693	23	5713	4076	3997	979	2531	4477	2244	6554	7466	4099	1896	1065	5313	946	5025	789	2525	4056	5117	1770	903	2028	6402	6928	2340	6515	2551	6059	5811	6771	3682
Progesterone_dn	17993571| responses of Pathogenic and Nonpathogenic Yeast Species to Steroids | Progesterone treatment 30 min 10-4	2270	2286	4211	4447	2876	7502	2020	7219	7231	386	6090	1691	2170	3448	1442	3419	5806
Fluconazole_up	25182640 | Fluconazole treated SC5314 10 µg/ml 6h,	7094	1932	1766	3499	4527	4335	4476	670.2	4682	4527	1438	4527	6420	4384	5741	6084	7111.1	7056	7111.1	3668	5741	7111.1	3499	4505	6311	4873	670.2	2247	3668	4384	3668	4527	3668	3923	2809	4384	4551	4682	3908	2060	7093	629	629	1438	4773	1655	5565	7434
Flucoanzole_dn	25182640 | Fluconazole treated SC5314 10 µg/ml 6h,	4669	7484	7484	3870	5789	5789	2187	2187	2337	2337	5745	5745	5736	7414	4774	3591	2849	2849	1986	1517	1517	6399	6399	5615	5615	3230	6237	6237	6948	6948	4192	4192	390	390	5487	6010	6010	3761	5242	7586	7586	2637	2686	5870	5870	3252	244	5628
Mannichketone_up	23646117 | Antifungal Activity of Fused Mannich Ketones Triggers an Oxidative Stress Response and Is Cap1-Dependent in Candida albicans | Compound 2 30 min	113	3131	5604	3139	2285	251	5285	3443	1149	2262	6898	3121	7042	1763	5286	2396	5517	7306	847	1340	1237	3150	7531	720	2693	1048	1868	3234	3122	4309	238	1167	1162	7611	6586	4980	2500	2624	6059	6844	2461	4449	2769	1421	2244	2870	2531	1027
Mannichketone_dn	23646117 | Antifungal Activity of Fused Mannich Ketones Triggers an Oxidative Stress Response and Is Cap1-Dependent in Candida albicans | Compound 2 30 min	1932	2158	1264	1442	3040	5806	7503	7504	6073	5557	1344	2059	4657	7466	1263	171	3684	5949	4279	6317	5066	3338	6922	5753	6983	5061	4814	1890	5063	3358	6874	1306	4143	1860	2251	1224	979	5550	7442	5722
Fludioxonil_up	22918865 | Fludioxonil treated cells 20 mg_ml fludioxonil 30 min	6484	7042	5302	6486	5290	5785	7284	3365	5288	3988	86	1438	3499	822	3442	4737	4682	23	2726	5307	5079	6487	4505	3684	6000	5191	2021	3207	2706	6220.4	2772	7085	344	5466	7404	6274	4853	1700	6660	403	2107.1	3287	3048	638	1152	4216	909	4093
Fludioxonil_dn	22918865 | Fludioxonil treated cells 20 mg_ml fludioxonil 30 min	756	7609	2833	1321	1327	6200	4749	6390	176	6249	2475	3374	5760	4936.1	2499	3852	7356	3448	5465	446.1	4975	1529	699	700	2512	3439	1691	1122	5431	4847	5520	4982	1702	4590	6781	342	5915	4972	1005	5843	1505	3643	3512	7305	85	6196	862	9
AMTM_dn	21251230 | 2-Amino-nonyl-6-methoxyl-tetralin muriate (2-AMTM9 activity against Candida albicans | 3 microg_ml 6h	5437	3967	5267	2877	585	5964.2	6540	7218	4581	5305	4618	3278	6745	1067	688	6975	125	3575	2992	3003.1	395	6002	3656	3942.1	7586	1743	6265	2309.2	3755	3415.1	5927	6264.4	838.1	4632	6541	3334	6785	2852	3354	2329.1	6375	903	2275	3465	5996.1	2382	827.1	542
AMTM_up	21251230 | 2-Amino-nonyl-6-methoxyl-tetralin muriate (2-AMTM9 activity against Candida albicans | 3 microg_ml 6h	2990	6026	4505	4515	5302	677	4688	2706	1631	5216	86	5215	3732	6459	7517	6953	6445	7672	260	5178	2608	4077	215	5645	6443	1598	3682	2458	6091	3105	1149	2929	3412	4772	5379	2622	7434	1704	1945	1591	1397	5257	2108	2248	687.1	6838	424	4150
GlcNac_up	20675577 | N-acetylglucosamine (GlcNAc) 5 mM exposed cells vs glucose	2156	2157	3672	2154	5392	1066	3374	2833	5542	3670	3675	1321	4255	6202	2457	5575	5585	1124	6028	1120	5760	4527	2036	701	2355	1816	1978	3674	4975	6837	4590	3448	1327	4737	3384	1702	2125	3829	7561	7667	5193	6021	1822	473	1358	2948	7568	6363
GlcNac_dn	20675577 | N-acetylglucosamine (GlcNAc) 5 mM exposed cells vs glucose	2023	1264	3618	4335	97	5437	2762	5169	2877	254	4941	5612	1172	1258	655	1263	2179	3869	3152	691	5673	4679	2602	3684	220	5806	1614	4599	4063	5025	2308	868	6530	2204	6073	5032	111	4900	5604	255	1206	411	1224	2681	4090	4215	4211	5338
Acetate_up	18653474 | Weak Acid_induced Stress Response Acetic acid 300 mM	822	2462	2369.1	2467	3988	2073	909	4784	7227	5673	7225	5306	7550	4584	7085	69	2427	3664	4393	1363	3369	5282	6420	6557	4526	5069	3712	3318	6249	2192	711	6117	3672	4907	3713	1069	341	6248	1911	6527	3433	3448	740	6660	7053	2069	1277	6387
Acetate_dn	18653474 | Weak Acid_induced Stress Response Acetic acid 300 mM	7196	7284	3423	88	2937	5243	1517	2631	1789.1	3481	491	5505	5877	5843	2422	6345	1832	5870	3099	3350	6294	7193	3646	3159	5126	4177	7534	7310	4335	1578	6632	5225.2	3207	1199	922	2602	4261	6710
Caspo2_up	16552442 | Caspofungin-treated cells 0.125 microg_ml 30 min	7586	4910	3893	9987	1507	4211	6008	5664	2496	12211	4456	5267	3895	3618	5487	9988	9097	3629	6119	6578	5360	9534	655	2185	3962	4381	5208	6124	3478	7769	5753	5832	3874	6007	813	6989	172	5759	2942	3040	7593	5106	4093	3553	8537	6141
Caspo2_dn	16552442 | Caspofungin-treated cells 0.125 microg_ml 30 min	4082	8292	711	753	2061	6595	11225	3932	7350	3282	7330	6840	13071	5741	246	6877	6928	7329	6920	7054	7445	7339	4255	5459	5302	5995	2190	9467	7504	7359	4043	3127	6864	3615	5437	12512	1727	3548.1	6420	1618	11659	6101	7456	2706	951	7531	5799	4377
Sesamol_up	27392701| Mechanistic insights into the mode of action of anticandidal sesamol | 552 microg_ml	5078	2124	3438	4980	3548.1	4283	5912	659	5299	271	1638	1656	3366	6500	5295	424	2178.1	1395	598	7269	6507	4072	744	6650	7676	2498	2501	7193	6637	6166	7596	6568	4847	3571	4526	3612	2765	3435	756	4867	2170	4759	3600	4674.1	2613	57	1763	6271
Sesamol_dn	27392701| Mechanistic insights into the mode of action of anticandidal sesamol | 552 microg_ml	4844	5020	5112	4892	4105	6659	1699	6551	4583	473	7179	292	1977	3517	3226	5064.1	2600	4510	4738	4945	6987	4118	4233	5720	1276	2385	2998	2192	4866	6601	3040	3040	4335	2528	2837	3956	1619	1314	6734	837	1458	2800	7361	980	4889	183	1626	6470
Pterostibilene_dn	unpublished | GSE43690	993	984	946	922	922	922	90	9	88	815	809	797	79	767	7610	7586	7498	7424	7411	7398	7380	7323	7312	7297	7296	7221	7104	7093	7079	699	6920	691	6902	6899	6864	6766	6741	6675	6659	6570	657	6536	6500	6487	633	6315	6240	6119
Pterostibilene_up	unpublished | GSE43690	95	93	926	893	882	854	822	7676	7634	7561	7557	7531	7517	7447	7436	732	7306	7232	7186	7173	712	7085	708	7042	7029	7017	6948	6874	6684	668	6660	664	663	660	6595	658	6513	6389	6387	6247	6227	6208	610	6091	6081	6053	5992	5958
Calcineurin	16468987|CRZ1, a target of the calcineurin pathway in Candida albicans	6877	4443	1671	1478	24	2726	753	3615	2028	4082	7359	2929	711	851	3438	2887	3298	5602	5130	7350	6554	4688	6013	2947	1765	5995	3854	6264.3	6327	220	7296	6812	4950	7229	7585	4309	4765	3994	5544	5563	4255	675	3282	251	7085	1586	2030	3740
CNA 20 min_up	16468987|CRZ1, a target of the calcineurin pathway in Candida albicans	4418	7093	1311	3738	7411	3932	711	5242	24	2049	5714	621	246	1229	2959.1	2726	4082	2030	7469	3740	3966	7503	220	753	5070	5867	675	3298	2887	1586	7504	1765	3282	4950	851	2947	5742	6920	7296	5610	2028	6013	3770	39	1671	7359	5585	1069
CNA 20 min_dn	16468987|CRZ1, a target of the calcineurin pathway in Candida albicans	6882	1868	4943	3363	2115	7219	1172	1442	4376	195	4616	3348	5801	3322	2344	3105	655	7023	3752	1900	4334	3618	2046	1061	767	1059	5746	1339	6924	1854	1358	2568	5542	1031	6314	1098	7208	2803	7002	7678	6387	4897
CRZ1 20 min_up	16468987|CRZ1, a target of the calcineurin pathway in Candida albicans	4418	1673	246	740	4334	3966	5714	2996	3932	7486	2684	6566	5820	7436	5585	4972	2959.1	7332	1653	2026	4897	864	4082	2557	1311	3307	5952	3899	7406	5178
CRZ1 20 min_dn	16468987|CRZ1, a target of the calcineurin pathway in Candida albicans	4246	7059	4699	5348	2310.1	4631	2803	689	57	6518	2347	4371	2232	1158	6882	1862	2296	2451	2344	767	5168	4409	5288	1151	7678	642	7502	3350	3887	1031	7503	207	6314	6400	2115	3708	4135	2568	4607
Iron depriv_dn	21533276|Calcineurin signaling and membrane lipid homeostasis regulates iron mediated multidrug resistance mechanisms in Candida albicans	238	5232	2275	6906	7070	6385	3527	3354	3749	3559	5893	837	5437	1839	1839	2091	2183	2021	4495	838.1	4266	2644	1361	2871	2917	1770	5038	946	1626	7019	4616	688	3334	4223	7590	6220.4	526	526	1358	5025	18	5466	1390	1872	1517	6679	2489	1744
Iron depriv_up	21533276|Calcineurin signaling and membrane lipid homeostasis regulates iron mediated multidrug resistance mechanisms in Candida albicans	6302	1353	5063	1097	822	1354	4082	4555	7219	2768	6073	3668	4899	7310	2608	842	670.2	2515	7021	2241	1331	2959.1	338	4215	5634	699	4526	4833	2344	2107.1	3047	3554	6322	3548.1	2839	7445	3940.1	4980	2277	2701	7284	2737	5636	6973	7242	6116	251	2192
CNA_CRZ1	16468987|CRZ1, a target of the calcineurin pathway in Candida albicans	6632	4950	5806	6322	7469	3770	2785	4560	111	3298	6075	6000	5958	3538	4393	3221	3401	4082	4099	3607	4255	5170	4631	586	4309	2929	3133	1880	5791	4477	769	5288	1765	7229	408	2726	2887	2356	4765	3854	4737	4180	5070	2244	5610	215	753	851
CRZ2 OE 4h_up	29998470|Systematic gene overexpression in Candida albicans identifies a regulator of early adaptation to the mammalian gut	4690	2356	2125	4279	4765	4255	5645	4450.1	2947	7313	5025	1442	4076	6229	1224	2192	4612	1606	4082	4099	3988	3171	85	689	6021	2583.1	5607	2584	4370	1671	6249	5806	1996	2602	3893	137	449	409	5170	5605	5094	4688	3441	6489	5045	1277	2369.1	2758
CRZ2 OE 4h_dn	29998470|Systematic gene overexpression in Candida albicans identifies a regulator of early adaptation to the mammalian gut	5399	3548.1	655	7111.1	54	5288	4555	4170	5305	4716	4477	7310	7514	1048	6458	7227	2969	5455	2959.1	5843	1097	5078	7284	7502	2768	24	822	5674	2525	2613	4617	3195	6755	2172	5342.2	7567	5673	2261	2619	2114	5686	1587	2048	3332	1974	410.3	4899	3720
cup9_up	29575428|Identification of Candida albicans regulatory genes governing mucosal infection	1321	3664	2060	4682	4526	1979	467	5728	4025	3988	1562	4773	3374	4279	7080	7111.1	2048	5145	675	4450.1	5070	6408	5307	7472	670.2	203	4527	3902	5069	1405	4438	5305	4737	3526	4784	7085	5282	3895	34	7514	6249	2108	2475	4028	6489	6586	7539	2107.1
cup9_dn	29575428|Identification of Candida albicans regulatory genes governing mucosal infection	5622	4688	54	5614	3460
FLC3h_up	26248360|An Antifungal Benzimidazole Derivative Inhibits Ergosterol Biosynthesis and Reveals Novel Sterols.	4082	1631	406	922	4631	24	767	7504	6081	391	5799	2125	7312	1691	1344	2726	7455	7221	2344	3740	1598	90	3616	6877	3737	3548.1	3732	6928	6026	3615	6595	4476	6840	909	4802	677	2909	2672	4706	5379	4077	1911	5178	23	260	2030	6068	2028
FLC3h_dn	26248360|An Antifungal Benzimidazole Derivative Inhibits Ergosterol Biosynthesis and Reveals Novel Sterols.	3895	1847	1051	6688	7668	1327	4616	6925	6078	5779	2796	6010	1321	2475	1115	6924	3940	6190	113	3475	6169	7447	3981	1655	3642	3752	3522	3111	6993	7100	3664	176	385	5188	7218	3263	1816	7634	4945	1996	4947	4459	6937	6287	7586	6326	1116	4450
crz1_reg_up	27941860|Lactate signalling regulates fungal _-glucan masking and immune evasion	6249	2038	1691	6757	2591	4342	6817	2587	4690	270	4212	3669	2356	3997	5334	33	2062	5338	2846	6248	1476	4255	4631	7460	953.1	910	535	1277	6886	164	2762	4942	5814.1	721	5784	5917	1608	7222	1930	3264.1	3893	6021	5620	993	904	3537	6321	787.1
crz1_reg_dn	27941860|Lactate signalling regulates fungal _-glucan masking and immune evasion	4213	3374	5753	751	1920	84	1438	4668	6236	5220	6873.1	4459	414	3626	7199	4962	5741	2564	3831	6968	7422	7159	6828	6298	1968.1	6660	444	3760	1360	2090	2018	4304	2952	465	1609	1589	2604	4096	3630	5014	6659	7565	1772	5557	6770	3220	6520	5066
[truncated: 977 more columns]
