# Supplementary material for: Identification and Characterization of Mediators of Fluconazole Tolerance in Candida albicans
Source: Front Microbiol. 2020 Nov 11;11:591140. doi: 10.3389/fmicb.2020.591140 (PMC7686038; doi:10.3389/fmicb.2020.591140)
Supplement: Supplementary file 9 [file Data_Sheet_9.XLSX]

## Sheet: Feuil1
Gene name	Fold-change ratios					Description
(CRZ1/Calcineurin dependent are highlighted in orange)	DSY4452/DSY4454	DSY4588/DSY4454	DSY4588/DSY4452	DSY4452/SC5314	DSY4454/SC5314
orf19.3499	7.23849	6.11974	0.845444	36.7262	5.07373	Secreted potein; Hap43-repressed; fluconazole-induced; regulated by Tsa1, Tsa1B under H2O2 stress conditions; induced by Mnl1p under weak acid stress; Spider biofilm induced
MRV1	4.43314	6.15571	1.38857	0.771866	0.174113	Ortholog of Candida albicans WO-1 : CAWG_03682
orf19.4706	3.43286	2.90164	0.845255	1.94151	0.565568	Protein of unknown function; induced in cyr1 or ras1 mutant; induced by fluconazole, by alpha pheromone in SpiderM medium and during oralpharyngeal candidasis; Spider biofilm induced
orf19.675	2.93979	2.69588	0.917032	1.87148	0.636601	Cell wall protein; induced in core stress response and core caspofungin response; iron-regulated; amphotericin B, ketoconazole, and hypoxia induced; regulated by Cyr1, Ssn6; induced in oralpharyngeal candidasis; Spider biofilm repressed
INN1	2.83303	1.9349	0.682979	2.58205	0.91141	Protein with similarity to S. cerevisiae Inn1p, which is an essential protein of the contractile actomyosin ring required for ingression of the plasma membrane into the bud neck during cytokinesis; contains a C2 membrane targeting domain
orf19.675.1	2.71565	2.45578	0.904305	0.587317	0.216271	Putative adhesin-like protein
RTA2	2.70614	1.90369	0.703473	0.788187	0.291259	Flippase; sphingolipid long chain base release; mediates calcineurin-dependent resistance to azoles; stress-associate; Plc1, Ca2+, calcineurin-regulated; ketoconazole, caspofungin induced; Spider biofilm induced; flow biofilm repressed
orf19.6554	2.40003	2.35064	0.97942	2.80284	1.16783	Regulator of calcineurin; regulated by calcineurin-Crz1 pathway; feedback regulator of calcineurin-dependent signaling; Hap43-repressed; induced by ketoconazole, hypoxia, during growth in the mouse cecum; Spider biofilm induced
PIR1	2.34753	2.2275	0.948871	0.464308	0.197786	1,3-beta-glucan-linked cell wall protein; N-mannosylated, O-glycosylated by Pmt1; cell wall defect in het mutant; Hog1/fluconazole/hypoxia induced; iron/Efg1/Plc1/temp regulated; flow model biofilm induced; hyphal, Spider biofilm repressed
PMC1	2.20871	1.68254	0.761777	1.92921	0.873455	Vacuolar calcium P-type ATPase; transcript regulated by calcineurin and fluconazole; mutant shows increased resistance to fluconazole, lithium; increased sensitivity to calcium; Spider biofilm induced
orf19.5290	2.19813	1.47084	0.669134	1.24738	0.567473	Protein of unknown function; repressed by Sfu1; Hap43-induced gene
orf19.3615	2.1586	2.46676	1.14276	2.64027	1.22314	Protein of unknown function; induced in core caspofungin response; expression upregulated in an ssr1 null mutant; induced by nitric oxide independent of Yhb1p
orf19.733	2.15116	1.89862	0.882606	1.0092	0.469145	Ortholog(s) have endoplasmic reticulum localization
DDR48	2.147	2.74556	1.27879	3.83156	1.78461	Immunogenic stress-associated protein; filamentation regulated; induced by benomyl/caspofungin/ketoconazole or in azole-resistant strain; Hog1, farnesol, alkaline repressed; stationary phase enriched; Spider, flow model biofilm induced
orf19.2726	2.14491	1.72465	0.804068	2.24112	1.04486	Putative plasma membrane protein; Plc1-regulated; Spider biofilm induced
orf19.2445	2.11224	1.47571	0.698649	0.5793	0.274259	Putative dicarboxylic amino acid permease; fungal-specific (no human or murine homolog); induced by alpha pheromone in SpiderM medium
orf19.7296	2.05982	1.76539	0.857063	0.841414	0.40849	Putative cation conductance protein; similar to stomatin mechanoreception protein; plasma-membrane localized; induced by Rgt1; rat catheter and Spider biofilm induced
CHS2	2.05828	2.15356	1.04629	3.13724	1.52421	Chitin synthase; nonessential; required for wild-type chitin deposition in hyphae; transcript regulated during dimorphic transition; Chs1 and Chs2, but not Chs3, are inhibited by the protoberberine HWY-289; flow model biofilm repressed
PPT1	1.96599	1.05617	0.537217	11.8386	6.02171	Putative serine/threonine phosphatase; induced in high iron
orf19.2125	1.94144	1.98014	1.01993	2.97188	1.53076	Protein of unknown function; GlcNAc-induced protein; Spider biofilm induced; rat catheter biofilm repressed
orf19.1562	1.80167	2.04571	1.13545	6.19155	3.43656	Protein of unknown function; flow model biofilm induced; Spider biofilm induced; repressed by alpha pheromone in SpiderM medium
orf19.5274	1.77414	1.93286	1.08946	0.629493	0.354816	Ortholog(s) have cellular bud neck, cellular bud tip, cytoplasm localization
orf19.711	1.74054	1.1439	0.657208	0.504994	0.290136	Protein of unknown function; induced by nitric oxide; predicted ORF from Assembly 19; removed from Assembly 20; restored based on transcription data
orf19.5861.1	1.73587	1.86686	1.07546	0.703061	0.405021	Protein of unknown function; Spider biofilm induced
UTR2	1.71526	0.956271	0.557507	3.55023	2.06979	Putative GPI anchored cell wall glycosidase; role in adhesion, hyphal growth on Spider (not serum) medium; chitin-binding, glycosyl hydrolase domains; induced during cell wall regeneration; mRNA in yeast-form cells; Spider biofilm induced
orf19.1430	1.7065	1.31629	0.771338	1.6525	0.96836	Ortholog of C. parapsilosis CDC317 : CPAR2_402120, C. dubliniensis CD36 : Cd36_43870, Lodderomyces elongisporus NRLL YB-4239 : LELG_04437 and Candida orthopsilosis Co 90-125 : CORT_0E02170
CRH11	1.63237	1.77843	1.08948	3.21958	1.97234	GPI-anchored cell wall transglycosylase, putative ortholog of S. cerevisiae Crh1p; predicted glycosyl hydrolase domain; similar to Csf4p and to antigenic A. fumigatus Aspf9; predicted Kex2p substrate; caspofungin-induced
SAP9	1.62783	0.850828	0.522675	0.776955	0.477294	Secreted aspartyl protease; roles in adhesion, cell surface integrity; induced by antifungal drugs, stationary phase, or in white-phase cells; farnesol-downregulated in biofilm; autocatalytic processing; GPI-anchor; Spider biofilm induced
CHO1	1.62755	1.79385	1.10218	2.25607	1.38618	Putative phosphatidylserine synthase; ortholog of S. cerevisiae CHO1; transposon mutation affects filamentous growth; regulated by Nrg1, Tup1
RBR1	1.58286	1.19248	0.753372	0.164541	0.103952	Glycosylphosphatidylinositol (GPI)-anchored cell wall protein; required for filamentous growth at acidic pH; expression repressed by Rim101 and activated by Nrg1; Hap43-induced
IFU5	1.54041	1.5925	1.03382	1.63609	1.06211	Predicted membrane protein; estradiol-induced; upregulation associated with CDR1 and CDR2 overexpression or fluphenazine; putative drug-responsive regulatory site; similar to S. cerevisiae Wwm1p; Hap43-repressed; Spider biofilm repressed
KTR4	1.50998	1.36389	0.903249	0.399158	0.264346	Mannosyltransferase; induced during cell wall regeneration; fungal-specific (no human or murine homolog); Bcr1-repressed in RPMI a/a biofilms
LIG4	1.50251	2.19433	1.46045	1.05545	0.70246	DNA ligase; mRNA detected in yeast-form and pseudohyphal cells, induced upon hyphal induction; suppresses S. cerevisiae ime1-1 mutant IME2 transcription defect; required for wild-type filamentous growth and wild-type pathogenesis
MNN15	1.49885	0.830108	0.553831	3.89421	2.59814	Putative alpha-1,3-mannosyltransferase; predicted role in protein O-linked glycosylation; Spider biofilm induced
PGA52	1.48359	1.05291	0.709707	1.0667	0.718999	GPI-anchored cell surface protein of unknown function; Hap43p-repressed gene; fluconazole-induced; possibly an essential gene, disruptants not obtained by UAU1 method
orf19.6838	1.45967	1.50524	1.03122	0.277466	0.190088	Putative protein of unknown function, transcript upregulated in clinical isolates from HIV+ patients with oral candidiasis; Spider biofilm induced
SCP1	1.4505	0.913739	0.629949	4.43589	3.05819	Putative cortical actin cytoskeleton protein; constitutive expression independent of MTL or white-opaque status
HOL1	1.44669	1.18339	0.817999	5.74622	3.97198	Putative MFS transporter; regulated by Nrg1; macrophage/pseudohyphal-repressed; induced by alpha pheromone in SpiderM medium; possibly an essential gene, disruptants not obtained by UAU1 method
orf19.5799	1.4287	1.62074	1.13442	2.62637	1.8383	Ortholog(s) have cytoplasm localization
orf19.5069	1.40779	1.25549	0.891812	3.66779	2.60535	Ortholog of S. cerevisiae Sae3; meiosis specific protein involved in DMC1-dependent meiotic recombination in S. cerevisiae; Spider biofilm induced
orf19.6117	1.4059	0.952142	0.677248	1.64887	1.17283	S. pombe ortholog SPAC5D6.04 is a predicted auxin family transmembrane transporter; ketoconazole and hypoxia induced
orf19.6920	1.35982	0.604071	0.444229	4.58907	3.37477	Protein of unknown function; induced during chlamydospore formation in both C. albicans and C. dubliniensis; Hap43-induced gene; Spider biofilm induced; F-12/CO2 early biofilm induced
AGP2	1.3597	0.446978	0.328734	0.593142	0.436232	Amino acid permease; hyphal repressed; white-opaque switch regulated; induced in core caspofungin response, during cell wall regeneration, by flucytosine; regulated by Sef1, Sfu1, and Hap43; rat catheter and Spider biofilm induced
orf19.5896	1.3533	2.11757	1.56475	0.193769	0.143183	Protein of unknown function; induced by alpha pheromone in SpiderM medium
orf19.6315	1.35073	1.16198	0.86026	4.80281	3.55572	Ortholog of C. dubliniensis CD36 : Cd36_30140, C. parapsilosis CDC317 : CPAR2_204040, Candida tenuis NRRL Y-1498 : CANTEDRAFT_114703 and Debaryomyces hansenii CBS767 : DEHA2G22880g
UAP1	1.34062	0.710227	0.529774	4.83269	3.60482	UDP-N-acetylglucosamine pyrophosphorylase, catalyzes biosynthesis of UDP-N-acetylglucosamine from UTP and N-acetylglucosamine 1-phosphate; functional homolog of S. cerevisiae Qri1p; alkaline upregulated
orf19.35.1	1.34013	1.8679	1.39382	1.90274	1.41982	Protein of unknown function
orf19.3854	1.3292	0.65541	0.493085	2.82658	2.12652	Ortholog of S. cerevisiae Sat4; amphotericin B induced; clade-associated gene expression; Spider biofilm induced
orf19.1910	1.27521	0.831719	0.652224	0.834056	0.654057	Predicted NADH-dependent flavin oxidoreductase; Hap43-repressed gene
PGA37	1.26228	1.38089	1.09396	0.84673	0.670792	Putative GPI-anchored protein; Hap43-repressed; Spider biofilm induced
TPK1	1.25886	0.637385	0.506321	2.05295	1.63081	cAMP-dependent protein kinase catalytic subunit; Tpk2 isoform; control of morphogenesis and stress response; WT nuclear localization requires Bcy1; produced during stationary, not exponential growth; rat catheter and Spider biofilm induced
orf19.2887	1.2561	2.2016	1.75273	0.529599	0.421623	Ortholog in S. cerevisiae is localizedto the bud, mating projection tip, and associates with ribosomes; Spider biofilm induced
PGA31	1.25182	1.81214	1.44761	2.30916	1.84464	Cell wall protein; putative GPI anchor; expression regulated upon white-opaque switch; induced by Congo Red and cell wall regeneration; Bcr1-repressed in RPMI a/a biofilms
IML2	1.25102	0.933512	0.746202	1.66649	1.33211	Protein of unknown function; early-stage flow model biofilm induced; Hap43-repressed; Spider biofilm repressed
orf19.3713	1.24841	0.911952	0.730491	1.5152	1.2137	Protein of unknown function; flow model biofilm induced; Spider biofilm induced; induced by Mnl1 under weak acid stress; transcript detected in high-resolution tiling arrays
orf19.5535	1.23637	1.18565	0.958981	1.67264	1.35287	Predicted membrane transporter, member of the anion:cation symporter (ACS) family, major facilitator superfamily (MFS)
VPS1	1.23389	1.25133	1.01413	1.67925	1.36094	Dynamin-family GTPase-related protein; induced upon adherence to polystyrene; regulated by Gcn2p and Gcn4p
orf19.7348	1.22875	1.24278	1.01142	1.84031	1.49771	Ortholog of Candida albicans WO-1 : CAWG_02878
ACO1	1.22737	0.755408	0.615467	1.01357	0.825803	Aconitase; induced in high iron; 2 upstream CCAAT motifs; amino acid starvation (3-AT), amphotericin B, phagocytosis, farnesol induced; Hap43, fluconazole-repressed; Gcn4-regulated; antigenic in infection; flow and Spider biofilm repressed
orf19.1722	1.22401	0.839005	0.685456	1.31525	1.07454	Ortholog of Candida albicans WO-1 : CAWG_02462
orf19.192	1.22285	1.31752	1.07742	1.39323	1.13933	Ortholog of C. dubliniensis CD36 : Cd36_19320, C. parapsilosis CDC317 : CPAR2_209670, Candida tenuis NRRL Y-1498 : CANTEDRAFT_113478 and Debaryomyces hansenii CBS767 : DEHA2C15136g
orf19.3815	1.21707	1.35907	1.11667	0.804075	0.660662	Has domain(s) with predicted ubiquitin thiolesterase activity and role in ubiquitin-dependent protein catabolic process
orf19.3712	1.2078	0.848709	0.702687	1.29278	1.07035	Protein of unknown function; induced by Mnl1 under weak acid stress; flow model biofilm induced; Spider biofilm induced
PTP2	1.19566	0.734971	0.614698	0.22971	0.192119	Predicted protein tyrosine phosphatase; involved in regulation of MAP kinase Hog1 activity; induced by Mnl1 under weak acid stress; rat catheter and Spider biofilm induced
orf19.3737	1.19508	1.72745	1.44547	1.50435	1.25878	Protein with a Vps9 vacuolar protein sorting protein domain; Hap43-repressed; repressed by ciclopirox olamine; Spider biofilm induced
TIM13	1.1931	0.688618	0.577164	3.66841	3.07468	Predicted mitochondrial intermembrane space protein with a role in protein import into mitochondria
DFI1	1.18207	0.839883	0.710519	3.06227	2.5906	Cell-surface associated glycoprotein; promotes activation of Cek1 in a matrix-dependent manner; N-glycosylated; Spider biofilm induced
orf19.3535	1.17391	0.909898	0.7751	2.25618	1.92194	Ortholog(s) have cellular bud neck, fungal-type vacuole localization
CHS8	1.16493	1.28529	1.10332	2.82941	2.42882	Chitin synthase required for synthesis of long-chitin fibrils; nonessential; 8 or 9 membrane spanning regions; mRNA present in yeast and hyphae; induced during cell wall regeneration; flow model biofilm repressed
CRG1	1.16177	1.05561	0.908621	7.47005	6.42988	Methyltransferase involved in sphingolipid homeostasis, methylates a drug cantharidin; decreased expression in hyphae compared to yeast; expression regulated during planktonic growth; flow model biofilm induced; Hap43-repressed gene
orf19.3655	1.15503	1.73089	1.49857	4.3922	3.80268	Ortholog of C. dubliniensis CD36 : Cd36_60640, C. parapsilosis CDC317 : CPAR2_602930, Candida tenuis NRRL Y-1498 : CANTEDRAFT_115038 and Pichia stipitis Pignal : PICST_31932
PHR2	1.15294	0.743932	0.645246	0.746196	0.647209	Glycosidase; role in vaginal not systemic infection (low pH not neutral); low pH, high iron, fluconazole, Hap43-induced; Rim101-repressed at pH8; rat catheter biofilm induced; Bcr1-repressed in RPMI a/a biofilms
NCE103	1.1495	0.733946	0.638491	1.26609	1.10143	Carbonic anhydrase; converts of CO2 to bicarbonate; essential for virulence in host niches with limited CO2, normal white-opaque switch; Mnl1-induced in weak acid stress; Hap43-induced gene; F-12/CO2, rat catheter, Spider biofilm induced
RCT1	1.14053	1.2063	1.05767	1.68418	1.47667	Fluconazole-induced protein; Ras1, Cyr1 repressed and Efg1 induced; regulated by Nrg1, Tup1, Tbf1, Ssn6; induced in oralpharyngeal candidasis; rat catheter biofilm repressed
orf19.4376	1.11915	0.984249	0.879464	5.11909	4.5741	Protein of unknown function; Spider biofilm induced
orf19.7504	1.11847	0.868509	0.776514	2.01542	1.80194	Ortholog of S. cerevisiae Rts3; a component of the protein phosphatase type 2A complex; Plc1-regulated; induced in core caspofungin response; Spider biofilm induced
orf19.4690	1.11259	1.59715	1.43553	0.437831	0.393526	NRAMP metal ion transporter domain-containing protein; induced by nitric oxide independent of Yhb1; flow model biofilm induced; rat catheter biofilm repressed
orf19.5814.1	1.10409	0.857855	0.77698	0.0401632	0.0363768	Ortholog of Debaryomyces hansenii CBS767 : DEHA2E07062g, Spathaspora passalidarum NRRL Y-27907 : SPAPADRAFT_60773 and Candida albicans WO-1 : CAWG_04278
ZCF39	1.10305	0.760892	0.689808	1.44648	1.31135	Zn(II)2Cys6 transcription factor; mutants are viable; filament induced; required for yeast cell adherence to silicone substrate; Spider biofilm induced
SDH12	1.09111	0.867417	0.794983	1.39947	1.28261	Succinate dehydrogenase; soluble protein in hyphae; macrophage-downregulated protein level; downregulated by Efg1p; repressed by nitric oxide; protein present in exponential and stationary growth phase yeast cultures; Hap43p-repressed gene
SLD1	1.07673	0.952904	0.885001	1.64001	1.52314	Sphingolipid delta-8 desaturase; catalyzes desaturation at C8 in the long-chain base moiety of ceramides in glucosylceramide synthesis, important for virulence; ketoconazole and hypoxia induced; Hap43-repressed; Spider biofilm induced
VPS21	1.07233	1.11809	1.04268	1.40621	1.31137	Late endosomal Rab small monomeric GTPase involved in transport of endocytosed proteins to the vacuole; involved in filamentous growth and virulence; Spider biofilm induced
AAP1	1.06707	0.979293	0.917741	1.70043	1.59355	Putative amino acid permease; fungal-specific; possibly essential, disruptants not obtained by UAU1 method; Spider biofilm induced
orf19.6660	1.05891	0.99208	0.936888	2.03426	1.92109	Protein of unknown function; mRNA binds to She3; Hap43-repressed; rat catheter and flow model biofilm induced
orf19.6758	1.05466	1.11239	1.05474	3.84183	3.64274	Predcted glucose 1-dehydrogenase (NADP+); rat catheter biofilm repressed
orf19.1070	1.05321	1.29257	1.22726	1.04206	0.989415	Ortholog(s) have cytoplasm localization
orf19.5876	1.04384	1.24964	1.19715	0.604988	0.579577	Protein of unknown function; Cyr1-repressed; induced by alpha pheromone in SpiderM medium; rat catheter and Spider biofilm induced
PLC2	1.03636	0.846576	0.816877	1.09758	1.05907	Phosphatidylinositol (PtdIns)-specific phospholipase C (PI-PLC); predicted type 2 membrane protein; role in, and regulated by, filamentation, Nrg1 and Tup1; no mouse systemic virulence role; orf19.5797 and orf19.1586 are almost identical
CEK1	1.02623	1.1352	1.10618	1.34815	1.3137	ERK-family protein kinase; required for wild-type yeast-hypha switch, mating efficiency, virulence in mice; Cst20-Hst7-Cek1-Cph1 MAPK pathway regulates mating, and invasive hyphal growth under some conditions; Spider biofilm induced
MNN11	1.01846	0.757673	0.74394	3.07877	3.02297	Ortholog(s) have alpha-1,2-galactosyltransferase activity, alpha-1,6-mannosyltransferase activity
SEF2	1.0177	1.43741	1.41241	2.7129	2.66572	Zn(II)2Cys6 transcription factor, required for normal resistance to copper; repressed by Sfu1 in high-iron conditions; regulated by Sef1, Sfu1, and Hap43; rat catheter and Spider biofilm induced
orf19.4658	1.01317	1.3334	1.31607	0.729603	0.72012	RING finger and CHY zinc finger domain-containing protein; mutant are viable
orf19.5728	0.995862	0.554419	0.556723	4.46007	4.47861	Putative cytochrome P450; Spider biofilm induced
orf19.7347	0.994548	0.944988	0.950169	1.79589	1.80574	Ortholog(s) have ubiquitin-protein ligase activity, role in ER-associated ubiquitin-dependent protein catabolic process and endoplasmic reticulum membrane localization
orf19.3828	0.992503	0.732266	0.737798	0.425344	0.428557	Ortholog of Candida albicans WO-1 : CAWG_03357
orf19.851	0.987973	1.31037	1.32632	0.0413498	0.0418532	Protein of unknown function; repressed by Rim101; negatively modulates intracellular ATP levels during the development of azole resistance; induced by Ca(2+) in a calcineurin-dependent manner; Spider biofilm induced
HGT2	0.9866	4.814	4.87938	0.576727	0.58456	Putative MFS glucose transporter; 20 member C. albicans glucose transporter family; 12 probable membrane-spanning segments; expressed in rich medium with 2% glucose; rat catheter and Spider biofilm induced
orf19.6035	0.981375	0.696313	0.709528	1.81086	1.84523	Protein of unknown function; repressed by nitric oxide
SET3	0.978953	1.39831	1.42837	1.26247	1.28962	NAD-dependent histone deacetylase; mutations affect filamentous growth; genetic evidence suggests Set3/Hos2 function as a complex to regulate white-opaque switching, morphogenesis, and virulence; flow model biofilm induced
orf19.5095	0.977702	1.19924	1.22659	0.503922	0.515415	Putative oxysterol-binding protein; caspofungin induced; possibly an essential gene, disruptants not obtained by UAU1 method
KRE1	0.977125	0.569897	0.583238	10.5239	10.7703	Cell wall glycoprotein; beta glucan synthesis; increases glucan content in S. cerevisiae kre1, complements killer toxin sensitivity; caspofungin induced; Spider/rat catheter/flow model biofilm induced; Bcr1-repressed in RPMI a/a biofilms
ORM1	0.973702	1.1369	1.16761	1.73272	1.77952	Putative endoplasmic reticulum membrane protein; Hap43p-repressed gene; mutation confers hypersensitivity to aureobasidin A
orf19.5256	0.969132	1.05229	1.0858	0.20361	0.210096	Protein of unknown function; Hap43-repressed gene; induced by alpha pheromone in SpiderM medium
orf19.5869	0.96068	1.16151	1.20905	0.957542	0.996734	Ortholog(s) have role in metal ion transport, protein targeting to vacuole, ubiquitin-dependent protein catabolic process and endoplasmic reticulum, fungal-type vacuole membrane localization
orf19.7357	0.957067	0.807483	0.843707	2.42292	2.53161	Ortholog(s) have role in coenzyme A biosynthetic process and cytosol, nucleus localization
FAS2	0.955928	0.83718	0.875777	1.56306	1.63512	Alpha subunit of fatty-acid synthase; required for virulence in mouse systemic infection and rat oropharyngeal infection models; regulated by Efg1; fluconazole-induced; amphotericin B repressed; flow model and Spider biofilm repressed
GYP1	0.952947	1.76189	1.84888	0.582231	0.61098	Putative Cis-golgi GTPase-activating protein; transcript regulated by Nrg1, Mig1, and Tup1
MIT1	0.947113	0.753525	0.795601	1.16507	1.23013	Mannosylinositol phosphorylceramide (MIPC) synthase catalytic subunit; sphingolipid biosynthesis; fluconazole, caspofungin induced; macrophage-repressed; Spider biofilm induced
orf19.6520	0.939834	0.913764	0.972261	2.08482	2.21828	Putative allantoate permease; fungal-specific (no human or murine homolog)
orf19.6558	0.938937	0.818405	0.871629	1.2439	1.3248	Has domain(s) with predicted zinc ion binding activity, role in ER to Golgi vesicle-mediated transport, intracellular protein transport and COPII vesicle coat localization
ERG4	0.937687	1.61693	1.72438	2.15002	2.29289	Protein similar to sterol C-24 reductase; shows Mob2p-dependent hyphal regulation; fluconazole-induced; caspofungin repressed; rat catheter biofilm repressed
orf19.4657	0.936084	1.06353	1.13614	0.459663	0.491049	Ortholog(s) have phosphoprotein phosphatase activity, role in negative regulation of phospholipid biosynthetic process, nuclear envelope organization and Nem1-Spo7 phosphatase complex, integral to membrane, mitochondrion localization
orf19.225	0.92198	0.76824	0.833251	1.58974	1.72427	Predicted 2-hydroxyacid dehydrogenase; Hap43-repressed gene
orf19.5284	0.921688	1.06996	1.16087	0.184903	0.200614	Dubious open reading frame
orf19.4014	0.920113	1.11415	1.21088	1.04255	1.13306	Planktonic growth-induced gene
HAP3	0.91804	2.27568	2.47884	3.96757	4.32178	Predicted CCAAT-binding transcription factor that regulates respiration; Cap2-dependent induction in low iron; opaque specific, alkaline, ciclopirox olamine induced; regulated by Sef1, Sfu1, Hap43; Bcr1-regulated in RPMI a/a biofilms
COQ4	0.91469	0.983127	1.07482	1.87116	2.04568	Protein with a putative role in coenzyme Q biosynthesis; transcriptionally induced by interaction with macrophage; Hap43p-repressed gene
ERG28	0.909753	0.918531	1.00965	4.76057	5.23281	Ortholog(s) have protein binding, bridging activity, role in ergosterol biosynthetic process and endoplasmic reticulum membrane localization
orf19.4013	0.906191	1.27861	1.41098	1.39665	1.54124	Putative protein of unknown function; Hap43p-repressed gene; S. cerevisiae ortholog YHR045W localizes to the endoplasmic reticulum
ERG7	0.902279	1.1389	1.26225	1.26889	1.40631	2,3-epoxysqualene-lanosterol cyclase (lanosterol synthase), conversion of 2,3-oxidosqualene to lanosterol in sterol biosynthesis; fluconazole-induced; possibly essential, disruptants not obtained by UAU1 method; rat catheter biofilm induced
ANT1	0.901051	0.631227	0.700545	0.371637	0.412448	Peroxisomal adenine nucleotide transporter; role in beta-oxidation of medium-chain fatty acid and peroxisome proliferation; rat catheter biofilm induced
orf19.3214	0.897154	0.751098	0.837201	2.30858	2.57322	Alpha/beta-HydrolasE superfamily protein; membrane-localized
MCS7	0.893725	0.836192	0.935626	1.71984	1.92435	S. cerevisiae ortholog Mcs7 has a role in reciprocal meiotic recombination; Spider biofilm repressed
CTA4	0.891482	0.719067	0.806597	0.741557	0.831825	Zn(II)2Cys6 transcription factor; induced by nitric oxide; induced by Mnl1 under weak acid stress; repressed upon adherence to polystyrene; Hap43-repressed; Spider biofilm induced
orf19.5894	0.89136	0.758998	0.851505	0.171209	0.192076	Ortholog of S. cerevisiae : YEL023C, C. glabrata CBS138 : CAGL0I03168g, C. dubliniensis CD36 : Cd36_84380, Candida tenuis NRRL Y-1498 : CANTEDRAFT_101635 and Pichia stipitis Pignal : PICST_19384
DAG7	0.884839	0.537998	0.608018	0.00596692	0.00674351	Secretory protein; a-specific, alpha-factor induced; mutation confers hypersensitivity to toxic ergosterol analog; fluconazole-induced; induced during chlamydospore formation in C. albicans and C. dubliniensis
ERG9	0.880582	0.759048	0.861985	1.94454	2.20824	Putative farnesyl-diphosphate farnesyl transferase (squalene synthase); sterol biosynthesis pathway; likely essential for growth; regulated by fluconazole, lovastatin; amphotericin B, caspofungin repressed; Spider biofilm repressed
SAH1	0.879598	0.974785	1.10822	1.66594	1.89398	S-adenosyl-L-homocysteine hydrolase; sulfur amino acid metabolism; antigenic in human; alkaline-, fluconazole-induced expression; Gcn4-regulated; amino acid starvation (3-AT) repressed; flow model biofilm induced; Spider biofilm repressed
orf19.6569	0.879497	0.694752	0.789943	0.605888	0.688903	Predicted transmembrane transporter; induced during chlamydospore formation in both C. albicans and C. dubliniensis
ERG24	0.877611	1.0808	1.23152	1.10794	1.26245	C-14 sterol reductase, has a role in ergosterol biosynthesis; mutation confers increased sensitivity to dyclonine; rat catheter and Spider biofilm repressed
orf19.4128	0.876564	1.03519	1.18096	0.473225	0.539864	Ortholog of C. dubliniensis CD36 : Cd36_19390, C. parapsilosis CDC317 : CPAR2_209600, Candida tenuis NRRL Y-1498 : CANTEDRAFT_134010 and Debaryomyces hansenii CBS767 : DEHA2C14960g
PET9	0.875317	0.634753	0.72517	1.81918	2.07831	Mitochondrial ADP/ATP carrier protein involved in ATP biosynthesis; possible lipid raft component; 3 predicted transmembrane helices; flucytosine induced; ketoconazole-induced; downregulated by Efg1p
BTS1	0.872304	1.48194	1.69888	0.471045	0.540001	Putative geranylgeranyl diphosphate synthase; repressed by benomyl treatment; Spider biofilm induced
orf19.6859	0.87175	0.826585	0.94819	0.346212	0.397146	Ortholog of C. dubliniensis CD36 : Cd36_44860, Candida tropicalis MYA-3404 : CTRG_04054 and Candida albicans WO-1 : CAWG_03295
ERG1	0.870474	0.961087	1.1041	1.28902	1.48083	Squalene epoxidase, epoxidation of squalene to 2,3(S)-oxidosqualene; ergosterol biosynthesis; allylamine antifungal drug target; NADH reducing cofactor but S. cerevisiae Erg1 uses NADPH; flow model biofilm induced; Spider biofilm repressed
orf19.90	0.86893	1.32294	1.52249	1.17095	1.34757	Ortholog(s) have cytoplasm localization
orf19.4550	0.865753	0.98742	1.14053	0.199027	0.229889	Predicted MFS membrane transporter, member of the drug:proton antiporter (12 spanner) (DHA1) family; flow model biofilm induced
INO1	0.865144	0.443955	0.513157	0.537814	0.621646	Inositol-1-phosphate synthase; antigenic in human; repressed by farnesol in biofilm or by caspofungin; upstream inositol/choline regulatory element; glycosylation predicted; rat catheter, flow model induced; Spider biofilm repressed
orf19.4865	0.863925	0.979845	1.13418	1.49212	1.72714	Ortholog(s) have phosphatidylinositol-3,5-bisphosphate 5-phosphatase activity, phosphatidylinositol-3-phosphatase activity, phosphatidylinositol-4-phosphate phosphatase activity and role in phosphatidylinositol dephosphorylation
HEM1	0.862892	0.516896	0.599028	1.09352	1.26727	Putative 5-aminolevulinate synthase; caspofungin repressed; induced by high iron, nitric oxide; regulated by Ssn6; Hap43-repressed; Spider biofilm induced
BMT4	0.86097	0.598399	0.695029	0.191315	0.222209	Beta-mannosyltransferase; for elongation of beta-mannose chains on the acid-labile fraction of cell wall phosphopeptidomannan; 9-gene family member; regulated by Tsa1, Tsa1B; flow model biofilm induced; rat catheter biofilm repressed
ISU1	0.859231	0.635836	0.740005	2.23814	2.60482	Protein with similarity to NifU; possible role in iron-sulfur cluster biogenesis; induced in low iron; rat catheter biofilm induced; rat catheter and Spider biofilm induced
HOS3	0.856013	0.789981	0.922861	0.446874	0.522041	Histone deacetylase; similar to S. cerevisiae Hos3p; greater expression and longer mRNA in white cells, compared to opaque cells; has conserved deacetylation motif
CTN3	0.854626	2.08818	2.44338	0.322592	0.377465	Peroxisomal carnitine acetyl transferase; no obvious metabolic, hyphal, virulence defects in Ura+ strain; induced by macrophage engulfment, hyphal growth, starvation, nonfermentable carbon sources; rat catheter, Spider biofilm induced
IFF5	0.8535	1.62359	1.90227	0.957237	1.12154	Putative GPI-anchored protein; adhesin-like protein; possibly an essential gene, disruptants not obtained by UAU1 method
HEM13	0.853393	0.711665	0.833924	1.90042	2.2269	Coproporphyrinogen III oxidase; antigenic; on yeast cell surface, not hyphae; iron-regulated expression; Hap43, macrophage-repressed; farnesol-induced; possibly essential; flow model biofilm induced; rat catheter, Spider biofilm repressed
orf19.2278	0.853344	0.853525	1.00021	1.14255	1.33891	Putative 20S proteasome assembly protein; filament induced; induced by alpha pheromone in SpiderM medium
DAL52	0.849633	1.91434	2.25314	0.343708	0.404536	Putative allantoate permease; mutant is viable; similar but not orthologous to S. cerevisiae Dal5
orf19.1765	0.848417	0.494695	0.58308	1.4171	1.67029	Secreted protein; fluconazole-induced
orf19.6045	0.84767	0.939392	1.10821	1.38728	1.63658	Putative phosphatidylserine decarboxylase; involved in phosphatidylethanolamine; Spider biofilm repressed
orf19.223	0.844575	0.603365	0.7144	0.983953	1.16503	Putative serine/threonine protein kinase; Hap43-repressed; induced by prostaglandins; possibly an essential gene, disruptants not obtained by UAU1 method; flow model biofilm induced; Spider biofilm induced
orf19.6057	0.844031	0.726771	0.86107	1.37362	1.62745	Ortholog(s) have 3-methyl-2-oxobutanoate hydroxymethyltransferase activity, role in pantothenate biosynthetic process, respiratory chain complex IV assembly and mitochondrion localization
UPC2	0.841598	0.823949	0.979029	0.666299	0.791707	Zn2-Cys6 transcript factor; regulator of ergosterol biosynthetic genes and sterol uptake; binds ERG2 promoter; induced by ergosterol depletion, by azoles, anaerobicity; macrophage/pseudohyphal-repressed; flow model biofilm induced
SDH2	0.841437	0.549399	0.65293	1.56917	1.86487	Succinate dehydrogenase, Fe-S subunit; localizes to surface of yeast cells, but not hyphae; induced in high iron and during log phase aerobic growth; repressed by nitric oxide, Hap43
RIB4	0.841075	1.67798	1.99504	1.85881	2.21004	Lumazine synthase (6,7-dimethyl-8-ribityllumazine synthase, DMRL synthase); catalyzes the penultimate step in the synthesis of riboflavin; Hap43-induced; rat catheter and Spider biofilm repressed
orf19.7459	0.839668	0.593382	0.706686	1.67732	1.9976	Putative mitochondrial protein with a predicted role in respiratory growth; fluconazole-induced; ketoconazole-repressed; mutants display a strong defect in flow model biofilm formation; Spider biofilm induced
ERG5	0.831959	0.95502	1.14792	1.87039	2.24817	Putative C-22 sterol desaturase; fungal C-22 sterol desaturases are cytochrome P450 enzymes of ergosterol biosynthesis, catalyze formation of the C-22(23) double bond in the sterol side chain; transposon mutation affects filamentous growth
FAS1	0.831237	0.7706	0.927052	1.03192	1.24143	Beta subunit of fatty-acid synthase; multifunctional enzyme; Hap43, fluconazole-induced; amphotericin B, caspofungin repressed; macrophage/pseudohyphal-induced; flow model and Spider biofilm repressed
AXL1	0.828191	0.450932	0.544478	1.48634	1.79469	Putative endoprotease; induced by alpha factor; transcript is upregulated in an RHE model of oral candidiasis and in clinical isolates from HIV+ patients with oral candidiasis
CSP1	0.822425	0.893953	1.08697	0.192176	0.23367	Putative cell wall associated protein; gene only found in C. albicans and C. dubliniensis; highly upregulated during chlamydospore development in both species; localized to chlamydospore cell wall
YCP4	0.822332	0.9963	1.21155	0.516683	0.628314	Putative flavodoxin; flow model, rat catheter and Spider biofilm repressed
CCN1	0.820631	0.828884	1.01006	0.368978	0.449628	G1 cyclin; required for hyphal growth maintenance (not initiation); cell-cycle regulated transcription (G1/S); Cdc28p-Ccn1p initiates Cdc11p S394 phosphorylation on hyphal induction; expression in S. cerevisiae inhibits pheromone response
orf19.2286	0.819763	0.645325	0.787209	2.3627	2.88217	Putative deoxyhypusine hydroxylase; ketoconazole-induced; protein level decreases in stationary phase cultures; required for biofilm formation; Spider biofilm repressed
SEC14	0.819303	0.487032	0.594446	1.99732	2.43783	Essential protein; functional homolog of S. cerevisiae Sec14p, a Golgi phosphatidylinositol/phosphatidylcholine transfer protein that regulates choline-phosphate cytidyltransferase and thereby affects secretion; biofilm-regulated
orf19.5282	0.818309	1.20047	1.46702	0.417669	0.510405	Protein of unknown function; Hap43-repressed gene; mRNA binds to She3; repressed in hyphae; Efg1 and Efh1 regulated; 5'-UTR intron; induced by Mnl1 under weak acid stress; rat catheter biofilm induced
orf19.5589	0.815575	0.576414	0.706758	2.67896	3.28475	Protein of unknown function; transcript detected on high-resolution tiling arrays
orf19.6840	0.811966	0.611237	0.752787	1.71253	2.10912	Protein of unknown function; transcript detected in high-resolution tiling arrays; transcription induced by alpha pheromone in SpiderM medium; Spider and early-stage flow model biofilm induced
orf19.4468	0.811288	0.703949	0.867693	1.31006	1.61479	Putative succinate dehydrogenase; localized to the mitochondrial membrane; Hap43p-repressed gene
EFH1	0.809901	0.86525	1.06834	0.145236	0.179326	APSES transcription factor; homodimer; minor role in transcriptional regulation vs Efg1; regulates filamentous growth, phenotypic switch; EFG1 and EFH1 genetically interact; expression interferes with mouse intestinal tract colonization
orf19.5814	0.80814	0.669361	0.828273	1.258	1.55666	Protein of unknown function; Spider biofilm induced
orf19.3804	0.805549	0.899877	1.1171	4.23815	5.26119	Protein of unknown function; filament induced
orf19.287	0.8048	0.755415	0.938637	1.14561	1.42347	Putative NADH-ubiquinone oxidoreductase subunit; Hap43p-repressed gene; repressed by nitric oxide; identified in detergent-resistant membrane fraction (possible lipid raft component)
ARE2	0.801654	0.957059	1.19385	0.275394	0.343532	Acyl CoA:sterol acyltransferase; uses cholesterol and oleoyl-CoA substrates; protoberberine derivative drug inhibits enzyme activity; ketoconazole-induced; Hap43-repressed; flow model biofilm induced; Spider biofilm induced
orf19.3661	0.796133	0.996815	1.25207	0.500118	0.628184	Putative deubiquitinating enzyme; induced by Mnl1 under weak acid stress
SFC1	0.796098	0.729995	0.916966	2.62806	3.30117	Putative succinate-fumarate transporter; involved in repression of growth on sorbose; alkaline induced; rat catheter biofilm induced; Spider biofilm induced
orf19.6864	0.794952	0.686918	0.8641	6.2567	7.87054	Putative ubiquitin-protein ligase; role in protein ubiquitination; Spider biofilm induced
orf19.4529	0.793189	0.76396	0.963151	1.47991	1.86577	Ortholog of Srp21, signal recognition particle subunit, functions in protein targeting to the endoplasmic reticulum membrane; predicted adhesin-like protein; mutants are viable
CAN2	0.789486	0.712273	0.902198	4.56825	5.78636	Basic amino acid permease; arginine metabolism; regulated by Nrg1/Tup1; caspofungin, flucytosine induced; colony morphology-related regulation by Ssn6; Hap43-repressed; rat catheter and Spider biofilm induced; promoter bound by Efg1
SWE1	0.787394	0.758715	0.963577	0.399841	0.507803	Putative protein kinase with a role in control of growth and morphogenesis, required for full virulence; mutant cells are small, rounded, and sometimes binucleate; not required for filamentous growth; mutant is hypersensitive to caspofungin
ERG26	0.785166	1.5102	1.92341	1.46904	1.87099	C-3 sterol dehydrogenase, catalyzes the 2nd of 3 steps required to remove 2 C-4 methyl groups from an intermediate in ergosterol biosynthesis; amphotericin B, caspofungin repressed; Spider biofilm repressed
orf19.2269	0.783768	0.679674	0.867188	1.29078	1.64689	Putative 3-phosphoserine phosphatase; induced by benomyl or in azole-resistant strain that overexpresses MDR1; early-stage flow model biofilm induced; Spider biofilm repressed
orf19.496	0.780391	0.577146	0.739559	0.89449	1.14621	Ortholog(s) have DNA-dependent ATPase activity, dinucleotide insertion or deletion binding, guanine/thymine mispair binding activity, role in mismatch repair, mitochondrial DNA repair and mitochondrion localization
VPS51	0.780303	1.04668	1.34137	1.07105	1.3726	Protein with a role in vacuolar function; null mutant has defect in damaging oral epithelial and vascular endothelial cells; required for normal hyphal growth and stress resistance; induced in presence of host oral or vascular cells
orf19.6919	0.775628	0.534954	0.689704	9.40123	12.1208	Ortholog of C. dubliniensis CD36 : Cd36_71210, C. parapsilosis CDC317 : CPAR2_702710, Candida tenuis NRRL Y-1498 : CANTEDRAFT_116256 and Debaryomyces hansenii CBS767 : DEHA2E17732g
ACC1	0.775307	0.755363	0.974276	0.820613	1.05844	Putative acetyl-coenzyme-A carboxylases; regulated by Efg1; amphotericin B repressed; caspofungin repressed; 5'-UTR intron; gene used for strain identification by multilocus sequence typing; Hap43-induced; flow model biofilm repressed
ECM331	0.775229	0.532041	0.686302	1.65087	2.12952	GPI-anchored protein; mainly at plasma membrane, also at cell wall; Hap43, caspofungin-induced; Plc1-regulated; Hog1, Rim101-repressed; colony morphology-related regulated by Ssn6; induced by ketoconazole and hypoxia
ERG11	0.774447	0.82124	1.06042	2.50273	3.23164	Lanosterol 14-alpha-demethylase; cytochrome P450 family; role in ergosterol biosynthesis; target of azole antifungals; may contribute to drug resistance; azole or flow model biofilm induced; drug treated biofilm induced; hypoxia regulated
orf19.6867	0.773444	0.964287	1.24675	2.55241	3.30006	Protein with a predicted cytochrome b5-like heme/steroid binding domain; repressed by alpha pheromone in SpiderM medium
orf19.1800	0.764686	1.62051	2.11919	0.828299	1.08319	Protein of unknown function; Spider biofilm induced
CAM1-1	0.764339	0.645115	0.844016	2.2717	2.97212	Putative translation elongation factor; downregulated upon phagocytosis by murine macrophages; Hap43-induced gene; Spider biofilm repressed
BUD16	0.760022	0.626078	0.823763	2.50142	3.29125	Putative pyridoxal kinase; a key enzyme in pyridoxal 5'-phosphate synthesis, the active form of vitamin B6; involved in bud-site selection and genome integrity in S. cerevisiae; induced by alpha pheromone in SpiderM medium
ERG251	0.758136	0.479411	0.632355	6.7741	8.93521	C-4 sterol methyl oxidase; role in ergosterol biosynthesis; Hap43-induced; ketoconazole-induced; amphotericin B, caspofungin repressed; possibly essential gene, disruptants not obtained by UAU1 method; Spider biofilm repressed
CBR1	0.757241	0.78346	1.03462	3.65363	4.82493	Putative cytochrome B5 reductase; plasma membrane-localized
orf19.2888	0.754941	0.75893	1.00528	1.08021	1.43086	Ortholog(s) have role in early endosome to Golgi transport, protein complex assembly and Golgi apparatus, TRAPP complex, clathrin-coated vesicle localization
LAG1	0.753529	0.524166	0.695615	1.31762	1.74859	Putative ceramide synthase component; Hap43p-repressed gene; amphotericin B repressed
FAD1	0.753415	0.863083	1.14556	0.924642	1.22727	Ortholog(s) have ATP binding, FMN adenylyltransferase activity, magnesium ion binding activity, role in FAD biosynthetic process and cytosol, nucleus localization
YPT31	0.752848	0.645345	0.857204	1.95061	2.59097	Protein required for resistance to toxic ergosterol analog
orf19.6475	0.751679	1.02193	1.35953	0.104775	0.139388	Protein of unknown function; flow model biofilm induced
NCP1	0.750783	1.00162	1.3341	1.62431	2.16349	NADPH-cytochrome P450 reductase, acts with Erg11p in sterol 14 alpha-demethylation in ergosterol biosynthesis; subject to hypoxic regulation; ketoconazole-induced; caspofungin repressed
HAP41	0.746301	1.00291	1.34384	0.22752	0.304864	Putative Hap4-like transcription factor; Hap43-repressed; not required for response to low iron; induced by Mnl1 under weak acid stress; Spider biofilm induced
orf19.5813	0.741391	0.502544	0.67784	0.685841	0.925074	Putative adhesin-like protein; upregulated during growth in the mouse cecum; flow model, rat catheter and Spider biofilm induced
orf19.3921	0.740906	0.748289	1.00996	0.951358	1.28405	Ortholog(s) have cell division site, cell tip, cytosol, nucleus localization
orf19.7566	0.734085	0.301364	0.41053	2.07604	2.82807	Predicted amino acid transport domain; transcript upregulated in clinical strains from HIV+ patients with oral candidiasis; alkaline upregulated by Rim101; rat catheter, Spider and flow model biofilm induced
DIE2	0.731913	1.12752	1.54052	1.28087	1.75002	Ortholog(s) have dolichyl-phosphate-glucose-glycolipid alpha-glucosyltransferase activity, role in protein N-linked glycosylation and endoplasmic reticulum membrane localization
CDC28	0.731549	0.717087	0.980231	1.73381	2.37005	Cyclin-dependent protein kinase; interacts with regulatory subunit Cyb1; determination of cell morphology during the cell cycle; phosphorylated mostly by Swe1 and phosphorylation is regulated by Hsl1; 5'-UTR intron; Spider biofilm repressed
orf19.7091	0.728071	0.71026	0.975537	1.08316	1.48771	Protein of unknown function; induced by nitric oxide; Spider biofilm repressed
orf19.1106	0.726532	0.442754	0.609407	0.668809	0.92055	Protein with Mob2p-dependent hyphal regulation; fluconazole-induced
ERG10	0.724193	0.563943	0.778718	6.66764	9.20698	Acetyl-CoA acetyltransferase; role in ergosterol biosynthesis; soluble in hyphae; changes in protein abundance associated with azole resistance; fluconazole or ketoconazole induced; macrophage-downregulated protein; GlcNAc-induced protein
CYB5	0.722533	0.574627	0.795296	1.54593	2.1396	Cytochrome b(5); ortholog of S. cerevisiae Cyb5; induced in high iron; fluconazole-induced; shows colony morphology-related gene regulation by Ssn6; mutants are viable
ADO1	0.713217	0.504314	0.707097	3.33733	4.67927	Adenosine kinase; heterozygous null mutant is resistant to cordycepin in C. albicans fitness test; ketoconazole-induced; protein level decrease in stationary phase cultures; sumoylation target; Spider biofilm repressed
orf19.6678	0.713062	1.00176	1.40487	2.62037	3.67482	Protein of unknown function; Hap43-repressed gene
SFU1	0.710903	0.663031	0.93266	0.582324	0.819133	GATA-type transcription factor; regulator of iron-responsive genes; represses iron utilization genes if iron is present; Hap43-repressed; promotes gastrointestinal commensalism in mice; Spider biofilm induced
orf19.2452	0.70852	0.806046	1.13765	1.56075	2.20283	Protein of unknown function; induced in high iron; repressed in core caspofungin response; ketoconazole-repressed; colony morphology-related gene regulation by Ssn6; possibly subject to Kex2 processing
orf19.1780	0.704002	0.433123	0.61523	0.962736	1.36752	Has domain(s) with predicted catalytic activity
DAP1	0.699905	0.646599	0.923839	1.3415	1.9167	Similar to mammalian membrane-associated progesterone receptors involved in DNA damage response; induced in core stress response; Hog1 regulated; clade-associated expression; Hap43-repressed
orf19.5518	0.699334	0.679668	0.971879	1.19131	1.70349	Protein of unknown function; Spider biofilm induced
GIS2	0.697716	0.555683	0.796431	0.1357	0.194492	Translational activator for mRNAs with internal ribosome entry sites; induced in high iron; repressed by yeast-hypha switch; null exhibits sensitivity to sorbitol, 5-fluorocytosine, and cold temperatures; Spider biofilm repressed
DAL9	0.69721	0.875605	1.25587	1.0597	1.51991	Putative allantoate permease; fungal-specific (no human or murine homolog)
STP4	0.694301	0.728111	1.0487	0.604492	0.870649	C2H2 transcription factor; induced in core caspofungin response; colony morphology-related gene regulation by Ssn6; induced by 17-beta-estradiol, ethynyl estradiol; rat catheter and Spider biofilm induced
orf19.3627	0.694231	0.702788	1.01233	1.59513	2.29769	Ortholog of C. dubliniensis CD36 : Cd36_22640, C. parapsilosis CDC317 : CPAR2_406910, Candida tenuis NRRL Y-1498 : CANTEDRAFT_104937 and Debaryomyces hansenii CBS767 : DEHA2D02706g
orf19.929	0.693591	1.81554	2.61759	0.145799	0.210209	Protein of unknown function; rat catheter biofilm repressed
GCY1	0.68999	0.970326	1.40629	1.01092	1.46512	Aldo/keto reductase; mutation confers hypersensitivity to toxic ergosterol analog; farnesol-repressed; stationary phase enriched protein; flow model biofilm induced; Spider biofilm repressed
LIP9	0.689	0.613437	0.89033	0.164036	0.238079	Secreted lipase, member of a lipase gene family whose members are expressed differentially in response to carbon source and during infection; may have a role in nutrition and/or in creating an acidic microenvironment
orf19.6661	0.687776	0.854434	1.24231	0.1003	0.145833	Predicted ORF from Assembly 19; removed from Assembly 20; subsequently reinstated in Assembly 21 based on comparative genome analysis
ERG3	0.683479	0.686286	1.00411	1.11613	1.63301	C-5 sterol desaturase; introduces C-5(6) double bond into episterol; some clinical isolates show increased azole resistance and defects in hyphal growth and virulence; Efg1p-repressed; fluconazole-induced
ERG13	0.683369	0.601194	0.87975	3.94048	5.76625	3-hydroxy-3-methylglutaryl coenzyme A synthase; ergosterol biosynthesis; sumoylation target; Tn mutation affects filamentation; amphotericin B, caspofungin repressed; exponential, stationary growth phase expressed; Spider biofilm repressed
orf19.4861	0.671682	0.723723	1.07748	0.970985	1.4456	Protein of unknown function; rat catheter biofilm repressed
orf19.1766	0.668767	0.526674	0.787529	0.097095	0.145185	Secreted protein; fluconazole-induced
orf19.6970	0.664259	1.54825	2.3308	0.433601	0.652758	Ortholog of C. dubliniensis CD36 : Cd36_85310, C. parapsilosis CDC317 : CPAR2_807370, Candida tenuis NRRL Y-1498 : CANTEDRAFT_115544 and Debaryomyces hansenii CBS767 : DEHA2D11770g
ERG6	0.661068	0.629652	0.952477	2.92951	4.43148	Delta(24)-sterol C-methyltransferase, converts zymosterol to fecosterol, ergosterol biosynthesis; mutation confers nystatin resistance; Hap43, GlcNAc-, fluconazole-induced; upregulated in azole-resistant strain; Spider biofilm repressed
orf19.6845	0.657267	0.662633	1.00816	0.664283	1.01067	Putative transcription factor with bZIP DNA-binding motif; rat catheter biofilm induced
AUR1	0.653827	0.763122	1.16716	0.556073	0.85049	Inositolphosphorylceramide (IPC) synthase; catalyzes the key step in sphingolipid biosynthesis; antifungal drug target; flow model biofilm induced; Spider biofilm induced
orf19.5238	0.649377	0.823112	1.26754	2.90931	4.48016	Ortholog(s) have cytosol, nucleus localization
ERG25	0.64542	0.574164	0.889597	2.68974	4.16742	Putative C-4 methyl sterol oxidase; C4-demethylation of ergosterol biosynthesis intermediates, based on similarity to S. cerevisiae Erg25; fluconazole-induced; induced in azole-resistant strain; rat catheter and Spider biofilm induced
orf19.4574	0.638093	0.617991	0.968496	1.42891	2.23934	Ortholog(s) have lipid particle localization
orf19.6219	0.630826	0.586211	0.929275	0.620875	0.984224	Ortholog of C. dubliniensis CD36 : Cd36_06470, C. parapsilosis CDC317 : CPAR2_208960, Candida tenuis NRRL Y-1498 : CANTEDRAFT_114040 and Pichia stipitis Pignal : PICST_51125
orf19.1651	0.629701	0.420897	0.668408	0.919557	1.46031	Ortholog of C. dubliniensis CD36 : Cd36_81960, Pichia stipitis Pignal : psti_CGOB_00163, Candida tropicalis MYA-3404 : CTRG_02378 and Candida albicans WO-1 : CAWG_02525
orf19.1136	0.618535	0.710291	1.14835	1.18309	1.91273	Ortholog(s) have AP-2 adaptor complex, cytosol, nucleus localization
RPN4	0.61701	0.483727	0.783987	0.362804	0.588004	C2H2 transcription factor; putative regulator of proteasome genes; DNA recognition sequence (GAAGGCAAAA) enriched in regions upstream of proteasome genes; induced in core stress response; Hap43-induced; Spider biofilm induced
PXP2	0.614686	0.639019	1.03959	0.261503	0.425425	Putative acyl-CoA oxidase; enzyme of fatty acid beta-oxidation; induced during macrophage infection; opaque specific transcript; putative peroxisome targeting signal; Spider biofilm induced
orf19.344	0.61014	0.943416	1.54623	0.594018	0.973576	Protein of unknown function; upregulated by fluphenazine treatment or in an azole-resistant strain that overexpresses CDR1 and CDR2; transcript possibly regulated by Tac1
SVF1	0.609952	0.79774	1.30787	0.923241	1.51363	Putative survival factor; stationary phase enriched protein; fluconazole-induced; regulated by Gcn4p; repressed in response to amino acid starvation (3-AT treatment); fungal-specific (no human or murine homolog)
orf19.810	0.589839	0.492986	0.835797	0.275858	0.467684	Ortholog(s) have DNA helicase activity, role in DNA unwinding involved in DNA replication, reciprocal meiotic recombination, synapsis and nucleus localization
orf19.7568	0.585015	0.49678	0.849174	0.538438	0.920382	Ortholog of S. cerevisiae : SPS4, C. glabrata CBS138 : CAGL0I09834g, C. dubliniensis CD36 : Cd36_35035, C. parapsilosis CDC317 : CPAR2_200810 and Candida tenuis NRRL Y-1498 : CANTEDRAFT_112327
SSU1	0.582089	0.308348	0.529727	3.21381	5.52117	Protein similar to S. cerevisiae Ssu1 sulfite transport protein; Tn mutation affects filamentous growth; regulated by Gcn2 and Gcn4; induced by nitric oxide; Hap43-repressed; Spider and flow model biofilm induced
TRR1	0.574641	0.575178	1.00093	1.28706	2.23976	Thioredoxin reductase; regulated by Tsa1/Tsa1B, Hap43; induced by nitric oxide, peroxide; oxidative stress-induce via Cap1; induced by human neutrophils; stationary phase enriched protein
orf19.341	0.568897	0.519322	0.912857	0.921118	1.61913	Putative spermidine export pump; fungal-specific (no human or murine homolog)
EXG2	0.564266	0.552839	0.979749	7.95063	14.0902	GPI-anchored cell wall protein, similar to S. cerevisiae exo-1,3-beta-glucosidase Exg2p; predicted Kex2p substrate; induced during cell wall regeneration; possibly an essential gene, disruptants not obtained by UAU1 method; Hap43p-repressed
orf19.3516	0.562922	0.568152	1.00929	0.733786	1.30353	Protein of unknown function; Hap43-repressed; Spider biofilm repressed
PEX4	0.545372	0.718483	1.31742	1.1031	2.02265	Putative peroxisomal ubiquitin conjugating enzyme; regulated by Sef1, Sfu1, and Hap43; rat catheter biofilm induced; Spider biofilm induced
ERG2	0.543162	0.60044	1.10545	3.03774	5.5927	C-8 sterol isomerase; enzyme of ergosterol biosynthesis; converts fecosterol to episterol; mutant is hypersensitive to multiple drugs; ketoconazole-induced; flow model and Spider biofilm repressed
YHB1	0.526096	0.483396	0.918836	1.15518	2.19576	Nitric oxide dioxygenase; acts in nitric oxide scavenging/detoxification; role in virulence in mouse; transcript activated by NO, macrophage interaction; Hap43, hypha repressed; mRNA binds She3
PLB2	0.523257	0.648316	1.239	0.700924	1.33954	Putative phospholipase B; conserved catalytic region; 6 putative N-glycosylation motifs; predicted secretion signal; no GPI anchor predicted; fungal-specific (no human or murine homolog)
FMA1	0.517814	0.52271	1.00946	0.0861891	0.166448	Putative oxidoreductase; induced by ciclopirox olamine; upregulation correlates with clinical development of fluconazole resistance; Spider biofilm repressed
MXR1	0.508959	0.715852	1.4065	1.37449	2.70059	Putative methionine sulfoxide reductase; Plc1-regulated; induced by human neutrophils, flucytosine; macrophage regulated (gene induced, protein decreased); possibly adherence-induced; Spider biofilm induced
FET99	0.468903	0.518304	1.10535	0.0302779	0.0645718	Multicopper oxidase family protein; similar to S. cerevisiae Fet3; does not complement S. cerevisiae fet3 mutant growth under low-iron; iron-repressed; regulated by Tup1, Rim101; flow model biofilm induced; Spider biofilm repressed
PST3	0.454944	0.517169	1.13678	1.60891	3.53651	Putative flavodoxin; YNB biofilm induced; stationary phase enriched protein; rat catheter and Spider biofilm repressed
PGA6	0.442828	0.279864	0.631993	0.0276848	0.0625182	GPI-anchored cell wall adhesin-like protein; induced by high iron; upregulated upon Als2 depletion; mRNA binds She3 and is localized to hyphal tips; Spider biofilm repressed
RTA4	0.419004	0.475822	1.1356	5.45796	13.026	Protein similar to S. cerevisiae Rsb1p, involved in fatty acid transport; transposon mutation affects filamentous growth; alkaline downregulated; caspofungin induced; possibly an essential gene; Hap43p-repressed
ICL1	0.417227	0.14378	0.344609	3.87014	9.27584	Isocitrate lyase; glyoxylate cycle enzyme; required for virulence in mice; induced upon phagocytosis by macrophage; farnesol regulated; Pex5-dependent peroxisomal localization; stationary phase enriched; rat catheter, Spider biofilm induced
MLS1	0.392573	0.418568	1.06622	1.5181	3.86705	Malate synthase; glyoxylate cycle enzyme; no mammalian homolog; regulated upon white-opaque switch; phagocytosis, strong oxidative stress induced; stationary phase enriched; flow model biofilm repressed; rat catheter, Spider biofilm induced
orf19.1344	0.386907	0.808809	2.09045	0.228824	0.591419	Protein of unknown function; fluconazole-induced; Spider biofilm induced
FGR29	0.386235	0.383551	0.993051	0.87091	2.25487	Protein lacking an ortholog in S. cerevisiae; transposon mutation affects filamentous growth; rat catheter biofilm repressed
IDP2	0.385589	0.608513	1.57814	3.24107	8.40551	Isocitrate dehydrogenase; white-opaque switch regulated; morphology-regulation by Ssn6; protein in exponential and stationary phase yeast; Hap43-repressed; Spider biofilm repressed by Bcr1, Tec1, Ndt80, Rob1, Brg1; Spider biofilm induced
SFH5	0.378433	0.613534	1.62125	1.28389	3.39264	Putative phosphatidylinositol transporter; rat catheter and Spider biofilm repressed
orf19.5592	0.377578	0.431331	1.14236	11.8268	31.3228	Ortholog of C. dubliniensis CD36 : Cd36_63980, Candida tenuis NRRL Y-1498 : CANTEDRAFT_115187, Candida tropicalis MYA-3404 : CTRG_02719 and Candida albicans WO-1 : CAWG_05060
orf19.4612	0.348549	0.470556	1.35004	0.787912	2.26055	Protein with a dienelactone hydrolase domain; Hap43-repressed gene
orf19.3483	0.343461	0.0978223	0.284813	6.52554	18.9994	Putative phosphatidyl glycerol phospholipase C; Plc1-regulated; flow model biofilm induced; Spider biofilm induced
orf19.7554	0.337376	0.158014	0.468361	2.63479	7.80964	Transporter; similar to the Sit1 siderophore transporter; induced by nitric oxide independent of Yhb1; repressed during chlamydospore formation in C. albicans and C. dubliniensis; rat catheter biofilm repressed
PHO13	0.336226	0.582391	1.73214	3.16458	9.41205	Putative 4-nitrophenylphosphatase; Hap43p-repressed gene; transcription is regulated upon yeast-hyphal switch
RHD1	0.332695	0.300516	0.903279	0.196297	0.590022	Putative beta-mannosyltransferase required for the addition of beta-mannose to the acid-labile fraction of cell wall phosphopeptidomannan; 9-gene family memebr; regulated on yeast-hypha and white-opaque switches; Spider biofilm repressed
orf19.3461	0.33034	0.246537	0.746315	0.48372	1.46431	Protein of unknown function; oxidative stress-induced via Cap1; induced by alpha pheromone in SpiderM medium
PGA10	0.304405	1.00743	3.3095	0.257228	0.845018	GPI anchored membrane protein; utilization of hemin and hemoglobin for Fe in host; Rim101 at ph8/hypoxia/ketoconazole/ciclopirox/hypha-induced; required for RPMI biofilm formation, Bcr1-induced in a/a biofilm; rat catheter biofilm repressed
TEF4	0.294226	1.87324	6.36667	0.0810248	0.275383	Putative translation elongation factor; genes encoding ribosomal subunits, translation factors, and tRNA synthetases are downregulated upon phagocytosis by murine macrophage
AGP3	0.26701	0.391112	1.46479	0.370775	1.38862	Putative serine transporter; possible role in assimilation of sulfur; F-12/CO2 early biofilm induced
CRD2	0.251882	0.188295	0.747552	0.791642	3.14291	Metallothionein; for adaptation to growth in high copper; basal transcription is cadmium-repressed; Ssn6 regulated; complements copper sensitivity of an S. cerevisiae cup1 mutant; regulated by Sef1, Sfu1, and Hap43; Spider biofilm induced
PGA45	0.178773	0.172762	0.966378	0.696133	3.89396	Putative GPI-anchored cell wall protein; repressed in core caspofungin response; Hog1-induced; regulated by Ssn6; Mob2-dependent hyphal regulation; flow model biofilm induced
SUL2	0.0606376	0.118938	1.96146	0.312918	5.16046	Putative sulfate transporter; transcript negatively regulated by Sfu1; amphotericin B induced; F-12/CO2 and Spider biofilm induced
